# Supplementary material for: Single-cell analysis of a mutant library generated using CRISPR-guided deaminase in human melanoma cells
Source: Commun Biol. 2020 Apr 2;3:154. doi: 10.1038/s42003-020-0888-2 (PMC7118117; doi:10.1038/s42003-020-0888-2)
Supplement: Supplementary file 3 — Supplementary Data 1 [file 42003_2020_888_MOESM3_ESM.xlsx]

## Sheet: Figure 1d
Figure 1d
Genome editing efficiency (%)	Treatment
5.65	Initial
5.28	Initial
5.22	Initial
4.24	Initial
12.08	DMSO(D+25)
11.38	DMSO(D+25)
11.19	DMSO(D+25)
9.67	DMSO(D+25)
82.87	Vem(D+25)
72.23	Vem(D+25)
76.07	Vem(D+25)
51.63	Vem(D+25)

## Sheet: Figure 2b
Figure 2b
sgRNA	log2 normalized sgRNA count	Rep	Treatment
#1	10.5096	Rep1	Initial
#2	12.2715	Rep1	Initial
#3	10.9173	Rep1	Initial
#4	10.1035	Rep1	Initial
#5	11.1482	Rep1	Initial
#6	10.3683	Rep1	Initial
#7	10.4899	Rep1	Initial
#8	9.38365	Rep1	Initial
#9	10.1264	Rep1	Initial
#10	11.1635	Rep1	Initial
#11	11.7579	Rep1	Initial
#12	10.7399	Rep1	Initial
#13	10.5919	Rep1	Initial
#14	11.1935	Rep1	Initial
#15	10.9368	Rep1	Initial
#16	10.4543	Rep1	Initial
#17	10.3967	Rep1	Initial
#18	11.1949	Rep1	Initial
#19	12.0004	Rep1	Initial
#20	10.6755	Rep1	Initial
#21	10.8875	Rep1	Initial
#22	10.392	Rep1	Initial
#23	10.7473	Rep1	Initial
#24	10.5247	Rep1	Initial
#25	10.8313	Rep1	Initial
#26	10.9954	Rep1	Initial
#27	9.96155	Rep1	Initial
#28	10.0833	Rep1	Initial
#29	10.658	Rep1	Initial
#30	10.392	Rep1	Initial
#31	9.83211	Rep1	Initial
#32	10.6909	Rep1	Initial
#33	10.9041	Rep1	Initial
#34	9.88663	Rep1	Initial
#35	10.7062	Rep1	Initial
#36	10.8775	Rep1	Initial
#37	10.7343	Rep1	Initial
#38	9.52783	Rep1	Initial
#39	10.8313	Rep1	Initial
#40	11.137	Rep1	Initial
#41	10.4177	Rep1	Initial
#42	11.921	Rep1	Initial
#43	10.4269	Rep1	Initial
#44	10.8875	Rep1	Initial
#45	11.6895	Rep1	Initial
#46	11.9636	Rep1	Initial
#47	11.8205	Rep1	Initial
#48	11.2762	Rep1	Initial
#49	11.8404	Rep1	Initial
#50	10.6102	Rep1	Initial
#51	11.1412	Rep1	Initial
#52	10.7692	Rep1	Initial
#53	10.5608	Rep1	Initial
#54	10.8156	Rep1	Initial
#55	10.3071	Rep1	Initial
#56	11.678	Rep1	Initial
#57	10.8588	Rep1	Initial
#58	10.1544	Rep1	Initial
#59	10.4588	Rep1	Initial
#60	10.738	Rep1	Initial
#61	10.8909	Rep1	Initial
#62	10.5375	Rep1	Initial
#63	11.3832	Rep1	Initial
#64	11.382	Rep1	Initial
#65	9.59894	Rep1	Initial
#66	11.2123	Rep1	Initial
#67	10.2921	Rep1	Initial
#68	10.6403	Rep1	Initial
#69	10.8209	Rep1	Initial
#70	11.4458	Rep1	Initial
#71	9.75362	Rep1	Initial
#72	10.0508	Rep1	Initial
#73	9.61921	Rep1	Initial
#74	10.6082	Rep1	Initial
#75	11.4067	Rep1	Initial
#76	10.2996	Rep1	Initial
#77	10.771	Rep1	Initial
#78	10.0656	Rep1	Initial
#79	9.74995	Rep1	Initial
#80	10.9157	Rep1	Initial
#81	10.4177	Rep1	Initial
#82	10.3466	Rep1	Initial
#83	10.4855	Rep1	Initial
#84	11.4672	Rep1	Initial
#85	11.7796	Rep1	Initial
#86	11.3215	Rep1	Initial
#87	11.4218	Rep1	Initial
#88	11.5102	Rep1	Initial
#89	11.5894	Rep1	Initial
#90	10.9577	Rep1	Initial
#91	11.3289	Rep1	Initial
#92	10.8875	Rep1	Initial
#93	11.2256	Rep1	Initial
#94	10.6967	Rep1	Initial
#95	11.7358	Rep1	Initial
#96	11.794	Rep1	Initial
#97	12.1155	Rep1	Initial
#98	10.6082	Rep1	Initial
#99	11.0441	Rep1	Initial
#100	9.75362	Rep1	Initial
#101	11.416	Rep1	Initial
#102	10.3121	Rep1	Initial
#103	11.2296	Rep1	Initial
#104	11.1356	Rep1	Initial
#105	10.4154	Rep1	Initial
#106	11.2374	Rep1	Initial
#107	11.1271	Rep1	Initial
#108	10.5712	Rep1	Initial
#109	11.4367	Rep1	Initial
#110	9.80051	Rep1	Initial
#111	10.4315	Rep1	Initial
#112	10.8741	Rep1	Initial
#113	11.4436	Rep1	Initial
#114	10.914	Rep1	Initial
#115	12.3663	Rep1	Initial
#116	11.5904	Rep1	Initial
#117	10.964	Rep1	Initial
#118	11.3387	Rep1	Initial
#119	11.0291	Rep1	Initial
#120	11.6178	Rep1	Initial
#121	11.1	Rep1	Initial
#122	11.9485	Rep1	Initial
#123	10.9336	Rep1	Initial
#124	10.8842	Rep1	Initial
#125	10.2036	Rep1	Initial
#126	2.42975	Rep1	Initial
#127	11.7913	Rep1	Initial
#128	11.554	Rep1	Initial
#129	11.9684	Rep1	Initial
#130	10.8417	Rep1	Initial
#131	11.8456	Rep1	Initial
#132	11.1398	Rep1	Initial
#133	11.3653	Rep1	Initial
#134	11.6398	Rep1	Initial
#135	11.4537	Rep1	Initial
#136	10.8015	Rep1	Initial
#137	11.4356	Rep1	Initial
#138	11.7264	Rep1	Initial
#139	10.6833	Rep1	Initial
#140	12.0691	Rep1	Initial
#141	11.5593	Rep1	Initial
#142	11.8448	Rep1	Initial
#143	12.0646	Rep1	Initial
#144	11.4795	Rep1	Initial
#145	11.7292	Rep1	Initial
#146	11.6886	Rep1	Initial
#147	11.5285	Rep1	Initial
#148	11.5655	Rep1	Initial
#149	11.1607	Rep1	Initial
#150	12.1169	Rep1	Initial
#151	11.7385	Rep1	Initial
#152	11.5551	Rep1	Initial
#153	11.7385	Rep1	Initial
#154	11.275	Rep1	Initial
#155	10.9876	Rep1	Initial
#156	11.5037	Rep1	Initial
#157	11.2479	Rep1	Initial
#158	11.4447	Rep1	Initial
#159	11.8231	Rep1	Initial
#160	11.578	Rep1	Initial
#161	11.2965	Rep1	Initial
#162	11.2256	Rep1	Initial
#163	11.6269	Rep1	Initial
#164	10.8068	Rep1	Initial
#165	10.8278	Rep1	Initial
#166	11.7787	Rep1	Initial
#167	11.0351	Rep1	Initial
#168	11.7542	Rep1	Initial
#169	12.0888	Rep1	Initial
#170	11.0321	Rep1	Initial
#171	11.0561	Rep1	Initial
#172	11.4367	Rep1	Initial
#173	11.2322	Rep1	Initial
#174	10.0862	Rep1	Initial
#175	11.843	Rep1	Initial
#176	11.6016	Rep1	Initial
#177	10.8261	Rep1	Initial
#178	10.7005	Rep1	Initial
#179	11.5613	Rep1	Initial
#180	10.6482	Rep1	Initial
#181	11.7152	Rep1	Initial
#182	11.2699	Rep1	Initial
#183	11.2401	Rep1	Initial
#184	11.2466	Rep1	Initial
#185	12.2033	Rep1	Initial
#186	10.8244	Rep1	Initial
#187	10.6794	Rep1	Initial
#188	11.4795	Rep1	Initial
#189	11.1524	Rep1	Initial
#190	11.6279	Rep1	Initial
#191	11.3078	Rep1	Initial
#192	10.6001	Rep1	Initial
#193	10.5439	Rep1	Initial
#194	9.36936	Rep1	Initial
#195	9.40715	Rep1	Initial
#196	10.4811	Rep1	Initial
#197	11.3103	Rep1	Initial
#198	11.4549	Rep1	Initial
#199	11.5456	Rep1	Initial
#200	11.223	Rep1	Initial
#201	11.1496	Rep1	Initial
#202	11.8117	Rep1	Initial
#203	12.2047	Rep1	Initial
#204	10.6502	Rep1	Initial
#205	11.678	Rep1	Initial
#206	11.1101	Rep1	Initial
#207	11.0694	Rep1	Initial
#208	10.9782	Rep1	Initial
#209	10.5939	Rep1	Initial
#210	12.0385	Rep1	Initial
#211	11.5965	Rep1	Initial
#212	11.2492	Rep1	Initial
#213	10.9766	Rep1	Initial
#214	10.7269	Rep1	Initial
#215	11.3252	Rep1	Initial
#216	11.4773	Rep1	Initial
#217	11.8779	Rep1	Initial
#218	12.1054	Rep1	Initial
#219	11.5593	Rep1	Initial
#220	11.3997	Rep1	Initial
#221	11.6299	Rep1	Initial
#222	11.5749	Rep1	Initial
#223	12.0982	Rep1	Initial
#224	12.2463	Rep1	Initial
#225	10.6909	Rep1	Initial
#226	11.023	Rep1	Initial
#227	11.0635	Rep1	Initial
#228	11.5466	Rep1	Initial
#229	11.8231	Rep1	Initial
#230	11.0015	Rep1	Initial
#231	10.9255	Rep1	Initial
#232	12.3686	Rep1	Initial
#233	11.893	Rep1	Initial
#234	11.4264	Rep1	Initial
#235	10.2537	Rep1	Initial
#236	10.7417	Rep1	Initial
#237	11.3509	Rep1	Initial
#238	11.8897	Rep1	Initial
#239	11.5113	Rep1	Initial
#240	11.6239	Rep1	Initial
#241	11.496	Rep1	Initial
#242	11.0753	Rep1	Initial
#243	10.4131	Rep1	Initial
#244	9.9742	Rep1	Initial
#245	10.7306	Rep1	Initial
#246	11.9161	Rep1	Initial
#247	11.7633	Rep1	Initial
#248	11.0381	Rep1	Initial
#249	10.1955	Rep1	Initial
#250	11.7227	Rep1	Initial
#251	11.0811	Rep1	Initial
#252	11.1158	Rep1	Initial
#253	11.2388	Rep1	Initial
#254	10.66	Rep1	Initial
#255	12.0089	Rep1	Initial
#256	10.7118	Rep1	Initial
#257	11.423	Rep1	Initial
#258	10.4677	Rep1	Initial
#259	11.3215	Rep1	Initial
#260	11.872	Rep1	Initial
#261	11.223	Rep1	Initial
#262	11.3115	Rep1	Initial
#263	11.6209	Rep1	Initial
#264	11.5498	Rep1	Initial
#265	11.13	Rep1	Initial
#266	10.7728	Rep1	Initial
#267	11.1412	Rep1	Initial
#268	11.2466	Rep1	Initial
#269	11.8126	Rep1	Initial
#270	11.1496	Rep1	Initial
#271	10.8571	Rep1	Initial
#272	11.4594	Rep1	Initial
#273	11.2953	Rep1	Initial
#274	10.9719	Rep1	Initial
#275	11.4218	Rep1	Initial
#276	10.4588	Rep1	Initial
#277	10.2921	Rep1	Initial
#278	11.2282	Rep1	Initial
#279	11.4299	Rep1	Initial
#280	11.2335	Rep1	Initial
#281	11.1398	Rep1	Initial
#282	11.0971	Rep1	Initial
#283	10.6541	Rep1	Initial
#284	10.8808	Rep1	Initial
#285	11.2479	Rep1	Initial
#286	11.2096	Rep1	Initial
#287	11.2348	Rep1	Initial
#288	11.8073	Rep1	Initial
#289	12.0483	Rep1	Initial
#290	11.1649	Rep1	Initial
#291	11.893	Rep1	Initial
#292	12.2753	Rep1	Initial
#293	11.5561	Rep1	Initial
#294	11.5477	Rep1	Initial
#295	11.2596	Rep1	Initial
#296	11.3701	Rep1	Initial
#297	11.2269	Rep1	Initial
#298	11.1935	Rep1	Initial
#299	11.3545	Rep1	Initial
#300	11.7966	Rep1	Initial
#301	10.9735	Rep1	Initial
#302	11.7524	Rep1	Initial
#303	12.0808	Rep1	Initial
#304	11.4971	Rep1	Initial
#305	10.7637	Rep1	Initial
#306	10.8792	Rep1	Initial
#307	12.2657	Rep1	Initial
#308	12.119	Rep1	Initial
#309	11.7385	Rep1	Initial
#310	10.9891	Rep1	Initial
#311	11.9589	Rep1	Initial
#312	11.1935	Rep1	Initial
#313	11.7661	Rep1	Initial
#314	10.6183	Rep1	Initial
#315	11.2505	Rep1	Initial
#316	10.8959	Rep1	Initial
#317	12.1742	Rep1	Initial
#318	12.1479	Rep1	Initial
#319	9.22872	Rep1	Initial
#320	10.2354	Rep1	Initial
#321	10.7081	Rep1	Initial
#322	11.7171	Rep1	Initial
#323	10.8623	Rep1	Initial
#324	11.6209	Rep1	Initial
#325	11.0077	Rep1	Initial
#326	11.921	Rep1	Initial
#327	11.4172	Rep1	Initial
#328	11.6368	Rep1	Initial
#329	11.0679	Rep1	Initial
#330	11.0971	Rep1	Initial
#331	11.1717	Rep1	Initial
#332	11.1566	Rep1	Initial
#333	10.1007	Rep1	Initial
#334	10.7269	Rep1	Initial
#335	10.9352	Rep1	Initial
#336	11.346	Rep1	Initial
#337	10.6323	Rep1	Initial
#338	11.12	Rep1	Initial
#339	11.6358	Rep1	Initial
#340	10.596	Rep1	Initial
#341	11.0245	Rep1	Initial
#342	11.4639	Rep1	Initial
#343	10.7872	Rep1	Initial
#344	10.0978	Rep1	Initial
#345	12.3237	Rep1	Initial
#346	12.0415	Rep1	Initial
#347	10.2302	Rep1	Initial
#348	10.9041	Rep1	Initial
#349	11.087	Rep1	Initial
#350	11.6644	Rep1	Initial
#351	10.9969	Rep1	Initial
#352	10.7746	Rep1	Initial
#353	11.2029	Rep1	Initial
#354	10.8209	Rep1	Initial
#355	10.322	Rep1	Initial
#356	11.1731	Rep1	Initial
#357	11.6087	Rep1	Initial
#358	11.3891	Rep1	Initial
#359	10.238	Rep1	Initial
#360	11.0782	Rep1	Initial
#361	11.4949	Rep1	Initial
#362	10.2433	Rep1	Initial
#363	10.16	Rep1	Initial
#364	11.0782	Rep1	Initial
#365	10.2971	Rep1	Initial
#366	11.3509	Rep1	Initial
#367	11.0291	Rep1	Initial
#368	11.1158	Rep1	Initial
#369	12.0713	Rep1	Initial
#370	11.1356	Rep1	Initial
#371	11.0321	Rep1	Initial
#372	11.0928	Rep1	Initial
#373	10.6871	Rep1	Initial
#374	11.0767	Rep1	Initial
#375	10.8121	Rep1	Initial
#376	11.4894	Rep1	Initial
#377	9.90325	Rep1	Initial
#378	11.1538	Rep1	Initial
#379	12.2279	Rep1	Initial
#380	11.4683	Rep1	Initial
#381	10.71	Rep1	Initial
#382	11.0245	Rep1	Initial
#383	11.1482	Rep1	Initial
#384	10.6423	Rep1	Initial
#385	11.4067	Rep1	Initial
#386	11.8963	Rep1	Initial
#387	11.5697	Rep1	Initial
#388	11.767	Rep1	Initial
#389	11.3844	Rep1	Initial
#390	10.9813	Rep1	Initial
#391	10.3873	Rep1	Initial
#392	11.447	Rep1	Initial
#393	8.83716	Rep1	Initial
#394	11.211	Rep1	Initial
#395	9.53211	Rep1	Initial
#396	10.9938	Rep1	Initial
#397	10.5226	Rep1	Initial
#398	10.8174	Rep1	Initial
#399	9.24446	Rep1	Initial
#400	10.5671	Rep1	Initial
#401	11.6339	Rep1	Initial
#402	11.1758	Rep1	Initial
#403	11.4413	Rep1	Initial
#404	10.2302	Rep1	Initial
#405	10.5118	Rep1	Initial
#406	10.7908	Rep1	Initial
#407	10.4177	Rep1	Initial
#408	11.1922	Rep1	Initial
#409	11.0291	Rep1	Initial
#410	11.3276	Rep1	Initial
#411	11.2877	Rep1	Initial
#412	10.3707	Rep1	Initial
#413	11.0245	Rep1	Initial
#414	10.8103	Rep1	Initial
#415	10.9969	Rep1	Initial
#416	10.2222	Rep1	Initial
#417	11.4436	Rep1	Initial
#418	10.9189	Rep1	Initial
#419	11.5687	Rep1	Initial
#420	10.658	Rep1	Initial
#1	10.3832	Rep1	DMSO(D+7)
#2	12.2341	Rep1	DMSO(D+7)
#3	10.6002	Rep1	DMSO(D+7)
#4	10.2769	Rep1	DMSO(D+7)
#5	10.9621	Rep1	DMSO(D+7)
#6	10.742	Rep1	DMSO(D+7)
#7	10.1421	Rep1	DMSO(D+7)
#8	9.02335	Rep1	DMSO(D+7)
#9	9.77293	Rep1	DMSO(D+7)
#10	11.44	Rep1	DMSO(D+7)
#11	12.1627	Rep1	DMSO(D+7)
#12	11.704	Rep1	DMSO(D+7)
#13	10.8323	Rep1	DMSO(D+7)
#14	10.6251	Rep1	DMSO(D+7)
#15	11.1672	Rep1	DMSO(D+7)
#16	10.7534	Rep1	DMSO(D+7)
#17	9.85964	Rep1	DMSO(D+7)
#18	11.4354	Rep1	DMSO(D+7)
#19	11.9169	Rep1	DMSO(D+7)
#20	10.5748	Rep1	DMSO(D+7)
#21	10.944	Rep1	DMSO(D+7)
#22	10.5939	Rep1	DMSO(D+7)
#23	10.9555	Rep1	DMSO(D+7)
#24	11.108	Rep1	DMSO(D+7)
#25	11.2763	Rep1	DMSO(D+7)
#26	11.105	Rep1	DMSO(D+7)
#27	9.94804	Rep1	DMSO(D+7)
#28	9.81693	Rep1	DMSO(D+7)
#29	10.5833	Rep1	DMSO(D+7)
#30	10.7112	Rep1	DMSO(D+7)
#31	9.90451	Rep1	DMSO(D+7)
#32	10.9122	Rep1	DMSO(D+7)
#33	10.8553	Rep1	DMSO(D+7)
#34	10.3132	Rep1	DMSO(D+7)
#35	10.3635	Rep1	DMSO(D+7)
#36	10.1593	Rep1	DMSO(D+7)
#37	10.8359	Rep1	DMSO(D+7)
#38	9.67271	Rep1	DMSO(D+7)
#39	11.6533	Rep1	DMSO(D+7)
#40	11.5232	Rep1	DMSO(D+7)
#41	9.6445	Rep1	DMSO(D+7)
#42	11.4092	Rep1	DMSO(D+7)
#43	11.2431	Rep1	DMSO(D+7)
#44	10.2234	Rep1	DMSO(D+7)
#45	11.2816	Rep1	DMSO(D+7)
#46	11.0569	Rep1	DMSO(D+7)
#47	12.3434	Rep1	DMSO(D+7)
#48	10.9357	Rep1	DMSO(D+7)
#49	11.5441	Rep1	DMSO(D+7)
#50	11.1869	Rep1	DMSO(D+7)
#51	10.6189	Rep1	DMSO(D+7)
#52	11.1559	Rep1	DMSO(D+7)
#53	11.1168	Rep1	DMSO(D+7)
#54	10.8251	Rep1	DMSO(D+7)
#55	10.2424	Rep1	DMSO(D+7)
#56	11.7539	Rep1	DMSO(D+7)
#57	10.5897	Rep1	DMSO(D+7)
#58	10.538	Rep1	DMSO(D+7)
#59	10.8305	Rep1	DMSO(D+7)
#60	10.8053	Rep1	DMSO(D+7)
#61	10.996	Rep1	DMSO(D+7)
#62	10.4499	Rep1	DMSO(D+7)
#63	11.3667	Rep1	DMSO(D+7)
#64	11.5849	Rep1	DMSO(D+7)
#65	9.1202	Rep1	DMSO(D+7)
#66	10.8987	Rep1	DMSO(D+7)
#67	11.3642	Rep1	DMSO(D+7)
#68	10.6044	Rep1	DMSO(D+7)
#69	10.5226	Rep1	DMSO(D+7)
#70	11.3368	Rep1	DMSO(D+7)
#71	10.6375	Rep1	DMSO(D+7)
#72	8.99171	Rep1	DMSO(D+7)
#73	9.88397	Rep1	DMSO(D+7)
#74	11.292	Rep1	DMSO(D+7)
#75	11.6288	Rep1	DMSO(D+7)
#76	10.0682	Rep1	DMSO(D+7)
#77	10.9257	Rep1	DMSO(D+7)
#78	10.1479	Rep1	DMSO(D+7)
#79	8.69427	Rep1	DMSO(D+7)
#80	10.8969	Rep1	DMSO(D+7)
#81	11.4056	Rep1	DMSO(D+7)
#82	10.5137	Rep1	DMSO(D+7)
#83	10.2769	Rep1	DMSO(D+7)
#84	11.7311	Rep1	DMSO(D+7)
#85	11.5054	Rep1	DMSO(D+7)
#86	11.8202	Rep1	DMSO(D+7)
#87	11.3778	Rep1	DMSO(D+7)
#88	10.9055	Rep1	DMSO(D+7)
#89	11.4424	Rep1	DMSO(D+7)
#90	11.2201	Rep1	DMSO(D+7)
#91	11.5087	Rep1	DMSO(D+7)
#92	10.8641	Rep1	DMSO(D+7)
#93	11.5636	Rep1	DMSO(D+7)
#94	10.939	Rep1	DMSO(D+7)
#95	11.333	Rep1	DMSO(D+7)
#96	12.0535	Rep1	DMSO(D+7)
#97	12.0217	Rep1	DMSO(D+7)
#98	10.1848	Rep1	DMSO(D+7)
#99	10.0773	Rep1	DMSO(D+7)
#100	8.95935	Rep1	DMSO(D+7)
#101	11.7975	Rep1	DMSO(D+7)
#102	10.0652	Rep1	DMSO(D+7)
#103	10.4867	Rep1	DMSO(D+7)
#104	11.0244	Rep1	DMSO(D+7)
#105	10.9751	Rep1	DMSO(D+7)
#106	10.1536	Rep1	DMSO(D+7)
#107	11.4235	Rep1	DMSO(D+7)
#108	11.0553	Rep1	DMSO(D+7)
#109	10.878	Rep1	DMSO(D+7)
#110	10.1987	Rep1	DMSO(D+7)
#111	10.0682	Rep1	DMSO(D+7)
#112	10.9004	Rep1	DMSO(D+7)
#113	11.2296	Rep1	DMSO(D+7)
#114	11.3279	Rep1	DMSO(D+7)
#115	12.2475	Rep1	DMSO(D+7)
#116	11.1401	Rep1	DMSO(D+7)
#117	11.3011	Rep1	DMSO(D+7)
#118	11.6039	Rep1	DMSO(D+7)
#119	10.8107	Rep1	DMSO(D+7)
#120	11.3765	Rep1	DMSO(D+7)
#121	11.6226	Rep1	DMSO(D+7)
#122	12.0657	Rep1	DMSO(D+7)
#123	10.2637	Rep1	DMSO(D+7)
#124	11.3062	Rep1	DMSO(D+7)
#125	9.43926	Rep1	DMSO(D+7)
#126	3.32657	Rep1	DMSO(D+7)
#127	11.7911	Rep1	DMSO(D+7)
#128	11.5743	Rep1	DMSO(D+7)
#129	11.9527	Rep1	DMSO(D+7)
#130	10.0251	Rep1	DMSO(D+7)
#131	11.9796	Rep1	DMSO(D+7)
#132	10.7534	Rep1	DMSO(D+7)
#133	11.4714	Rep1	DMSO(D+7)
#134	11.3518	Rep1	DMSO(D+7)
#135	11.205	Rep1	DMSO(D+7)
#136	11.0461	Rep1	DMSO(D+7)
#137	10.9604	Rep1	DMSO(D+7)
#138	12.0634	Rep1	DMSO(D+7)
#139	10.7093	Rep1	DMSO(D+7)
#140	11.9303	Rep1	DMSO(D+7)
#141	12.0154	Rep1	DMSO(D+7)
#142	12.0036	Rep1	DMSO(D+7)
#143	11.922	Rep1	DMSO(D+7)
#144	11.4702	Rep1	DMSO(D+7)
#145	11.6803	Rep1	DMSO(D+7)
#146	11.3555	Rep1	DMSO(D+7)
#147	11.3778	Rep1	DMSO(D+7)
#148	11.6684	Rep1	DMSO(D+7)
#149	11.4412	Rep1	DMSO(D+7)
#150	12.095	Rep1	DMSO(D+7)
#151	11.9836	Rep1	DMSO(D+7)
#152	11.4725	Rep1	DMSO(D+7)
#153	11.9178	Rep1	DMSO(D+7)
#154	11.279	Rep1	DMSO(D+7)
#155	11.4152	Rep1	DMSO(D+7)
#156	11.6133	Rep1	DMSO(D+7)
#157	10.8693	Rep1	DMSO(D+7)
#158	11.0291	Rep1	DMSO(D+7)
#159	11.8672	Rep1	DMSO(D+7)
#160	11.7234	Rep1	DMSO(D+7)
#161	10.7665	Rep1	DMSO(D+7)
#162	11.3292	Rep1	DMSO(D+7)
#163	11.5657	Rep1	DMSO(D+7)
#164	10.878	Rep1	DMSO(D+7)
#165	11.42	Rep1	DMSO(D+7)
#166	11.4679	Rep1	DMSO(D+7)
#167	11.5945	Rep1	DMSO(D+7)
#168	11.9884	Rep1	DMSO(D+7)
#169	11.6664	Rep1	DMSO(D+7)
#170	10.9686	Rep1	DMSO(D+7)
#171	11.0291	Rep1	DMSO(D+7)
#172	11.5668	Rep1	DMSO(D+7)
#173	10.5467	Rep1	DMSO(D+7)
#174	10.4569	Rep1	DMSO(D+7)
#175	11.1094	Rep1	DMSO(D+7)
#176	11.3996	Rep1	DMSO(D+7)
#177	10.3905	Rep1	DMSO(D+7)
#178	10.5402	Rep1	DMSO(D+7)
#179	11.1065	Rep1	DMSO(D+7)
#180	11.0008	Rep1	DMSO(D+7)
#181	11.7118	Rep1	DMSO(D+7)
#182	11.5934	Rep1	DMSO(D+7)
#183	10.9604	Rep1	DMSO(D+7)
#184	11.3011	Rep1	DMSO(D+7)
#185	11.9453	Rep1	DMSO(D+7)
#186	10.6023	Rep1	DMSO(D+7)
#187	10.6798	Rep1	DMSO(D+7)
#188	10.9257	Rep1	DMSO(D+7)
#189	11.3267	Rep1	DMSO(D+7)
#190	11.063	Rep1	DMSO(D+7)
#191	11.2064	Rep1	DMSO(D+7)
#192	10.6148	Rep1	DMSO(D+7)
#193	9.9579	Rep1	DMSO(D+7)
#194	9.11433	Rep1	DMSO(D+7)
#195	7.27192	Rep1	DMSO(D+7)
#196	9.23817	Rep1	DMSO(D+7)
#197	11.0507	Rep1	DMSO(D+7)
#198	10.988	Rep1	DMSO(D+7)
#199	11.3899	Rep1	DMSO(D+7)
#200	11.6764	Rep1	DMSO(D+7)
#201	10.8394	Rep1	DMSO(D+7)
#202	11.5528	Rep1	DMSO(D+7)
#203	12.3963	Rep1	DMSO(D+7)
#204	10.6897	Rep1	DMSO(D+7)
#205	11.2008	Rep1	DMSO(D+7)
#206	10.9207	Rep1	DMSO(D+7)
#207	10.8918	Rep1	DMSO(D+7)
#208	10.8412	Rep1	DMSO(D+7)
#209	11.0353	Rep1	DMSO(D+7)
#210	12.2273	Rep1	DMSO(D+7)
#211	11.6329	Rep1	DMSO(D+7)
#212	11.2431	Rep1	DMSO(D+7)
#213	11.2323	Rep1	DMSO(D+7)
#214	9.91467	Rep1	DMSO(D+7)
#215	11.0706	Rep1	DMSO(D+7)
#216	11.5397	Rep1	DMSO(D+7)
#217	12.0154	Rep1	DMSO(D+7)
#218	11.0306	Rep1	DMSO(D+7)
#219	11.8346	Rep1	DMSO(D+7)
#220	10.6738	Rep1	DMSO(D+7)
#221	12.1098	Rep1	DMSO(D+7)
#222	11.3468	Rep1	DMSO(D+7)
#223	12.3872	Rep1	DMSO(D+7)
#224	12.5174	Rep1	DMSO(D+7)
#225	10.4382	Rep1	DMSO(D+7)
#226	11.1415	Rep1	DMSO(D+7)
#227	11.2377	Rep1	DMSO(D+7)
#228	11.5452	Rep1	DMSO(D+7)
#229	11.5934	Rep1	DMSO(D+7)
#230	10.4452	Rep1	DMSO(D+7)
#231	10.7344	Rep1	DMSO(D+7)
#232	12.2695	Rep1	DMSO(D+7)
#233	12.3245	Rep1	DMSO(D+7)
#234	10.9832	Rep1	DMSO(D+7)
#235	9.99668	Rep1	DMSO(D+7)
#236	10.9783	Rep1	DMSO(D+7)
#237	10.7534	Rep1	DMSO(D+7)
#238	11.9699	Rep1	DMSO(D+7)
#239	11.3887	Rep1	DMSO(D+7)
#240	11.0071	Rep1	DMSO(D+7)
#241	11.4092	Rep1	DMSO(D+7)
#242	10.8571	Rep1	DMSO(D+7)
#243	10.4822	Rep1	DMSO(D+7)
#244	10.3106	Rep1	DMSO(D+7)
#245	11.1109	Rep1	DMSO(D+7)
#246	11.7745	Rep1	DMSO(D+7)
#247	11.5473	Rep1	DMSO(D+7)
#248	11.1925	Rep1	DMSO(D+7)
#249	9.96443	Rep1	DMSO(D+7)
#250	11.8776	Rep1	DMSO(D+7)
#251	11.4622	Rep1	DMSO(D+7)
#252	10.8693	Rep1	DMSO(D+7)
#253	12.0342	Rep1	DMSO(D+7)
#254	10.8711	Rep1	DMSO(D+7)
#255	12.0365	Rep1	DMSO(D+7)
#256	11.0353	Rep1	DMSO(D+7)
#257	11.9964	Rep1	DMSO(D+7)
#258	10.5402	Rep1	DMSO(D+7)
#259	11.1841	Rep1	DMSO(D+7)
#260	12.2852	Rep1	DMSO(D+7)
#261	11.3863	Rep1	DMSO(D+7)
#262	11.2645	Rep1	DMSO(D+7)
#263	11.7079	Rep1	DMSO(D+7)
#264	11.5997	Rep1	DMSO(D+7)
#265	10.6044	Rep1	DMSO(D+7)
#266	11.0369	Rep1	DMSO(D+7)
#267	10.4217	Rep1	DMSO(D+7)
#268	11.1501	Rep1	DMSO(D+7)
#269	11.9042	Rep1	DMSO(D+7)
#270	10.8867	Rep1	DMSO(D+7)
#271	10.7702	Rep1	DMSO(D+7)
#272	11.0615	Rep1	DMSO(D+7)
#273	11.1501	Rep1	DMSO(D+7)
#274	11.3292	Rep1	DMSO(D+7)
#275	11.8923	Rep1	DMSO(D+7)
#276	10.6456	Rep1	DMSO(D+7)
#277	10.4264	Rep1	DMSO(D+7)
#278	11.8003	Rep1	DMSO(D+7)
#279	11.0675	Rep1	DMSO(D+7)
#280	11.2525	Rep1	DMSO(D+7)
#281	11.0023	Rep1	DMSO(D+7)
#282	11.0766	Rep1	DMSO(D+7)
#283	10.3881	Rep1	DMSO(D+7)
#284	10.6838	Rep1	DMSO(D+7)
#285	10.8918	Rep1	DMSO(D+7)
#286	10.7702	Rep1	DMSO(D+7)
#287	11.5614	Rep1	DMSO(D+7)
#288	11.2881	Rep1	DMSO(D+7)
#289	11.9127	Rep1	DMSO(D+7)
#290	11.0645	Rep1	DMSO(D+7)
#291	12.1598	Rep1	DMSO(D+7)
#292	12.495	Rep1	DMSO(D+7)
#293	11.5353	Rep1	DMSO(D+7)
#294	11.6247	Rep1	DMSO(D+7)
#295	11.6442	Rep1	DMSO(D+7)
#296	11.5754	Rep1	DMSO(D+7)
#297	11.6482	Rep1	DMSO(D+7)
#298	11.2737	Rep1	DMSO(D+7)
#299	11.026	Rep1	DMSO(D+7)
#300	11.9755	Rep1	DMSO(D+7)
#301	10.6995	Rep1	DMSO(D+7)
#302	12.2701	Rep1	DMSO(D+7)
#303	12.126	Rep1	DMSO(D+7)
#304	11.04	Rep1	DMSO(D+7)
#305	10.207	Rep1	DMSO(D+7)
#306	11.026	Rep1	DMSO(D+7)
#307	12.1121	Rep1	DMSO(D+7)
#308	12.3396	Rep1	DMSO(D+7)
#309	11.5419	Rep1	DMSO(D+7)
#310	10.3285	Rep1	DMSO(D+7)
#311	12.0883	Rep1	DMSO(D+7)
#312	10.4406	Rep1	DMSO(D+7)
#313	12.0958	Rep1	DMSO(D+7)
#314	10.2558	Rep1	DMSO(D+7)
#315	11.2283	Rep1	DMSO(D+7)
#316	10.9718	Rep1	DMSO(D+7)
#317	12.4209	Rep1	DMSO(D+7)
#318	11.5839	Rep1	DMSO(D+7)
#319	10.5025	Rep1	DMSO(D+7)
#320	10.7571	Rep1	DMSO(D+7)
#321	10.8746	Rep1	DMSO(D+7)
#322	12.1172	Rep1	DMSO(D+7)
#323	10.6086	Rep1	DMSO(D+7)
#324	11.3393	Rep1	DMSO(D+7)
#325	10.7961	Rep1	DMSO(D+7)
#326	11.5419	Rep1	DMSO(D+7)
#327	11.2525	Rep1	DMSO(D+7)
#328	11.7856	Rep1	DMSO(D+7)
#329	10.8867	Rep1	DMSO(D+7)
#330	10.8987	Rep1	DMSO(D+7)
#331	10.919	Rep1	DMSO(D+7)
#332	11.4008	Rep1	DMSO(D+7)
#333	10.4382	Rep1	DMSO(D+7)
#334	11.5732	Rep1	DMSO(D+7)
#335	11.5913	Rep1	DMSO(D+7)
#336	11.0338	Rep1	DMSO(D+7)
#337	11.0338	Rep1	DMSO(D+7)
#338	10.7151	Rep1	DMSO(D+7)
#339	12.3732	Rep1	DMSO(D+7)
#340	9.9113	Rep1	DMSO(D+7)
#341	10.8179	Rep1	DMSO(D+7)
#342	10.9423	Rep1	DMSO(D+7)
#343	11.4377	Rep1	DMSO(D+7)
#344	9.89085	Rep1	DMSO(D+7)
#345	11.978	Rep1	DMSO(D+7)
#346	12.0504	Rep1	DMSO(D+7)
#347	10.0652	Rep1	DMSO(D+7)
#348	10.4074	Rep1	DMSO(D+7)
#349	11.3875	Rep1	DMSO(D+7)
#350	11.5743	Rep1	DMSO(D+7)
#351	11.1372	Rep1	DMSO(D+7)
#352	10.9751	Rep1	DMSO(D+7)
#353	11.5839	Rep1	DMSO(D+7)
#354	11.3075	Rep1	DMSO(D+7)
#355	10.6189	Rep1	DMSO(D+7)
#356	11.279	Rep1	DMSO(D+7)
#357	11.8871	Rep1	DMSO(D+7)
#358	11.0615	Rep1	DMSO(D+7)
#359	10.878	Rep1	DMSO(D+7)
#360	10.8016	Rep1	DMSO(D+7)
#361	11.2907	Rep1	DMSO(D+7)
#362	10.3386	Rep1	DMSO(D+7)
#363	10.6251	Rep1	DMSO(D+7)
#364	10.8107	Rep1	DMSO(D+7)
#365	9.97742	Rep1	DMSO(D+7)
#366	11.6942	Rep1	DMSO(D+7)
#367	10.6313	Rep1	DMSO(D+7)
#368	11.7416	Rep1	DMSO(D+7)
#369	11.6226	Rep1	DMSO(D+7)
#370	11.1715	Rep1	DMSO(D+7)
#371	11.3753	Rep1	DMSO(D+7)
#372	11.6195	Rep1	DMSO(D+7)
#373	11.0213	Rep1	DMSO(D+7)
#374	11.2538	Rep1	DMSO(D+7)
#375	10.929	Rep1	DMSO(D+7)
#376	11.1672	Rep1	DMSO(D+7)
#377	10.4684	Rep1	DMSO(D+7)
#378	11.3178	Rep1	DMSO(D+7)
#379	12.157	Rep1	DMSO(D+7)
#380	11.4919	Rep1	DMSO(D+7)
#381	10.2743	Rep1	DMSO(D+7)
#382	10.7034	Rep1	DMSO(D+7)
#383	11.1967	Rep1	DMSO(D+7)
#384	11.1601	Rep1	DMSO(D+7)
#385	11.105	Rep1	DMSO(D+7)
#386	11.5342	Rep1	DMSO(D+7)
#387	11.0781	Rep1	DMSO(D+7)
#388	11.7754	Rep1	DMSO(D+7)
#389	11.6143	Rep1	DMSO(D+7)
#390	10.5812	Rep1	DMSO(D+7)
#391	10.7795	Rep1	DMSO(D+7)
#392	11.1544	Rep1	DMSO(D+7)
#393	8.52773	Rep1	DMSO(D+7)
#394	11.0584	Rep1	DMSO(D+7)
#395	10.2664	Rep1	DMSO(D+7)
#396	10.7248	Rep1	DMSO(D+7)
#397	10.3461	Rep1	DMSO(D+7)
#398	10.0468	Rep1	DMSO(D+7)
#399	9.31179	Rep1	DMSO(D+7)
#400	11.0856	Rep1	DMSO(D+7)
#401	10.8215	Rep1	DMSO(D+7)
#402	10.6897	Rep1	DMSO(D+7)
#403	11.0811	Rep1	DMSO(D+7)
#404	10.0773	Rep1	DMSO(D+7)
#405	9.64042	Rep1	DMSO(D+7)
#406	10.8251	Rep1	DMSO(D+7)
#407	10.0499	Rep1	DMSO(D+7)
#408	11.6081	Rep1	DMSO(D+7)
#409	11.1897	Rep1	DMSO(D+7)
#410	11.2036	Rep1	DMSO(D+7)
#411	11.1006	Rep1	DMSO(D+7)
#412	10.7906	Rep1	DMSO(D+7)
#413	11.2132	Rep1	DMSO(D+7)
#414	10.6106	Rep1	DMSO(D+7)
#415	10.8606	Rep1	DMSO(D+7)
#416	10.6897	Rep1	DMSO(D+7)
#417	11.0706	Rep1	DMSO(D+7)
#418	11.2364	Rep1	DMSO(D+7)
#419	11.5099	Rep1	DMSO(D+7)
#420	10.326	Rep1	DMSO(D+7)
#1	9.16016	Rep1	DMSO(D+14)
#2	12.8066	Rep1	DMSO(D+14)
#3	10.9283	Rep1	DMSO(D+14)
#4	10.1046	Rep1	DMSO(D+14)
#5	11.4814	Rep1	DMSO(D+14)
#6	10.9685	Rep1	DMSO(D+14)
#7	10.2945	Rep1	DMSO(D+14)
#8	8.3555	Rep1	DMSO(D+14)
#9	9.77202	Rep1	DMSO(D+14)
#10	11.5477	Rep1	DMSO(D+14)
#11	11.403	Rep1	DMSO(D+14)
#12	10.4063	Rep1	DMSO(D+14)
#13	10.6454	Rep1	DMSO(D+14)
#14	10.737	Rep1	DMSO(D+14)
#15	11.2537	Rep1	DMSO(D+14)
#16	9.85216	Rep1	DMSO(D+14)
#17	9.46469	Rep1	DMSO(D+14)
#18	11.4638	Rep1	DMSO(D+14)
#19	12.0418	Rep1	DMSO(D+14)
#20	10.6139	Rep1	DMSO(D+14)
#21	11.3509	Rep1	DMSO(D+14)
#22	11.1671	Rep1	DMSO(D+14)
#23	10.6454	Rep1	DMSO(D+14)
#24	9.6961	Rep1	DMSO(D+14)
#25	11.3706	Rep1	DMSO(D+14)
#26	10.8098	Rep1	DMSO(D+14)
#27	9.05294	Rep1	DMSO(D+14)
#28	9.54602	Rep1	DMSO(D+14)
#29	10.3981	Rep1	DMSO(D+14)
#30	10.752	Rep1	DMSO(D+14)
#31	9.41414	Rep1	DMSO(D+14)
#32	11.1663	Rep1	DMSO(D+14)
#33	10.8454	Rep1	DMSO(D+14)
#34	10.8534	Rep1	DMSO(D+14)
#35	10.4333	Rep1	DMSO(D+14)
#36	9.55096	Rep1	DMSO(D+14)
#37	10.5744	Rep1	DMSO(D+14)
#38	10.3677	Rep1	DMSO(D+14)
#39	11.7473	Rep1	DMSO(D+14)
#40	11.5721	Rep1	DMSO(D+14)
#41	10.0181	Rep1	DMSO(D+14)
#42	11.9011	Rep1	DMSO(D+14)
#43	11.2514	Rep1	DMSO(D+14)
#44	10.6637	Rep1	DMSO(D+14)
#45	11.5102	Rep1	DMSO(D+14)
#46	11.4897	Rep1	DMSO(D+14)
#47	12.3224	Rep1	DMSO(D+14)
#48	11.0254	Rep1	DMSO(D+14)
#49	12.3361	Rep1	DMSO(D+14)
#50	11.5051	Rep1	DMSO(D+14)
#51	11.3629	Rep1	DMSO(D+14)
#52	10.8889	Rep1	DMSO(D+14)
#53	10.5949	Rep1	DMSO(D+14)
#54	10.3732	Rep1	DMSO(D+14)
#55	9.85016	Rep1	DMSO(D+14)
#56	11.9407	Rep1	DMSO(D+14)
#57	10.934	Rep1	DMSO(D+14)
#58	10.8454	Rep1	DMSO(D+14)
#59	10.9731	Rep1	DMSO(D+14)
#60	10.1492	Rep1	DMSO(D+14)
#61	10.7337	Rep1	DMSO(D+14)
#62	9.36735	Rep1	DMSO(D+14)
#63	11.3608	Rep1	DMSO(D+14)
#64	11.7511	Rep1	DMSO(D+14)
#65	7.66763	Rep1	DMSO(D+14)
#66	10.9813	Rep1	DMSO(D+14)
#67	11.1148	Rep1	DMSO(D+14)
#68	11.2107	Rep1	DMSO(D+14)
#69	11.7059	Rep1	DMSO(D+14)
#70	10.9264	Rep1	DMSO(D+14)
#71	10.5475	Rep1	DMSO(D+14)
#72	10.1987	Rep1	DMSO(D+14)
#73	9.63235	Rep1	DMSO(D+14)
#74	11.4153	Rep1	DMSO(D+14)
#75	12.0773	Rep1	DMSO(D+14)
#76	9.87398	Rep1	DMSO(D+14)
#77	11.1631	Rep1	DMSO(D+14)
#78	10.5087	Rep1	DMSO(D+14)
#79	10.1345	Rep1	DMSO(D+14)
#80	10.8036	Rep1	DMSO(D+14)
#81	11.2589	Rep1	DMSO(D+14)
#82	10.3995	Rep1	DMSO(D+14)
#83	10.6174	Rep1	DMSO(D+14)
#84	11.9842	Rep1	DMSO(D+14)
#85	11.8495	Rep1	DMSO(D+14)
#86	11.5038	Rep1	DMSO(D+14)
#87	11.4044	Rep1	DMSO(D+14)
#88	10.7606	Rep1	DMSO(D+14)
#89	10.5289	Rep1	DMSO(D+14)
#90	10.7754	Rep1	DMSO(D+14)
#91	11.1502	Rep1	DMSO(D+14)
#92	11.133	Rep1	DMSO(D+14)
#93	11.7782	Rep1	DMSO(D+14)
#94	10.3251	Rep1	DMSO(D+14)
#95	11.6667	Rep1	DMSO(D+14)
#96	12.0722	Rep1	DMSO(D+14)
#97	12.1376	Rep1	DMSO(D+14)
#98	10.0945	Rep1	DMSO(D+14)
#99	9.08731	Rep1	DMSO(D+14)
#100	9.05294	Rep1	DMSO(D+14)
#101	11.5165	Rep1	DMSO(D+14)
#102	9.55342	Rep1	DMSO(D+14)
#103	10.194	Rep1	DMSO(D+14)
#104	11.0351	Rep1	DMSO(D+14)
#105	9.61125	Rep1	DMSO(D+14)
#106	10.5961	Rep1	DMSO(D+14)
#107	10.8889	Rep1	DMSO(D+14)
#108	10.933	Rep1	DMSO(D+14)
#109	10.5997	Rep1	DMSO(D+14)
#110	10.1829	Rep1	DMSO(D+14)
#111	10.5201	Rep1	DMSO(D+14)
#112	10.1345	Rep1	DMSO(D+14)
#113	11.0272	Rep1	DMSO(D+14)
#114	10.383	Rep1	DMSO(D+14)
#115	12.2564	Rep1	DMSO(D+14)
#116	11.8084	Rep1	DMSO(D+14)
#117	10.7859	Rep1	DMSO(D+14)
#118	11.5932	Rep1	DMSO(D+14)
#119	10.5574	Rep1	DMSO(D+14)
#120	11.6187	Rep1	DMSO(D+14)
#121	11.1879	Rep1	DMSO(D+14)
#122	12.2992	Rep1	DMSO(D+14)
#123	10.1654	Rep1	DMSO(D+14)
#124	11.0022	Rep1	DMSO(D+14)
#125	10.1295	Rep1	DMSO(D+14)
#126	5.47696	Rep1	DMSO(D+14)
#127	12.1704	Rep1	DMSO(D+14)
#128	11.3274	Rep1	DMSO(D+14)
#129	12.2002	Rep1	DMSO(D+14)
#130	10.2221	Rep1	DMSO(D+14)
#131	11.3629	Rep1	DMSO(D+14)
#132	11.5569	Rep1	DMSO(D+14)
#133	10.7402	Rep1	DMSO(D+14)
#134	11.0819	Rep1	DMSO(D+14)
#135	11.0325	Rep1	DMSO(D+14)
#136	11.3907	Rep1	DMSO(D+14)
#137	11.1039	Rep1	DMSO(D+14)
#138	11.3566	Rep1	DMSO(D+14)
#139	10.5463	Rep1	DMSO(D+14)
#140	11.5315	Rep1	DMSO(D+14)
#141	12.3047	Rep1	DMSO(D+14)
#142	11.6391	Rep1	DMSO(D+14)
#143	12.1832	Rep1	DMSO(D+14)
#144	11.5836	Rep1	DMSO(D+14)
#145	11.4401	Rep1	DMSO(D+14)
#146	11.7479	Rep1	DMSO(D+14)
#147	11.4267	Rep1	DMSO(D+14)
#148	11.9227	Rep1	DMSO(D+14)
#149	11.1256	Rep1	DMSO(D+14)
#150	11.9392	Rep1	DMSO(D+14)
#151	11.519	Rep1	DMSO(D+14)
#152	11.2784	Rep1	DMSO(D+14)
#153	11.7954	Rep1	DMSO(D+14)
#154	11.4781	Rep1	DMSO(D+14)
#155	11.6004	Rep1	DMSO(D+14)
#156	11.8777	Rep1	DMSO(D+14)
#157	11.2888	Rep1	DMSO(D+14)
#158	10.9283	Rep1	DMSO(D+14)
#159	11.3538	Rep1	DMSO(D+14)
#160	12.1339	Rep1	DMSO(D+14)
#161	11.1322	Rep1	DMSO(D+14)
#162	11.3594	Rep1	DMSO(D+14)
#163	11.3453	Rep1	DMSO(D+14)
#164	10.4934	Rep1	DMSO(D+14)
#165	10.8869	Rep1	DMSO(D+14)
#166	11.5661	Rep1	DMSO(D+14)
#167	10.7107	Rep1	DMSO(D+14)
#168	12.0313	Rep1	DMSO(D+14)
#169	11.5575	Rep1	DMSO(D+14)
#170	10.8494	Rep1	DMSO(D+14)
#171	10.9207	Rep1	DMSO(D+14)
#172	10.2467	Rep1	DMSO(D+14)
#173	10.4252	Rep1	DMSO(D+14)
#174	9.8075	Rep1	DMSO(D+14)
#175	11.3115	Rep1	DMSO(D+14)
#176	11.6374	Rep1	DMSO(D+14)
#177	10.5339	Rep1	DMSO(D+14)
#178	9.58503	Rep1	DMSO(D+14)
#179	11.2377	Rep1	DMSO(D+14)
#180	10.6186	Rep1	DMSO(D+14)
#181	11.3035	Rep1	DMSO(D+14)
#182	11.7009	Rep1	DMSO(D+14)
#183	11.2784	Rep1	DMSO(D+14)
#184	11.2559	Rep1	DMSO(D+14)
#185	12.3017	Rep1	DMSO(D+14)
#186	10.2633	Rep1	DMSO(D+14)
#187	10.2857	Rep1	DMSO(D+14)
#188	11.6362	Rep1	DMSO(D+14)
#189	11.2635	Rep1	DMSO(D+14)
#190	11.2784	Rep1	DMSO(D+14)
#191	11.0639	Rep1	DMSO(D+14)
#192	11.1639	Rep1	DMSO(D+14)
#193	10.6739	Rep1	DMSO(D+14)
#194	8.89116	Rep1	DMSO(D+14)
#195	7.85484	Rep1	DMSO(D+14)
#196	10.1798	Rep1	DMSO(D+14)
#197	10.9509	Rep1	DMSO(D+14)
#198	10.8928	Rep1	DMSO(D+14)
#199	11.4119	Rep1	DMSO(D+14)
#200	11.8748	Rep1	DMSO(D+14)
#201	11.4407	Rep1	DMSO(D+14)
#202	11.5203	Rep1	DMSO(D+14)
#203	12.1507	Rep1	DMSO(D+14)
#204	10.2467	Rep1	DMSO(D+14)
#205	10.9832	Rep1	DMSO(D+14)
#206	10.9121	Rep1	DMSO(D+14)
#207	10.6174	Rep1	DMSO(D+14)
#208	10.9639	Rep1	DMSO(D+14)
#209	10.7859	Rep1	DMSO(D+14)
#210	11.9189	Rep1	DMSO(D+14)
#211	11.2642	Rep1	DMSO(D+14)
#212	11.4487	Rep1	DMSO(D+14)
#213	11.3538	Rep1	DMSO(D+14)
#214	10.2916	Rep1	DMSO(D+14)
#215	11.1156	Rep1	DMSO(D+14)
#216	11.3417	Rep1	DMSO(D+14)
#217	11.847	Rep1	DMSO(D+14)
#218	10.8908	Rep1	DMSO(D+14)
#219	11.4671	Rep1	DMSO(D+14)
#220	10.9923	Rep1	DMSO(D+14)
#221	12.0837	Rep1	DMSO(D+14)
#222	11.815	Rep1	DMSO(D+14)
#223	12.6232	Rep1	DMSO(D+14)
#224	12.3404	Rep1	DMSO(D+14)
#225	10.8928	Rep1	DMSO(D+14)
#226	10.8603	Rep1	DMSO(D+14)
#227	10.9073	Rep1	DMSO(D+14)
#228	11.3381	Rep1	DMSO(D+14)
#229	11.9482	Rep1	DMSO(D+14)
#230	11.3509	Rep1	DMSO(D+14)
#231	10.9666	Rep1	DMSO(D+14)
#232	12.1684	Rep1	DMSO(D+14)
#233	12.1788	Rep1	DMSO(D+14)
#234	10.3718	Rep1	DMSO(D+14)
#235	10.1637	Rep1	DMSO(D+14)
#236	10.8363	Rep1	DMSO(D+14)
#237	10.9527	Rep1	DMSO(D+14)
#238	12.3524	Rep1	DMSO(D+14)
#239	11.9069	Rep1	DMSO(D+14)
#240	11.4407	Rep1	DMSO(D+14)
#241	11.426	Rep1	DMSO(D+14)
#242	10.9169	Rep1	DMSO(D+14)
#243	10.1557	Rep1	DMSO(D+14)
#244	9.92047	Rep1	DMSO(D+14)
#245	10.767	Rep1	DMSO(D+14)
#246	12.1736	Rep1	DMSO(D+14)
#247	11.7268	Rep1	DMSO(D+14)
#248	11.1461	Rep1	DMSO(D+14)
#249	10.154	Rep1	DMSO(D+14)
#250	12.259	Rep1	DMSO(D+14)
#251	11.1239	Rep1	DMSO(D+14)
#252	11.1871	Rep1	DMSO(D+14)
#253	12.0388	Rep1	DMSO(D+14)
#254	10.5189	Rep1	DMSO(D+14)
#255	12.0086	Rep1	DMSO(D+14)
#256	10.561	Rep1	DMSO(D+14)
#257	11.8268	Rep1	DMSO(D+14)
#258	11.0245	Rep1	DMSO(D+14)
#259	11.3057	Rep1	DMSO(D+14)
#260	11.736	Rep1	DMSO(D+14)
#261	10.8534	Rep1	DMSO(D+14)
#262	10.5389	Rep1	DMSO(D+14)
#263	11.9146	Rep1	DMSO(D+14)
#264	11.4494	Rep1	DMSO(D+14)
#265	10.2003	Rep1	DMSO(D+14)
#266	10.3265	Rep1	DMSO(D+14)
#267	10.817	Rep1	DMSO(D+14)
#268	11.0828	Rep1	DMSO(D+14)
#269	11.957	Rep1	DMSO(D+14)
#270	10.4386	Rep1	DMSO(D+14)
#271	10.8771	Rep1	DMSO(D+14)
#272	11.063	Rep1	DMSO(D+14)
#273	11.0013	Rep1	DMSO(D+14)
#274	11.3769	Rep1	DMSO(D+14)
#275	12.1314	Rep1	DMSO(D+14)
#276	10.6209	Rep1	DMSO(D+14)
#277	9.94129	Rep1	DMSO(D+14)
#278	11.9001	Rep1	DMSO(D+14)
#279	11.4923	Rep1	DMSO(D+14)
#280	11.1855	Rep1	DMSO(D+14)
#281	11.3035	Rep1	DMSO(D+14)
#282	11.3042	Rep1	DMSO(D+14)
#283	10.1163	Rep1	DMSO(D+14)
#284	10.3912	Rep1	DMSO(D+14)
#285	11.013	Rep1	DMSO(D+14)
#286	11.1313	Rep1	DMSO(D+14)
#287	11.3173	Rep1	DMSO(D+14)
#288	11.2976	Rep1	DMSO(D+14)
#289	11.9951	Rep1	DMSO(D+14)
#290	10.6303	Rep1	DMSO(D+14)
#291	11.9593	Rep1	DMSO(D+14)
#292	12.629	Rep1	DMSO(D+14)
#293	10.4198	Rep1	DMSO(D+14)
#294	10.8494	Rep1	DMSO(D+14)
#295	11.4579	Rep1	DMSO(D+14)
#296	11.0263	Rep1	DMSO(D+14)
#297	11.5057	Rep1	DMSO(D+14)
#298	11.6774	Rep1	DMSO(D+14)
#299	11.1791	Rep1	DMSO(D+14)
#300	12.3039	Rep1	DMSO(D+14)
#301	10.9499	Rep1	DMSO(D+14)
#302	12.5468	Rep1	DMSO(D+14)
#303	11.6164	Rep1	DMSO(D+14)
#304	11.0613	Rep1	DMSO(D+14)
#305	9.22643	Rep1	DMSO(D+14)
#306	11.4599	Rep1	DMSO(D+14)
#307	12.1124	Rep1	DMSO(D+14)
#308	11.9626	Rep1	DMSO(D+14)
#309	11.8032	Rep1	DMSO(D+14)
#310	11.4374	Rep1	DMSO(D+14)
#311	13.5948	Rep1	DMSO(D+14)
#312	10.1427	Rep1	DMSO(D+14)
#313	11.8875	Rep1	DMSO(D+14)
#314	9.22951	Rep1	DMSO(D+14)
#315	10.9415	Rep1	DMSO(D+14)
#316	11.2799	Rep1	DMSO(D+14)
#317	12.2863	Rep1	DMSO(D+14)
#318	11.6954	Rep1	DMSO(D+14)
#319	9.71161	Rep1	DMSO(D+14)
#320	10.6115	Rep1	DMSO(D+14)
#321	10.5326	Rep1	DMSO(D+14)
#322	11.683	Rep1	DMSO(D+14)
#323	10.1508	Rep1	DMSO(D+14)
#324	11.2407	Rep1	DMSO(D+14)
#325	10.6534	Rep1	DMSO(D+14)
#326	11.5127	Rep1	DMSO(D+14)
#327	11.0665	Rep1	DMSO(D+14)
#328	11.6263	Rep1	DMSO(D+14)
#329	11.1879	Rep1	DMSO(D+14)
#330	10.643	Rep1	DMSO(D+14)
#331	11.2514	Rep1	DMSO(D+14)
#332	11.2075	Rep1	DMSO(D+14)
#333	9.57295	Rep1	DMSO(D+14)
#334	11.0989	Rep1	DMSO(D+14)
#335	11.1156	Rep1	DMSO(D+14)
#336	11.0921	Rep1	DMSO(D+14)
#337	11.5044	Rep1	DMSO(D+14)
#338	10.3802	Rep1	DMSO(D+14)
#339	12.0981	Rep1	DMSO(D+14)
#340	10.0826	Rep1	DMSO(D+14)
#341	10.8393	Rep1	DMSO(D+14)
#342	10.4386	Rep1	DMSO(D+14)
#343	11.4968	Rep1	DMSO(D+14)
#344	9.78254	Rep1	DMSO(D+14)
#345	12.1584	Rep1	DMSO(D+14)
#346	11.7142	Rep1	DMSO(D+14)
#347	9.92618	Rep1	DMSO(D+14)
#348	10.7162	Rep1	DMSO(D+14)
#349	11.0156	Rep1	DMSO(D+14)
#350	11.583	Rep1	DMSO(D+14)
#351	11.3467	Rep1	DMSO(D+14)
#352	11.1847	Rep1	DMSO(D+14)
#353	11.6075	Rep1	DMSO(D+14)
#354	10.8098	Rep1	DMSO(D+14)
#355	10.9169	Rep1	DMSO(D+14)
#356	11.3573	Rep1	DMSO(D+14)
#357	12.4645	Rep1	DMSO(D+14)
#358	11.1322	Rep1	DMSO(D+14)
#359	10.1492	Rep1	DMSO(D+14)
#360	10.5853	Rep1	DMSO(D+14)
#361	11.9001	Rep1	DMSO(D+14)
#362	10.5413	Rep1	DMSO(D+14)
#363	10.9731	Rep1	DMSO(D+14)
#364	10.5037	Rep1	DMSO(D+14)
#365	9.64625	Rep1	DMSO(D+14)
#366	11.491	Rep1	DMSO(D+14)
#367	10.6511	Rep1	DMSO(D+14)
#368	11.5272	Rep1	DMSO(D+14)
#369	11.7446	Rep1	DMSO(D+14)
#370	10.9063	Rep1	DMSO(D+14)
#371	11.1223	Rep1	DMSO(D+14)
#372	11.4632	Rep1	DMSO(D+14)
#373	9.83	Rep1	DMSO(D+14)
#374	10.7434	Rep1	DMSO(D+14)
#375	10.3607	Rep1	DMSO(D+14)
#376	11.3762	Rep1	DMSO(D+14)
#377	10.194	Rep1	DMSO(D+14)
#378	11.7098	Rep1	DMSO(D+14)
#379	11.904	Rep1	DMSO(D+14)
#380	12.044	Rep1	DMSO(D+14)
#381	10.0163	Rep1	DMSO(D+14)
#382	11.0836	Rep1	DMSO(D+14)
#383	11.1958	Rep1	DMSO(D+14)
#384	10.6326	Rep1	DMSO(D+14)
#385	10.6361	Rep1	DMSO(D+14)
#386	11.9978	Rep1	DMSO(D+14)
#387	11.7839	Rep1	DMSO(D+14)
#388	11.9635	Rep1	DMSO(D+14)
#389	12.4007	Rep1	DMSO(D+14)
#390	9.76779	Rep1	DMSO(D+14)
#391	10.5769	Rep1	DMSO(D+14)
#392	10.6477	Rep1	DMSO(D+14)
#393	9.25392	Rep1	DMSO(D+14)
#394	11.1981	Rep1	DMSO(D+14)
#395	9.20154	Rep1	DMSO(D+14)
#396	11.3831	Rep1	DMSO(D+14)
#397	9.89547	Rep1	DMSO(D+14)
#398	10.3048	Rep1	DMSO(D+14)
#399	8.78627	Rep1	DMSO(D+14)
#400	10.885	Rep1	DMSO(D+14)
#401	11.2238	Rep1	DMSO(D+14)
#402	10.6648	Rep1	DMSO(D+14)
#403	10.913	Rep1	DMSO(D+14)
#404	9.83	Rep1	DMSO(D+14)
#405	9.51606	Rep1	DMSO(D+14)
#406	10.8098	Rep1	DMSO(D+14)
#407	9.87987	Rep1	DMSO(D+14)
#408	11.4605	Rep1	DMSO(D+14)
#409	11.2925	Rep1	DMSO(D+14)
#410	11.1607	Rep1	DMSO(D+14)
#411	11.3502	Rep1	DMSO(D+14)
#412	10.693	Rep1	DMSO(D+14)
#413	10.8057	Rep1	DMSO(D+14)
#414	11.0819	Rep1	DMSO(D+14)
#415	11.2192	Rep1	DMSO(D+14)
#416	10.7445	Rep1	DMSO(D+14)
#417	11.1256	Rep1	DMSO(D+14)
#418	11.5974	Rep1	DMSO(D+14)
#419	11.7559	Rep1	DMSO(D+14)
#420	10.2857	Rep1	DMSO(D+14)
#1	9.63809	Rep1	DMSO(D+21)
#2	12.7495	Rep1	DMSO(D+21)
#3	10.8972	Rep1	DMSO(D+21)
#4	10.645	Rep1	DMSO(D+21)
#5	11.5312	Rep1	DMSO(D+21)
#6	10.906	Rep1	DMSO(D+21)
#7	10.5478	Rep1	DMSO(D+21)
#8	6.459	Rep1	DMSO(D+21)
#9	10.1626	Rep1	DMSO(D+21)
#10	11.4947	Rep1	DMSO(D+21)
#11	10.919	Rep1	DMSO(D+21)
#12	9.95913	Rep1	DMSO(D+21)
#13	10.39	Rep1	DMSO(D+21)
#14	10.0087	Rep1	DMSO(D+21)
#15	10.0248	Rep1	DMSO(D+21)
#16	9.18914	Rep1	DMSO(D+21)
#17	9.70476	Rep1	DMSO(D+21)
#18	10.9211	Rep1	DMSO(D+21)
#19	12.2285	Rep1	DMSO(D+21)
#20	10.4615	Rep1	DMSO(D+21)
#21	11.6229	Rep1	DMSO(D+21)
#22	11.2919	Rep1	DMSO(D+21)
#23	10.2749	Rep1	DMSO(D+21)
#24	10.3246	Rep1	DMSO(D+21)
#25	11.109	Rep1	DMSO(D+21)
#26	10.3	Rep1	DMSO(D+21)
#27	9.25565	Rep1	DMSO(D+21)
#28	9.09667	Rep1	DMSO(D+21)
#29	10.4495	Rep1	DMSO(D+21)
#30	11.5019	Rep1	DMSO(D+21)
#31	9.39884	Rep1	DMSO(D+21)
#32	11.5403	Rep1	DMSO(D+21)
#33	10.4163	Rep1	DMSO(D+21)
#34	10.6606	Rep1	DMSO(D+21)
#35	11.0889	Rep1	DMSO(D+21)
#36	9.70476	Rep1	DMSO(D+21)
#37	9.78991	Rep1	DMSO(D+21)
#38	10.2181	Rep1	DMSO(D+21)
#39	11.3483	Rep1	DMSO(D+21)
#40	11.4779	Rep1	DMSO(D+21)
#41	9.22103	Rep1	DMSO(D+21)
#42	11.6833	Rep1	DMSO(D+21)
#43	11.3651	Rep1	DMSO(D+21)
#44	10.8032	Rep1	DMSO(D+21)
#45	11.8369	Rep1	DMSO(D+21)
#46	11.6576	Rep1	DMSO(D+21)
#47	12.6489	Rep1	DMSO(D+21)
#48	10.874	Rep1	DMSO(D+21)
#49	12.5509	Rep1	DMSO(D+21)
#50	11.5319	Rep1	DMSO(D+21)
#51	11.5784	Rep1	DMSO(D+21)
#52	10.9978	Rep1	DMSO(D+21)
#53	10.3553	Rep1	DMSO(D+21)
#54	10.0722	Rep1	DMSO(D+21)
#55	10.7064	Rep1	DMSO(D+21)
#56	12.0585	Rep1	DMSO(D+21)
#57	11.0628	Rep1	DMSO(D+21)
#58	11.0608	Rep1	DMSO(D+21)
#59	11.4423	Rep1	DMSO(D+21)
#60	10.2966	Rep1	DMSO(D+21)
#61	10.7617	Rep1	DMSO(D+21)
#62	8.77254	Rep1	DMSO(D+21)
#63	11.3988	Rep1	DMSO(D+21)
#64	11.8306	Rep1	DMSO(D+21)
#65	8.47631	Rep1	DMSO(D+21)
#66	11.1855	Rep1	DMSO(D+21)
#67	11.1774	Rep1	DMSO(D+21)
#68	11.1882	Rep1	DMSO(D+21)
#69	11.8697	Rep1	DMSO(D+21)
#70	10.9668	Rep1	DMSO(D+21)
#71	10.3489	Rep1	DMSO(D+21)
#72	10.6424	Rep1	DMSO(D+21)
#73	9.52909	Rep1	DMSO(D+21)
#74	11.0039	Rep1	DMSO(D+21)
#75	12.2912	Rep1	DMSO(D+21)
#76	9.51201	Rep1	DMSO(D+21)
#77	11.228	Rep1	DMSO(D+21)
#78	11.0822	Rep1	DMSO(D+21)
#79	9.60624	Rep1	DMSO(D+21)
#80	11.0686	Rep1	DMSO(D+21)
#81	10.8515	Rep1	DMSO(D+21)
#82	9.6116	Rep1	DMSO(D+21)
#83	10.2022	Rep1	DMSO(D+21)
#84	11.4968	Rep1	DMSO(D+21)
#85	12.5847	Rep1	DMSO(D+21)
#86	11.6222	Rep1	DMSO(D+21)
#87	11.5162	Rep1	DMSO(D+21)
#88	10.3279	Rep1	DMSO(D+21)
#89	10.5796	Rep1	DMSO(D+21)
#90	11.4498	Rep1	DMSO(D+21)
#91	10.6735	Rep1	DMSO(D+21)
#92	11.1647	Rep1	DMSO(D+21)
#93	11.8692	Rep1	DMSO(D+21)
#94	10.4966	Rep1	DMSO(D+21)
#95	11.139	Rep1	DMSO(D+21)
#96	12.5785	Rep1	DMSO(D+21)
#97	12.3541	Rep1	DMSO(D+21)
#98	10.816	Rep1	DMSO(D+21)
#99	9.27266	Rep1	DMSO(D+21)
#100	8.8918	Rep1	DMSO(D+21)
#101	10.8673	Rep1	DMSO(D+21)
#102	9.59006	Rep1	DMSO(D+21)
#103	10.7114	Rep1	DMSO(D+21)
#104	10.6026	Rep1	DMSO(D+21)
#105	8.99377	Rep1	DMSO(D+21)
#106	10.4791	Rep1	DMSO(D+21)
#107	10.485	Rep1	DMSO(D+21)
#108	11.1971	Rep1	DMSO(D+21)
#109	11.2007	Rep1	DMSO(D+21)
#110	8.9223	Rep1	DMSO(D+21)
#111	9.01009	Rep1	DMSO(D+21)
#112	10.4086	Rep1	DMSO(D+21)
#113	11.0411	Rep1	DMSO(D+21)
#114	10.8873	Rep1	DMSO(D+21)
#115	12.2514	Rep1	DMSO(D+21)
#116	11.763	Rep1	DMSO(D+21)
#117	9.78755	Rep1	DMSO(D+21)
#118	11.8731	Rep1	DMSO(D+21)
#119	10.1424	Rep1	DMSO(D+21)
#120	11.7857	Rep1	DMSO(D+21)
#121	11.2453	Rep1	DMSO(D+21)
#122	12.5741	Rep1	DMSO(D+21)
#123	10.2163	Rep1	DMSO(D+21)
#124	11.0019	Rep1	DMSO(D+21)
#125	9.9903	Rep1	DMSO(D+21)
#126	1.29252	Rep1	DMSO(D+21)
#127	12.5096	Rep1	DMSO(D+21)
#128	11.5452	Rep1	DMSO(D+21)
#129	12.4743	Rep1	DMSO(D+21)
#130	9.67948	Rep1	DMSO(D+21)
#131	10.545	Rep1	DMSO(D+21)
#132	11.4535	Rep1	DMSO(D+21)
#133	10.8079	Rep1	DMSO(D+21)
#134	11.1278	Rep1	DMSO(D+21)
#135	10.4132	Rep1	DMSO(D+21)
#136	11.2139	Rep1	DMSO(D+21)
#137	11.2986	Rep1	DMSO(D+21)
#138	11.329	Rep1	DMSO(D+21)
#139	9.70476	Rep1	DMSO(D+21)
#140	11.3957	Rep1	DMSO(D+21)
#141	12.3331	Rep1	DMSO(D+21)
#142	11.2505	Rep1	DMSO(D+21)
#143	12.4216	Rep1	DMSO(D+21)
#144	11.794	Rep1	DMSO(D+21)
#145	10.6319	Rep1	DMSO(D+21)
#146	12.187	Rep1	DMSO(D+21)
#147	11.59	Rep1	DMSO(D+21)
#148	12.0173	Rep1	DMSO(D+21)
#149	11.32	Rep1	DMSO(D+21)
#150	12.1331	Rep1	DMSO(D+21)
#151	10.9865	Rep1	DMSO(D+21)
#152	11.0549	Rep1	DMSO(D+21)
#153	11.5941	Rep1	DMSO(D+21)
#154	11.4057	Rep1	DMSO(D+21)
#155	11.4195	Rep1	DMSO(D+21)
#156	12.0644	Rep1	DMSO(D+21)
#157	11.766	Rep1	DMSO(D+21)
#158	10.7176	Rep1	DMSO(D+21)
#159	10.8895	Rep1	DMSO(D+21)
#160	12.5881	Rep1	DMSO(D+21)
#161	11.008	Rep1	DMSO(D+21)
#162	11.6001	Rep1	DMSO(D+21)
#163	11.534	Rep1	DMSO(D+21)
#164	10.323	Rep1	DMSO(D+21)
#165	10.4315	Rep1	DMSO(D+21)
#166	11.3879	Rep1	DMSO(D+21)
#167	10.2664	Rep1	DMSO(D+21)
#168	12.1405	Rep1	DMSO(D+21)
#169	11.7869	Rep1	DMSO(D+21)
#170	10.3617	Rep1	DMSO(D+21)
#171	11.541	Rep1	DMSO(D+21)
#172	10.2833	Rep1	DMSO(D+21)
#173	10.3312	Rep1	DMSO(D+21)
#174	9.36752	Rep1	DMSO(D+21)
#175	11.0431	Rep1	DMSO(D+21)
#176	10.776	Rep1	DMSO(D+21)
#177	9.22802	Rep1	DMSO(D+21)
#178	8.73376	Rep1	DMSO(D+21)
#179	11.4195	Rep1	DMSO(D+21)
#180	10.1143	Rep1	DMSO(D+21)
#181	11.3363	Rep1	DMSO(D+21)
#182	11.7726	Rep1	DMSO(D+21)
#183	11.4042	Rep1	DMSO(D+21)
#184	10.5408	Rep1	DMSO(D+21)
#185	12.3461	Rep1	DMSO(D+21)
#186	10.3993	Rep1	DMSO(D+21)
#187	9.70977	Rep1	DMSO(D+21)
#188	11.7197	Rep1	DMSO(D+21)
#189	11.0471	Rep1	DMSO(D+21)
#190	11.2522	Rep1	DMSO(D+21)
#191	11.3531	Rep1	DMSO(D+21)
#192	11.3499	Rep1	DMSO(D+21)
#193	9.9078	Rep1	DMSO(D+21)
#194	8.8334	Rep1	DMSO(D+21)
#195	5.4753	Rep1	DMSO(D+21)
#196	9.24879	Rep1	DMSO(D+21)
#197	10.6913	Rep1	DMSO(D+21)
#198	10.4178	Rep1	DMSO(D+21)
#199	11.0628	Rep1	DMSO(D+21)
#200	12.5992	Rep1	DMSO(D+21)
#201	11.5276	Rep1	DMSO(D+21)
#202	11.7424	Rep1	DMSO(D+21)
#203	12.309	Rep1	DMSO(D+21)
#204	10.407	Rep1	DMSO(D+21)
#205	10.823	Rep1	DMSO(D+21)
#206	10.2681	Rep1	DMSO(D+21)
#207	10.8253	Rep1	DMSO(D+21)
#208	11.0201	Rep1	DMSO(D+21)
#209	10.8264	Rep1	DMSO(D+21)
#210	12.1529	Rep1	DMSO(D+21)
#211	10.8413	Rep1	DMSO(D+21)
#212	11.4683	Rep1	DMSO(D+21)
#213	11.0677	Rep1	DMSO(D+21)
#214	10.5576	Rep1	DMSO(D+21)
#215	10.73	Rep1	DMSO(D+21)
#216	11.5361	Rep1	DMSO(D+21)
#217	11.373	Rep1	DMSO(D+21)
#218	10.8402	Rep1	DMSO(D+21)
#219	11.4528	Rep1	DMSO(D+21)
#220	11.2944	Rep1	DMSO(D+21)
#221	11.7135	Rep1	DMSO(D+21)
#222	11.5592	Rep1	DMSO(D+21)
#223	12.4893	Rep1	DMSO(D+21)
#224	12.2621	Rep1	DMSO(D+21)
#225	11.2367	Rep1	DMSO(D+21)
#226	11.0686	Rep1	DMSO(D+21)
#227	10.7014	Rep1	DMSO(D+21)
#228	11.0793	Rep1	DMSO(D+21)
#229	11.743	Rep1	DMSO(D+21)
#230	10.6266	Rep1	DMSO(D+21)
#231	10.448	Rep1	DMSO(D+21)
#232	11.8369	Rep1	DMSO(D+21)
#233	11.9358	Rep1	DMSO(D+21)
#234	10.5548	Rep1	DMSO(D+21)
#235	9.73698	Rep1	DMSO(D+21)
#236	10.3279	Rep1	DMSO(D+21)
#237	11.2166	Rep1	DMSO(D+21)
#238	12.2176	Rep1	DMSO(D+21)
#239	11.8312	Rep1	DMSO(D+21)
#240	11.3208	Rep1	DMSO(D+21)
#241	11.3769	Rep1	DMSO(D+21)
#242	10.6437	Rep1	DMSO(D+21)
#243	10.2251	Rep1	DMSO(D+21)
#244	9.8203	Rep1	DMSO(D+21)
#245	11.009	Rep1	DMSO(D+21)
#246	12.1232	Rep1	DMSO(D+21)
#247	11.1656	Rep1	DMSO(D+21)
#248	10.6926	Rep1	DMSO(D+21)
#249	9.54597	Rep1	DMSO(D+21)
#250	12.307	Rep1	DMSO(D+21)
#251	11.0161	Rep1	DMSO(D+21)
#252	10.9595	Rep1	DMSO(D+21)
#253	11.9737	Rep1	DMSO(D+21)
#254	10.6332	Rep1	DMSO(D+21)
#255	11.939	Rep1	DMSO(D+21)
#256	10.8594	Rep1	DMSO(D+21)
#257	11.3134	Rep1	DMSO(D+21)
#258	10.1553	Rep1	DMSO(D+21)
#259	11.0401	Rep1	DMSO(D+21)
#260	12.1928	Rep1	DMSO(D+21)
#261	10.8402	Rep1	DMSO(D+21)
#262	9.71724	Rep1	DMSO(D+21)
#263	11.6361	Rep1	DMSO(D+21)
#264	11.3871	Rep1	DMSO(D+21)
#265	9.62225	Rep1	DMSO(D+21)
#266	10.1162	Rep1	DMSO(D+21)
#267	10.7114	Rep1	DMSO(D+21)
#268	11.2453	Rep1	DMSO(D+21)
#269	12.334	Rep1	DMSO(D+21)
#270	10.6722	Rep1	DMSO(D+21)
#271	11.052	Rep1	DMSO(D+21)
#272	11.0599	Rep1	DMSO(D+21)
#273	10.7164	Rep1	DMSO(D+21)
#274	11.6022	Rep1	DMSO(D+21)
#275	12.3352	Rep1	DMSO(D+21)
#276	10.6319	Rep1	DMSO(D+21)
#277	9.92081	Rep1	DMSO(D+21)
#278	12.1345	Rep1	DMSO(D+21)
#279	11.125	Rep1	DMSO(D+21)
#280	11.3443	Rep1	DMSO(D+21)
#281	11.3151	Rep1	DMSO(D+21)
#282	10.9552	Rep1	DMSO(D+21)
#283	9.80869	Rep1	DMSO(D+21)
#284	9.40502	Rep1	DMSO(D+21)
#285	10.3569	Rep1	DMSO(D+21)
#286	11.5134	Rep1	DMSO(D+21)
#287	11.4691	Rep1	DMSO(D+21)
#288	11.0851	Rep1	DMSO(D+21)
#289	12.1279	Rep1	DMSO(D+21)
#290	10.4525	Rep1	DMSO(D+21)
#291	12.1834	Rep1	DMSO(D+21)
#292	12.6163	Rep1	DMSO(D+21)
#293	10.439	Rep1	DMSO(D+21)
#294	10.9574	Rep1	DMSO(D+21)
#295	11.1203	Rep1	DMSO(D+21)
#296	11.1473	Rep1	DMSO(D+21)
#297	11.4609	Rep1	DMSO(D+21)
#298	12.292	Rep1	DMSO(D+21)
#299	11.4925	Rep1	DMSO(D+21)
#300	12.1423	Rep1	DMSO(D+21)
#301	10.8928	Rep1	DMSO(D+21)
#302	12.5256	Rep1	DMSO(D+21)
#303	11.822	Rep1	DMSO(D+21)
#304	11.6698	Rep1	DMSO(D+21)
#305	8.13322	Rep1	DMSO(D+21)
#306	11.8121	Rep1	DMSO(D+21)
#307	11.9018	Rep1	DMSO(D+21)
#308	11.9722	Rep1	DMSO(D+21)
#309	11.7738	Rep1	DMSO(D+21)
#310	11.4617	Rep1	DMSO(D+21)
#311	12.2044	Rep1	DMSO(D+21)
#312	10.1387	Rep1	DMSO(D+21)
#313	12.0152	Rep1	DMSO(D+21)
#314	8.21291	Rep1	DMSO(D+21)
#315	10.9647	Rep1	DMSO(D+21)
#316	10.5823	Rep1	DMSO(D+21)
#317	12.7619	Rep1	DMSO(D+21)
#318	11.7053	Rep1	DMSO(D+21)
#319	9.27266	Rep1	DMSO(D+21)
#320	10.9906	Rep1	DMSO(D+21)
#321	11.1128	Rep1	DMSO(D+21)
#322	12.1825	Rep1	DMSO(D+21)
#323	10.1424	Rep1	DMSO(D+21)
#324	11.3499	Rep1	DMSO(D+21)
#325	11.0774	Rep1	DMSO(D+21)
#326	11.4272	Rep1	DMSO(D+21)
#327	11.548	Rep1	DMSO(D+21)
#328	11.6196	Rep1	DMSO(D+21)
#329	10.9906	Rep1	DMSO(D+21)
#330	11.2042	Rep1	DMSO(D+21)
#331	10.9813	Rep1	DMSO(D+21)
#332	11.3314	Rep1	DMSO(D+21)
#333	9.02221	Rep1	DMSO(D+21)
#334	11.5647	Rep1	DMSO(D+21)
#335	11.2573	Rep1	DMSO(D+21)
#336	11.4475	Rep1	DMSO(D+21)
#337	11.7964	Rep1	DMSO(D+21)
#338	9.96542	Rep1	DMSO(D+21)
#339	11.969	Rep1	DMSO(D+21)
#340	8.44064	Rep1	DMSO(D+21)
#341	10.3457	Rep1	DMSO(D+21)
#342	9.48891	Rep1	DMSO(D+21)
#343	11.276	Rep1	DMSO(D+21)
#344	9.97584	Rep1	DMSO(D+21)
#345	12.5593	Rep1	DMSO(D+21)
#346	11.5212	Rep1	DMSO(D+21)
#347	9.90998	Rep1	DMSO(D+21)
#348	10.538	Rep1	DMSO(D+21)
#349	10.7039	Rep1	DMSO(D+21)
#350	11.7053	Rep1	DMSO(D+21)
#351	11.6149	Rep1	DMSO(D+21)
#352	11.087	Rep1	DMSO(D+21)
#353	11.9617	Rep1	DMSO(D+21)
#354	10.9049	Rep1	DMSO(D+21)
#355	11.4249	Rep1	DMSO(D+21)
#356	11.5757	Rep1	DMSO(D+21)
#357	12.9433	Rep1	DMSO(D+21)
#358	10.3246	Rep1	DMSO(D+21)
#359	11.1156	Rep1	DMSO(D+21)
#360	10.2198	Rep1	DMSO(D+21)
#361	11.5077	Rep1	DMSO(D+21)
#362	10.6938	Rep1	DMSO(D+21)
#363	10.448	Rep1	DMSO(D+21)
#364	10.5081	Rep1	DMSO(D+21)
#365	9.74431	Rep1	DMSO(D+21)
#366	11.2827	Rep1	DMSO(D+21)
#367	10.5224	Rep1	DMSO(D+21)
#368	11.6921	Rep1	DMSO(D+21)
#369	11.9224	Rep1	DMSO(D+21)
#370	11.3363	Rep1	DMSO(D+21)
#371	11.443	Rep1	DMSO(D+21)
#372	11.5012	Rep1	DMSO(D+21)
#373	10.4086	Rep1	DMSO(D+21)
#374	10.0448	Rep1	DMSO(D+21)
#375	10.8561	Rep1	DMSO(D+21)
#376	11.5276	Rep1	DMSO(D+21)
#377	10.08	Rep1	DMSO(D+21)
#378	11.6634	Rep1	DMSO(D+21)
#379	11.5709	Rep1	DMSO(D+21)
#380	12.1029	Rep1	DMSO(D+21)
#381	8.39788	Rep1	DMSO(D+21)
#382	11.2952	Rep1	DMSO(D+21)
#383	10.9233	Rep1	DMSO(D+21)
#384	11.1944	Rep1	DMSO(D+21)
#385	10.1843	Rep1	DMSO(D+21)
#386	12.4039	Rep1	DMSO(D+21)
#387	11.7636	Rep1	DMSO(D+21)
#388	11.3475	Rep1	DMSO(D+21)
#389	12.3778	Rep1	DMSO(D+21)
#390	10.295	Rep1	DMSO(D+21)
#391	10.581	Rep1	DMSO(D+21)
#392	11.0151	Rep1	DMSO(D+21)
#393	7.23175	Rep1	DMSO(D+21)
#394	10.8356	Rep1	DMSO(D+21)
#395	9.93155	Rep1	DMSO(D+21)
#396	11.2927	Rep1	DMSO(D+21)
#397	9.55712	Rep1	DMSO(D+21)
#398	10.5295	Rep1	DMSO(D+21)
#399	8.24773	Rep1	DMSO(D+21)
#400	10.57	Rep1	DMSO(D+21)
#401	10.7915	Rep1	DMSO(D+21)
#402	11.0774	Rep1	DMSO(D+21)
#403	11.198	Rep1	DMSO(D+21)
#404	9.90998	Rep1	DMSO(D+21)
#405	8.35381	Rep1	DMSO(D+21)
#406	10.9479	Rep1	DMSO(D+21)
#407	10.6067	Rep1	DMSO(D+21)
#408	11.7097	Rep1	DMSO(D+21)
#409	11.3887	Rep1	DMSO(D+21)
#410	10.8796	Rep1	DMSO(D+21)
#411	11.3603	Rep1	DMSO(D+21)
#412	10.8379	Rep1	DMSO(D+21)
#413	11.4867	Rep1	DMSO(D+21)
#414	11.0812	Rep1	DMSO(D+21)
#415	11.4609	Rep1	DMSO(D+21)
#416	11.2734	Rep1	DMSO(D+21)
#417	11.7522	Rep1	DMSO(D+21)
#418	11.3249	Rep1	DMSO(D+21)
#419	11.8758	Rep1	DMSO(D+21)
#420	9.16748	Rep1	DMSO(D+21)
#1	9.87003	Rep1	DMSO(D+28)
#2	12.8972	Rep1	DMSO(D+28)
#3	10.8136	Rep1	DMSO(D+28)
#4	10.354	Rep1	DMSO(D+28)
#5	11.6639	Rep1	DMSO(D+28)
#6	10.899	Rep1	DMSO(D+28)
#7	10.9937	Rep1	DMSO(D+28)
#8	7.27145	Rep1	DMSO(D+28)
#9	10.4877	Rep1	DMSO(D+28)
#10	11.5241	Rep1	DMSO(D+28)
#11	10.531	Rep1	DMSO(D+28)
#12	10.278	Rep1	DMSO(D+28)
#13	10.6315	Rep1	DMSO(D+28)
#14	9.61707	Rep1	DMSO(D+28)
#15	10.4719	Rep1	DMSO(D+28)
#16	9.47356	Rep1	DMSO(D+28)
#17	9.24603	Rep1	DMSO(D+28)
#18	11.3281	Rep1	DMSO(D+28)
#19	12.2689	Rep1	DMSO(D+28)
#20	10.4436	Rep1	DMSO(D+28)
#21	11.9439	Rep1	DMSO(D+28)
#22	11.6046	Rep1	DMSO(D+28)
#23	9.72833	Rep1	DMSO(D+28)
#24	9.42783	Rep1	DMSO(D+28)
#25	11.227	Rep1	DMSO(D+28)
#26	10.3632	Rep1	DMSO(D+28)
#27	8.54208	Rep1	DMSO(D+28)
#28	7.46012	Rep1	DMSO(D+28)
#29	9.81251	Rep1	DMSO(D+28)
#30	11.1838	Rep1	DMSO(D+28)
#31	8.93569	Rep1	DMSO(D+28)
#32	10.7198	Rep1	DMSO(D+28)
#33	10.1483	Rep1	DMSO(D+28)
#34	10.5582	Rep1	DMSO(D+28)
#35	10.2491	Rep1	DMSO(D+28)
#36	8.60119	Rep1	DMSO(D+28)
#37	10.0505	Rep1	DMSO(D+28)
#38	9.24032	Rep1	DMSO(D+28)
#39	10.9903	Rep1	DMSO(D+28)
#40	11.3715	Rep1	DMSO(D+28)
#41	9.35968	Rep1	DMSO(D+28)
#42	12.4998	Rep1	DMSO(D+28)
#43	11.3026	Rep1	DMSO(D+28)
#44	10.6686	Rep1	DMSO(D+28)
#45	11.6546	Rep1	DMSO(D+28)
#46	11.4291	Rep1	DMSO(D+28)
#47	12.9579	Rep1	DMSO(D+28)
#48	10.194	Rep1	DMSO(D+28)
#49	12.8406	Rep1	DMSO(D+28)
#50	12.8607	Rep1	DMSO(D+28)
#51	11.1537	Rep1	DMSO(D+28)
#52	11.453	Rep1	DMSO(D+28)
#53	10.4059	Rep1	DMSO(D+28)
#54	8.95847	Rep1	DMSO(D+28)
#55	11.3223	Rep1	DMSO(D+28)
#56	11.9437	Rep1	DMSO(D+28)
#57	11.3142	Rep1	DMSO(D+28)
#58	11.44	Rep1	DMSO(D+28)
#59	11.4914	Rep1	DMSO(D+28)
#60	9.95528	Rep1	DMSO(D+28)
#61	10.4572	Rep1	DMSO(D+28)
#62	9.35043	Rep1	DMSO(D+28)
#63	11.1763	Rep1	DMSO(D+28)
#64	12.1372	Rep1	DMSO(D+28)
#65	7.6743	Rep1	DMSO(D+28)
#66	11.0043	Rep1	DMSO(D+28)
#67	11.818	Rep1	DMSO(D+28)
#68	11.818	Rep1	DMSO(D+28)
#69	12.4452	Rep1	DMSO(D+28)
#70	10.7017	Rep1	DMSO(D+28)
#71	11.0264	Rep1	DMSO(D+28)
#72	10.7275	Rep1	DMSO(D+28)
#73	9.3948	Rep1	DMSO(D+28)
#74	11.5557	Rep1	DMSO(D+28)
#75	12.7991	Rep1	DMSO(D+28)
#76	9.55287	Rep1	DMSO(D+28)
#77	11.3893	Rep1	DMSO(D+28)
#78	11.2742	Rep1	DMSO(D+28)
#79	9.64758	Rep1	DMSO(D+28)
#80	10.8318	Rep1	DMSO(D+28)
#81	10.8054	Rep1	DMSO(D+28)
#82	9.93333	Rep1	DMSO(D+28)
#83	9.72731	Rep1	DMSO(D+28)
#84	11.6631	Rep1	DMSO(D+28)
#85	13.4638	Rep1	DMSO(D+28)
#86	11.2528	Rep1	DMSO(D+28)
#87	11.2767	Rep1	DMSO(D+28)
#88	9.61376	Rep1	DMSO(D+28)
#89	10.5833	Rep1	DMSO(D+28)
#90	11.6223	Rep1	DMSO(D+28)
#91	10.0432	Rep1	DMSO(D+28)
#92	11.4357	Rep1	DMSO(D+28)
#93	11.5879	Rep1	DMSO(D+28)
#94	9.65082	Rep1	DMSO(D+28)
#95	11.4839	Rep1	DMSO(D+28)
#96	12.4596	Rep1	DMSO(D+28)
#97	12.4672	Rep1	DMSO(D+28)
#98	10.8799	Rep1	DMSO(D+28)
#99	8.71467	Rep1	DMSO(D+28)
#100	8.84454	Rep1	DMSO(D+28)
#101	11.2277	Rep1	DMSO(D+28)
#102	9.05596	Rep1	DMSO(D+28)
#103	10.9598	Rep1	DMSO(D+28)
#104	10.5033	Rep1	DMSO(D+28)
#105	9.80286	Rep1	DMSO(D+28)
#106	9.97604	Rep1	DMSO(D+28)
#107	10.2131	Rep1	DMSO(D+28)
#108	11.3838	Rep1	DMSO(D+28)
#109	11.1964	Rep1	DMSO(D+28)
#110	8.47802	Rep1	DMSO(D+28)
#111	9.38577	Rep1	DMSO(D+28)
#112	9.51317	Rep1	DMSO(D+28)
#113	10.2527	Rep1	DMSO(D+28)
#114	10.6542	Rep1	DMSO(D+28)
#115	12.3777	Rep1	DMSO(D+28)
#116	12.2645	Rep1	DMSO(D+28)
#117	9.35836	Rep1	DMSO(D+28)
#118	11.5445	Rep1	DMSO(D+28)
#119	10.4634	Rep1	DMSO(D+28)
#120	11.5754	Rep1	DMSO(D+28)
#121	11.2753	Rep1	DMSO(D+28)
#122	12.7138	Rep1	DMSO(D+28)
#123	10.0007	Rep1	DMSO(D+28)
#124	10.5351	Rep1	DMSO(D+28)
#125	9.7616	Rep1	DMSO(D+28)
#126	4.92508	Rep1	DMSO(D+28)
#127	12.8847	Rep1	DMSO(D+28)
#128	10.9567	Rep1	DMSO(D+28)
#129	12.2047	Rep1	DMSO(D+28)
#130	9.54363	Rep1	DMSO(D+28)
#131	10.6702	Rep1	DMSO(D+28)
#132	11.1315	Rep1	DMSO(D+28)
#133	10.8203	Rep1	DMSO(D+28)
#134	10.7928	Rep1	DMSO(D+28)
#135	10.264	Rep1	DMSO(D+28)
#136	12.2918	Rep1	DMSO(D+28)
#137	11.3715	Rep1	DMSO(D+28)
#138	11.1624	Rep1	DMSO(D+28)
#139	10.4597	Rep1	DMSO(D+28)
#140	11.096	Rep1	DMSO(D+28)
#141	11.9135	Rep1	DMSO(D+28)
#142	11.8806	Rep1	DMSO(D+28)
#143	12.4084	Rep1	DMSO(D+28)
#144	11.1681	Rep1	DMSO(D+28)
#145	10.9201	Rep1	DMSO(D+28)
#146	12.2816	Rep1	DMSO(D+28)
#147	11.7909	Rep1	DMSO(D+28)
#148	11.945	Rep1	DMSO(D+28)
#149	11.2048	Rep1	DMSO(D+28)
#150	11.9222	Rep1	DMSO(D+28)
#151	11.2389	Rep1	DMSO(D+28)
#152	11.3005	Rep1	DMSO(D+28)
#153	11.6278	Rep1	DMSO(D+28)
#154	11.2001	Rep1	DMSO(D+28)
#155	11.9169	Rep1	DMSO(D+28)
#156	12.6208	Rep1	DMSO(D+28)
#157	12.2379	Rep1	DMSO(D+28)
#158	10.443	Rep1	DMSO(D+28)
#159	10.423	Rep1	DMSO(D+28)
#160	12.6417	Rep1	DMSO(D+28)
#161	11.324	Rep1	DMSO(D+28)
#162	11.8742	Rep1	DMSO(D+28)
#163	11.936	Rep1	DMSO(D+28)
#164	10.7825	Rep1	DMSO(D+28)
#165	10.423	Rep1	DMSO(D+28)
#166	11.8829	Rep1	DMSO(D+28)
#167	9.76657	Rep1	DMSO(D+28)
#168	12.0641	Rep1	DMSO(D+28)
#169	12.0244	Rep1	DMSO(D+28)
#170	10.6456	Rep1	DMSO(D+28)
#171	11.3254	Rep1	DMSO(D+28)
#172	9.30328	Rep1	DMSO(D+28)
#173	10.1276	Rep1	DMSO(D+28)
#174	9.93863	Rep1	DMSO(D+28)
#175	10.4173	Rep1	DMSO(D+28)
#176	10.5345	Rep1	DMSO(D+28)
#177	9.669	Rep1	DMSO(D+28)
#178	8.13142	Rep1	DMSO(D+28)
#179	11.4047	Rep1	DMSO(D+28)
#180	10.1073	Rep1	DMSO(D+28)
#181	11.3193	Rep1	DMSO(D+28)
#182	11.7631	Rep1	DMSO(D+28)
#183	12.1091	Rep1	DMSO(D+28)
#184	10.5753	Rep1	DMSO(D+28)
#185	12.3942	Rep1	DMSO(D+28)
#186	10.1732	Rep1	DMSO(D+28)
#187	8.77713	Rep1	DMSO(D+28)
#188	11.7461	Rep1	DMSO(D+28)
#189	10.9554	Rep1	DMSO(D+28)
#190	10.948	Rep1	DMSO(D+28)
#191	11.0761	Rep1	DMSO(D+28)
#192	10.71	Rep1	DMSO(D+28)
#193	10.259	Rep1	DMSO(D+28)
#194	8.59449	Rep1	DMSO(D+28)
#195	6.44862	Rep1	DMSO(D+28)
#196	9.08492	Rep1	DMSO(D+28)
#197	10.2073	Rep1	DMSO(D+28)
#198	9.64326	Rep1	DMSO(D+28)
#199	10.7573	Rep1	DMSO(D+28)
#200	13.2366	Rep1	DMSO(D+28)
#201	11.327	Rep1	DMSO(D+28)
#202	11.3514	Rep1	DMSO(D+28)
#203	12.4051	Rep1	DMSO(D+28)
#204	10.521	Rep1	DMSO(D+28)
#205	10.7642	Rep1	DMSO(D+28)
#206	10.0987	Rep1	DMSO(D+28)
#207	10.2583	Rep1	DMSO(D+28)
#208	10.836	Rep1	DMSO(D+28)
#209	10.6628	Rep1	DMSO(D+28)
#210	12.1553	Rep1	DMSO(D+28)
#211	10.9667	Rep1	DMSO(D+28)
#212	11.0449	Rep1	DMSO(D+28)
#213	10.9753	Rep1	DMSO(D+28)
#214	10.6782	Rep1	DMSO(D+28)
#215	10.803	Rep1	DMSO(D+28)
#216	11.7486	Rep1	DMSO(D+28)
#217	12.2778	Rep1	DMSO(D+28)
#218	10.4841	Rep1	DMSO(D+28)
#219	11.1986	Rep1	DMSO(D+28)
#220	11.1354	Rep1	DMSO(D+28)
#221	11.6938	Rep1	DMSO(D+28)
#222	11.7119	Rep1	DMSO(D+28)
#223	12.1347	Rep1	DMSO(D+28)
#224	12.2719	Rep1	DMSO(D+28)
#225	10.9847	Rep1	DMSO(D+28)
#226	10.2821	Rep1	DMSO(D+28)
#227	10.1167	Rep1	DMSO(D+28)
#228	11.1598	Rep1	DMSO(D+28)
#229	11.3029	Rep1	DMSO(D+28)
#230	10.0325	Rep1	DMSO(D+28)
#231	10.6056	Rep1	DMSO(D+28)
#232	11.8111	Rep1	DMSO(D+28)
#233	11.8838	Rep1	DMSO(D+28)
#234	10.1911	Rep1	DMSO(D+28)
#235	9.91731	Rep1	DMSO(D+28)
#236	10.7427	Rep1	DMSO(D+28)
#237	11.0122	Rep1	DMSO(D+28)
#238	11.8416	Rep1	DMSO(D+28)
#239	11.55	Rep1	DMSO(D+28)
#240	11.2662	Rep1	DMSO(D+28)
#241	11.6911	Rep1	DMSO(D+28)
#242	10.3638	Rep1	DMSO(D+28)
#243	9.63676	Rep1	DMSO(D+28)
#244	9.26724	Rep1	DMSO(D+28)
#245	10.8637	Rep1	DMSO(D+28)
#246	12.256	Rep1	DMSO(D+28)
#247	10.3789	Rep1	DMSO(D+28)
#248	10.1399	Rep1	DMSO(D+28)
#249	10.0979	Rep1	DMSO(D+28)
#250	12.5409	Rep1	DMSO(D+28)
#251	11.0076	Rep1	DMSO(D+28)
#252	10.6249	Rep1	DMSO(D+28)
#253	12.3086	Rep1	DMSO(D+28)
#254	10.5833	Rep1	DMSO(D+28)
#255	11.9666	Rep1	DMSO(D+28)
#256	11.1624	Rep1	DMSO(D+28)
#257	11.5811	Rep1	DMSO(D+28)
#258	10.4436	Rep1	DMSO(D+28)
#259	10.8127	Rep1	DMSO(D+28)
#260	11.8647	Rep1	DMSO(D+28)
#261	10.7962	Rep1	DMSO(D+28)
#262	9.6838	Rep1	DMSO(D+28)
#263	11.994	Rep1	DMSO(D+28)
#264	10.9139	Rep1	DMSO(D+28)
#265	10.2319	Rep1	DMSO(D+28)
#266	9.35968	Rep1	DMSO(D+28)
#267	10.8904	Rep1	DMSO(D+28)
#268	11.1141	Rep1	DMSO(D+28)
#269	12.602	Rep1	DMSO(D+28)
#270	10.4725	Rep1	DMSO(D+28)
#271	10.8999	Rep1	DMSO(D+28)
#272	10.5122	Rep1	DMSO(D+28)
#273	10.2022	Rep1	DMSO(D+28)
#274	11.6997	Rep1	DMSO(D+28)
#275	12.7782	Rep1	DMSO(D+28)
#276	11.2902	Rep1	DMSO(D+28)
#277	9.58025	Rep1	DMSO(D+28)
#278	11.9566	Rep1	DMSO(D+28)
#279	11.2474	Rep1	DMSO(D+28)
#280	11.7137	Rep1	DMSO(D+28)
#281	11.2216	Rep1	DMSO(D+28)
#282	10.7376	Rep1	DMSO(D+28)
#283	9.14115	Rep1	DMSO(D+28)
#284	8.90353	Rep1	DMSO(D+28)
#285	10.4913	Rep1	DMSO(D+28)
#286	11.3626	Rep1	DMSO(D+28)
#287	11.1431	Rep1	DMSO(D+28)
#288	10.6029	Rep1	DMSO(D+28)
#289	11.8118	Rep1	DMSO(D+28)
#290	10.4949	Rep1	DMSO(D+28)
#291	11.1039	Rep1	DMSO(D+28)
#292	11.321	Rep1	DMSO(D+28)
#293	10.0092	Rep1	DMSO(D+28)
#294	9.88931	Rep1	DMSO(D+28)
#295	10.965	Rep1	DMSO(D+28)
#296	10.4895	Rep1	DMSO(D+28)
#297	11.7137	Rep1	DMSO(D+28)
#298	12.8904	Rep1	DMSO(D+28)
#299	10.8213	Rep1	DMSO(D+28)
#300	12.1926	Rep1	DMSO(D+28)
#301	10.7573	Rep1	DMSO(D+28)
#302	11.9579	Rep1	DMSO(D+28)
#303	11.9803	Rep1	DMSO(D+28)
#304	11.7347	Rep1	DMSO(D+28)
#305	5.61378	Rep1	DMSO(D+28)
#306	11.4884	Rep1	DMSO(D+28)
#307	11.8467	Rep1	DMSO(D+28)
#308	11.6798	Rep1	DMSO(D+28)
#309	11.9707	Rep1	DMSO(D+28)
#310	11.6971	Rep1	DMSO(D+28)
#311	10.9022	Rep1	DMSO(D+28)
#312	9.33712	Rep1	DMSO(D+28)
#313	11.8467	Rep1	DMSO(D+28)
#314	8.56053	Rep1	DMSO(D+28)
#315	10.933	Rep1	DMSO(D+28)
#316	10.7982	Rep1	DMSO(D+28)
#317	12.7968	Rep1	DMSO(D+28)
#318	11.4653	Rep1	DMSO(D+28)
[truncated: 1,782 more rows]

## Sheet: Supplementary Figure 4a
Supplementary Figure 4a
Data 1
			Position of C
		sgRNA	C1	C6	C11
	Genome editing efficiency (%)	NT	0.02	0.06	0.01
		#25	0.12	1.33	0.01
Data 2
			Position of C
		sgRNA	C1	C6	C11
	Genome editing efficiency (%)	NT	0.02	0.03	0.01
		#25	0.11	1.38	0
Data 3
			Position of C
		sgRNA	C1	C6	C11
	Genome editing efficiency (%)	NT	0.02	0.06	0.01
		#25	0.12	1.33	0.01

## Sheet: Supplementary Figure 4b
Supplementary Figure 4b
Data 1
			Position of C
		sgRNA	C1	C4	C5	C10	C13	C15	C16	C17
	Genome editing efficiency (%)	NT	0	0.03	0.02	0	0.01	0	0.01	0.02
		#159	0	0.54	0.39	0.02	0.01	0.01	0.01	0.02
Data 2
			Position of C
		sgRNA	C1	C4	C5	C10	C13	C15	C16	C17
	Genome editing efficiency (%)	NT	0.01	0.02	0.02	0	0	0.01	0.02	0.02
		#159	0	0.5	0.45	0.02	0	0.01	0.01	0.02
Data 3
			Position of C
		sgRNA	C1	C4	C5	C10	C13	C15	C16	C17
	Genome editing efficiency (%)	NT	0	0.04	0.01	0	0	0.02	0	0.01
		#159	0.01	0.45	0.37	0.02	0	0.02	0.01	0.02

## Sheet: Supplementary Figure 4c
Supplementary Figure 4c
Data 1
			Position of C
		sgRNA	C1	C6	C14	C18
	Genome editing efficiency (%)	NT	0	0.46	0.03	0.01
		#354	0.05	5.96	0.05	0.02
Data 2
			Position of C
		sgRNA	C1	C6	C14	C18
	Genome editing efficiency (%)	NT	0.01	0.31	0.02	0.03
		#354	0.05	6.34	0.02	0.02
Data 3
			Position of C
		sgRNA	C1	C6	C14	C18
	Genome editing efficiency (%)	NT	0.01	0.34	0.02	0.03
		#354	0.03	6.18	0.03	0.03

## Sheet: Supplementary Figure 4d
Supplementary Figure 4d
Data 1
	Targeted region	NT	#25
	sgRNA #25	0.0399369	0.0609025
	Targeted region	NT	#159
	sgRNA #159	0.0448938	0.0608582
	Targeted region	NT	#354
	sgRNA #354	0.0373459	0.0969139
Data 2
	Targeted region	NT	#25
	sgRNA #25	0.0299776	0.035489
	Targeted region	NT	#159
	sgRNA #159	0.0284828	0.0527918
	Targeted region	NT	#354
	sgRNA #354	0.0179246	0.0626051
Data 3
	Targeted region	NT	#25
	sgRNA #25	0.0385742	0.0466003
	Targeted region	NT	#159
	sgRNA #159	0.0388999	0.0532979
	Targeted region	NT	#354
	sgRNA #354	0.0221094	0.10543

## Sheet: Supplementary Figure 4e
Supplementary Figure 4e
Data 1
			[Vemurafenib], M
		sgRNA	2e-08	2e-07	2e-06	2e-05	0.0002
	Normalized cell survival (%)	NT	100	42.1554	15.0758	2.98644	0
		#159	100	40.5974	17.5123	5.18786	0
Data 2
			[Vemurafenib], M
		sgRNA	2e-08	2e-07	2e-06	2e-05	0.0002
	Normalized cell survival (%)	NT	100	39.5399	12.1215	3.46048	0
		#159	100	40.8	20.0973	4.84969	0

## Sheet: Supplementary Figure 4f
Supplementary Figure 4f
Data 1
			[Vemurafenib], M
		sgRNA	2e-08	2e-07	2e-06	2e-05	0.0002
	Normalized cell survival (%)	safe-targeting	100	42.818	20.0446	4.84167	0
		#159	100	40.5974	17.5123	5.18786	0
Data 2
			[Vemurafenib], M
		sgRNA	2e-08	2e-07	2e-06	2e-05	0.0002
	Normalized cell survival (%)	safe-targeting	100	47.5416	20.3545	4.26372	0
		#159	100	40.8	20.0973	4.84969	0

## Sheet: Supplementary Figure 5a
Supplementary Figure 5a
420 sgRNAs treated cells					Control (non-targeting sgRNA treated cells)
sgRNA	Position of C	Data 1	Data 2		sgRNA	Position of C	Data 1	Data 2	Data 3
#288	C7	0.17963	0.122587		#288	C7	0.128659	0	0.120366
#320	C4	0.103332	0.0607349		#320	C4	0.0451467	0.0694059	0.0617856
#321	C6	0.101151	0.0793887		#321	C6	0.0881834	0.0949153	0.0704013
#322	C7	0.0243427	0.103064		#322	C7	0.0103402	0	0.0286697
#323	C8	0	0.0379327		#323	C8	0	0.0261404	0.00971817
#323	C7	0.0494193	0.0379327		#323	C7	0.0315789	0.0130702	0.0291545
#323	C5	0.0247097	0.0853485		#323	C5	0.0210526	0.0261404	0.00971817
#324	C7	0.109739	0.0107411		#324	C7	0.0482917	0.117079	0.0981675
#325	C5	0.10352	0.0608643		#325	C5	0.0452899	0.0693577	0.0618812
#326	C8	0.0120366	0.018534		#326	C8	0	0	0.0190223
#326	C7	0	0.00926698		#326	C7	0.010269	0.0127486	0.00951113
#326	C5	0.0120366	0		#326	C5	0.0205381	0.0127486	0.0285334
#326	C4	0.060183	0.018534		#326	C4	0.0308071	0.0127486	0.00951113
#327	C6	0.0360794	0.0554119		#327	C6	0.0921659	0.0254001	0.0377822
#328	C4	0.108303	0.0463521		#328	C4	0.0307535	0.0253936	0.0472545
#329	C7	0.108735	0.0463865		#329	C7	0.0308705	0.0254647	0.0473844
#39	C8	0.061546	0.0550509		#39	C8	0.0825168	0.0770911	0.0798324
#38	C7	0.0480943	0.0272059		#38	C7	0.0202532	0	0
#35	C8	0	0.0273598		#35	C8	0.0307472	0.0128849	0.019757
#35	C4	0.036368	0		#35	C4	0.0102491	0.0257699	0.00987849
#34	C7	0	0.0275078		#34	C7	0	0.0129433	0
#34	C5	0	0.0275078		#34	C5	0.0310078	0.0129433	0.0198295
#37	C8	0.0479099	0.0540784		#37	C8	0.0101225	0.0380711	0
#36	C8	0.0240558	0.00900901		#36	C8	0.0101368	0.0256082	0.00978761
#31	C7	0.149355	0.0302024		#31	C7	0.0461947	0.0572082	0.0109385
#31	C4	0	0.0201349		#31	C4	0.0115487	0.0286041	0
#30	C5	0.0140825	0.010304		#30	C5	0.0118078	0	0.0338219
#33	C6	0	0.0385505		#33	C6	0.0328803	0.0137137	0.0626959
#33	C5	0.0128271	0		#33	C5	0.0219202	0.0137137	0.0104493
#32	C8	0	0.0199283		#32	C8	0.0113649	0.0283366	0
#135	C8	0.344696	0.194081		#135	C8	0	0	0
#135	C6	0.025533	0.0582242		#135	C6	0.053011	0.0131631	0.00994629
#134	C6	0.319652	0.183948		#134	C6	0.0212404	0.0131822	0.0497909
#134	C5	0.332438	0.19363		#134	C5	0.0106202	0	0
#137	C7	0.0125707	0.00962094		#137	C7	0.0633847	0.0525624	0.01972
#137	C4	0	0.0384837		#137	C4	0	0	0.00985999
#136	C6	0.0378597	0.0387034		#136	C6	0.0211037	0.0131234	0.0496229
#136	C5	0.0883392	0.0290276		#136	C5	0.0422074	0	0.00992457
#131	C8	0.114781	0.153728		#131	C8	0.0210881	0.0131182	0.0197804
#131	C5	0.0510139	0.0864719		#131	C5	0.0843526	0.0393546	0.0395609
#130	C4	0.0253229	0.0583998		#130	C4	0.0536942	0.01343	0.020022
#133	C5	0.319693	0.174199		#133	C5	0.0212766	0.0131839	0.0497315
#133	C4	0.332481	0.183877		#133	C4	0.0106383	0	0
#132	C6	0.0510465	0.0867637		#132	C6	0.0952583	0.0394011	0.0397417
#139	C8	0.151841	0.0771382		#139	C8	0.0423146	0	0.0199164
#139	C7	0.202455	0.0964227		#139	C7	0.0105787	0	0
#138	C7	0.0251162	0.0193705		#138	C7	0.0106259	0.0262536	0.00988435
#138	C5	0.0627904	0.0387409		#138	C5	0.0106259	0.0262536	0.0197687
#138	C4	0.0502323	0.106538		#138	C4	0.0425035	0.0393804	0.0691905
#143	C7	0.0255297	0.0486239		#143	C7	0.0431453	0.0268637	0.0303674
#143	C6	0.0765892	0.0291744		#143	C6	0.0755043	0	0
#412	C4	0.0264096	0.0397852		#412	C4	0.0336398	0.0145455	0.0324605
#420	C8	0.0263539	0.0399162		#420	C8	0.0337306	0.014537	0.032457
#420	C4	0.0263539	0.119749		#420	C4	0.0337306	0.029074	0.010819
#413	C6	0.0263887	0.120048		#413	C6	0.0338677	0.0291928	0.0108342
#410	C8	0	0		#410	C8	0.0222643	0	0.0320856
#410	C5	0.0130412	0.0197006		#410	C5	0.0111321	0	0
#410	C4	0.0130412	0.00985028		#410	C4	0.0222643	0.057241	0
#147	C5	0.0373274	0.00950932		#147	C5	0	0	0.00978569
#147	C4	0	0.0190186		#147	C4	0	0	0
#258	C6	0.0512426	0.0701473		#258	C6	0	0.0140746	0.0311107
#259	C8	0.0643583	0.0715088		#259	C8	0.0339943	0.0571184	0.0209052
#250	C4	0.180134	0.101719		#250	C4	0.124336	0.156695	0.0730536
#251	C8	0.0255167	0.0596125		#251	C8	0.043535	0	0.050958
#251	C7	0.0127584	0.00993542		#251	C7	0.0217675	0	0
#251	C6	0	0.00993542		#251	C6	0	0.0137855	0.0101916
#252	C7	0.0502197	0.0294175		#252	C7	0.0534759	0	0.0399042
#252	C6	0.0251099	0.0980584		#252	C6	0.0106952	0.0271628	0.0199521
#253	C8	0.0248602	0.029217		#253	C8	0.0320513	0.0135483	0.00993641
#416	C7	0	0		#416	C7	0.0222866	0.0141804	0.0535103
#255	C6	0.0362494	0.0189717		#255	C6	0.0104965	0.0266347	0
#256	C6	0.0379795	0.0396629		#256	C6	0.033036	0	0.0101771
#257	C8	0.0509749	0.040012		#257	C8	0.0110975	0	0.0206889
#257	C4	0.140181	0.120036		#257	C4	0.0776828	0.0696961	0.0517224
#179	C8	0.11534	0.0590435		#179	C8	0.109123	0.0960879	0.0412541
#178	C6	0.0253197	0.0194723		#178	C6	0.0323799	0.0271223	0.0610314
#178	C4	0.0253197	0		#178	C4	0.0107933	0	0.0305157
#414	C6	0.079639	0.0914448		#414	C6	0.0569346	0.0443197	0.07662
#99	C6	0.0623441	0.0474924		#99	C6	0.0104351	0	0
#172	C5	0	0		#172	C5	0.0209008	0.0130804	0.00974184
#79	C6	0.0908619	0.0492174		#79	C6	0.0440383	0.0415282	0.0515198
#78	C8	0	0		#78	C8	0.033337	0	0
#71	C8	0	0.011443		#71	C8	0.0395517	0	0.0359281
#70	C5	0	0.011609		#70	C5	0.0402091	0	0.0366122
#73	C6	0.0551268	0.0105507		#73	C6	0.0120322	0	0.0552364
#72	C7	0	0.0214454		#72	C7	0.0245008	0.0304553	0.0112007
#75	C8	0.116159	0.0785315		#75	C8	0.164618	0.164948	0.102585
#74	C7	0.0262571	0.0100939		#74	C7	0.0465604	0.0144613	0.0106952
#74	C4	0.0262571	0.0302816		#74	C4	0.0582004	0.0289226	0.0106952
#77	C4	0.0963507	0.0928505		#77	C4	0.159574	0.105152	0.0893833
#76	C7	0.0724988	0.0561798		#76	C7	0.180832	0.105374	0.0897487
#76	C5	0.0845819	0.0749064		#76	C5	0.159557	0.105374	0.0797766
#93	C7	0	0.0533713		#93	C7	0.0392503	0.0119976	0.0275964
#92	C6	0	0.0270734		#92	C6	0	0	0
#91	C7	0.0341725	0		#91	C7	0.0100776	0.0122669	0.0187829
#90	C6	0	0.0275255		#90	C6	0.0101482	0	0.00940645
#90	C5	0.0228363	0.0275255		#90	C5	0.0101482	0	0.0376258
#97	C6	0.0111458	0.00890393		#97	C6	0	0.012025	0
#96	C8	0.0226372	0.0633714		#96	C8	0.0298329	0	0.00932749
#96	C6	0.0113186	0.0633714		#96	C6	0.00994431	0.0243724	0.00932749
#95	C8	0.0340252	0.0272232		#95	C8	0.0199422	0.012219	0
#95	C7	0.0226835	0.0635209		#95	C7	0.0299133	0	0.00933532
#95	C5	0.0113417	0.0635209		#95	C5	0.00997108	0.0244379	0.00933532
#94	C7	0	0.00891027		#94	C7	0	0.0479846	0.00920471
#94	C5	0	0.0534616		#94	C5	0.0393082	0.0119962	0.0276141
#171	C6	0.0243132	0.0188076		#171	C6	0.0210217	0	0.00973425
#171	C4	0	0.0188076		#171	C4	0.0105108	0.0263783	0
#170	C8	0	0		#170	C8	0	0	0
#170	C7	0.0500125	0.0291829		#170	C7	0.010866	0.0136519	0.0101771
#170	C5	0	0.00972763		#170	C5	0.0434641	0	0.0101771
#173	C8	0.0508647	0.0292883		#173	C8	0.010812	0.0135575	0
#173	C6	0	0.0195255		#173	C6	0.0432479	0	0.0102375
#98	C4	0.024728	0.038012		#98	C4	0.0312858	0.0259943	0
#175	C7	0.0125565	0.0195065		#175	C7	0.0218055	0	0.0306905
#175	C6	0.025113	0.0292597		#175	C6	0	0	0.0102302
#175	C5	0.0627825	0.0195065		#175	C5	0.0109027	0.0412996	0
#175	C4	0.100452	0.0682727		#175	C4	0.0545137	0	0.0204604
#174	C8	0.025641	0.0297442		#174	C8	0.0336663	0	0.0104102
#177	C8	0.0488103	0.0189502		#177	C8	0.0213015	0	0.02958
#176	C7	0.0488998	0.0190404		#176	C7	0.0214087	0	0.0297147
#379	C8	0.129483	0.0981547		#379	C8	0.022627	0.068975	0.0320924
#379	C4	0.0129483	0.0392619		#379	C4	0	0	0.021395
#378	C5	0.106624	0.0203562		#378	C5	0	0.10085	0.0212653
#377	C4	0	0.0603682		#377	C4	0.023784	0.0725163	0.0638502
#376	C5	0.0519886	0.00992457		#376	C5	0.0464306	0.0141723	0.0206548
#375	C6	0	0.0198334		#375	C6	0.0351906	0.0143102	0.0104156
#375	C4	0.0261952	0.0198334		#375	C4	0.0117302	0.0286205	0.0104156
#374	C8	0	0.0099167		#374	C8	0.0351041	0.0285592	0.0207447
#374	C5	0	0.0198334		#374	C5	0.0351041	0.0142796	0.0103724
#373	C4	0.0519211	0.00992556		#373	C4	0.0463499	0.0141343	0.0206313
#372	C8	0.0388551	0.0199681		#372	C8	0.0462107	0.0280544	0.0205444
#371	C5	0.0534759	0.010141		#371	C5	0.0119674	0.0143864	0.0106
#370	C7	0.0399308	0.0302877		#370	C7	0.0709555	0.100387	0.0316857
#298	C5	0.0739782	0.177162		#298	C5	0.084674	0.021395	0.0478297
#299	C6	0.165017	0.111217		#299	C6	0.050025	0.0849077	0.0598587
#294	C6	0.0750047	0.215696		#294	C6	0.0697958	0.0664746	0.0358895
#294	C5	0.0937559	0.215696		#294	C5	0.0872448	0.0443164	0.0717789
#295	C7	0.0751315	0.215303		#295	C7	0.069735	0.0661376	0.036062
#295	C6	0.0939144	0.215303		#295	C6	0.0871688	0.0440917	0.0721241
#296	C4	0.0561482	0.214486		#296	C4	0.0692641	0.13132	0.0482509
#297	C4	0.0739235	0.178051		#297	C4	0.0848752	0.0214592	0.0478985
#290	C8	0.0542888	0.0155666		#290	C8	0.0491481	0.104275	0.0713606
#290	C5	0.0180963	0		#290	C5	0.0819135	0.0625652	0.0356803
#291	C6	0.101709	0.144352		#291	C6	0.0188288	0.0478583	0.0122745
#292	C7	0.101379	0.143575		#292	C7	0.0187406	0.0238777	0.0122594
#293	C6	0.154381	0.272387		#293	C6	0	0.0227169	0.0483442
#108	C6	0.087995	0.0192419		#108	C6	0	0.0394218	0.02958
#109	C5	0.0501253	0.0384578		#109	C5	0.021077	0.0393597	0.00985804
#104	C4	0.0890585	0.133194		#104	C4	0.0105574	0.0131822	0.00977135
#105	C8	0.0382653	0.076827		#105	C8	0.0316122	0	0.0098824
#105	C6	0.0255102	0.00960338		#105	C6	0	0	0
#105	C5	0.0382653	0.0192068		#105	C5	0.0421496	0.0131251	0.0098824
#105	C4	0.0765306	0.0576203		#105	C4	0.0421496	0.0393752	0.0395296
#106	C6	0.140665	0.0967773		#106	C6	0.0106383	0.0791035	0.0298389
#106	C5	0.140665	0.125811		#106	C5	0.0425532	0	0.0298389
#107	C7	0.0878073	0.0191865		#107	C7	0	0.0393908	0.0295101
#100	C5	0.0623053	0.0475014		#100	C5	0.0104308	0	0
#101	C7	0.0497389	0		#101	C7	0	0.0786679	0.00972763
#102	C5	0.0125707	0.0188519		#102	C5	0	0.0393752	0.00969086
#103	C8	0.0888212	0.142776		#103	C8	0.0105541	0.0132205	0.00975991
#103	C6	0.114199	0.161812		#103	C6	0.0105541	0	0.00975991
#207	C6	0.0605473	0.0474203		#207	C6	0.0626763	0.103694	0.0810045
#206	C5	0.0363636	0.0568451		#206	C5	0.0208965	0	0
#206	C4	0.0242424	0.0473709		#206	C4	0.0940341	0.0259067	0.0606367
#205	C5	0.0123259	0		#205	C5	0	0	0.0103348
#204	C8	0.0123671	0		#204	C8	0	0	0.0103263
#204	C5	0.0123671	0.0192308		#204	C5	0.0215146	0.0132837	0.0206526
#204	C4	0.0247341	0.0384615		#204	C4	0.0322719	0.0132837	0.0309789
#203	C6	0.0328623	0.070497		#203	C6	0	0	0
#203	C5	0.0219082	0.0969334		#203	C5	0.00981451	0.0365141	0
#202	C7	0.0109806	0.00880514		#202	C7	0.0293255	0.0487151	0
#202	C5	0.0329417	0.00880514		#202	C5	0.0195503	0.0121788	0.0278422
#202	C4	0.0439223	0		#202	C4	0.00977517	0	0.0185615
#201	C8	0.0554816	0.0178891		#201	C8	0.0296853	0.0123655	0.0749695
#201	C6	0.0443853	0.0447227		#201	C6	0.0197902	0.024731	0.0562272
#200	C7	0.0572279	0.101814		#200	C7	0.0612683	0.102249	0.145124
#209	C6	0.0615082	0.0681332		#209	C6	0.0315524	0.0393804	0.0513189
#208	C6	0.0364343	0		#208	C6	0.0103702	0.0128932	0.0101729
#197	C7	0.0233781	0.132714		#197	C7	0.0208725	0.0527844	0.0493681
#196	C6	0	0.0383142		#196	C6	0.0318235	0.039968	0.019982
#195	C7	0.0120337	0.0481696		#195	C7	0	0	0.0201633
#195	C6	0.0240674	0.0481696		#195	C6	0.0104965	0	0
#195	C5	0.0601685	0.0385356		#195	C5	0.020993	0.0131354	0
#194	C8	0.0120569	0.0481928		#194	C8	0	0	0.0202388
#194	C7	0.0241138	0.0481928		#194	C7	0.0105009	0	0
#194	C6	0.0602845	0.0385542		#194	C6	0.0210018	0.0131926	0
#193	C5	0.0121492	0.0290641		#193	C5	0.0105496	0	0.0101451
#192	C8	0.049401	0.0488806		#192	C8	0.031669	0.0131891	0.0514774
#192	C5	0.0617513	0.0684329		#192	C5	0.0422253	0.0395674	0.0514774
#191	C8	0.0605694	0.0474428		#191	C8	0.0628338	0.103775	0.0809061
#191	C4	0.0363416	0.0569314		#191	C4	0.0209446	0	0
#190	C7	0.0365186	0.0568613		#190	C7	0.021004	0	0
#190	C6	0.0243457	0.0473844		#190	C6	0.094518	0.0259909	0.0609199
#199	C6	0.128026	0.0376719		#199	C6	0.0518135	0.0261746	0.0196947
#198	C4	0.0234852	0.133017		#198	C4	0.0208921	0.0527426	0.0494951
#333	C6	0	0.0202881		#333	C6	0	0.0693577	0
#332	C8	0.0376695	0.0579206		#332	C8	0.0426894	0.0401768	0.00990884
#332	C7	0.0125565	0.0289603		#332	C7	0	0	0.0198177
#332	C5	0.0627825	0.135148		#332	C5	0.0320171	0.0803536	0
#331	C6	0.0371978	0.0667875		#331	C6	0.010553	0.0262329	0.009758
#330	C5	0.0370645	0.0663822		#330	C5	0.0105263	0.0261404	0.00971817
#337	C7	0.0253068	0.0779575		#337	C7	0.0108108	0.0279135	0.0401606
#336	C8	0.0240761	0		#336	C8	0.0513294	0.0254745	0.0667175
#336	C7	0.0481522	0.092687		#336	C7	0.0821271	0.101898	0.0762486
#335	C6	0	0.0287356		#335	C6	0.0212947	0.0130412	0.0388463
#334	C7	0	0.0490244		#334	C7	0.0216333	0	0
#334	C6	0.0374579	0		#334	C6	0.0108167	0	0.019757
#339	C8	0.0126759	0.00979912		#339	C8	0.0108885	0.0140095	0.0101999
#339	C7	0	0		#339	C7	0.0108885	0.0420286	0
#339	C6	0.0380276	0.00979912		#339	C6	0.0108885	0.0140095	0.0203998
#339	C4	0	0		#339	C4	0	0	0.0305998
#338	C6	0.012773	0		#338	C6	0.0330142	0.042123	0.0102617
#22	C7	0.0124938	0		#22	C7	0	0.0131631	0.0202881
#22	C6	0	0		#22	C6	0.0105988	0	0.0304321
#23	C5	0.0125251	0		#23	C5	0	0.0131961	0.0203707
#23	C4	0	0		#23	C4	0.0106712	0	0.0305561
#20	C7	0	0.0091878		#20	C7	0.0104679	0.0260349	0
#20	C5	0.0123732	0.0183756		#20	C5	0.0104679	0.0130174	0.020028
#21	C8	0.0248447	0.0185977		#21	C8	0.0210327	0.013238	0.020284
#26	C7	0.0479386	0.0539665		#26	C7	0.0101245	0.0380518	0
#27	C6	0.0480654	0.0362024		#27	C6	0.0202552	0	0
#24	C6	0.149436	0.0302176		#24	C6	0.0461627	0.0575043	0.0109481
#25	C6	0.0246914	0.0370817		#25	C6	0.020949	0.0393908	0.039968
#28	C8	0.0248725	0		#28	C8	0.0105652	0.0526108	0.0304661
#28	C7	0.0124363	0.0278422		#28	C7	0	0	0.0406215
#29	C6	0.0759205	0		#29	C6	0	0	0.0204374
#29	C4	0.0379603	0		#29	C4	0.0430478	0	0.0102187
#140	C8	0.202404	0.106137		#140	C8	0.0105899	0	0
#417	C8	0.0648929	0.059312		#417	C8	0.154151	0.0837287	0.0532028
#142	C6	0.0637267	0.029129		#142	C6	0.0213311	0.026564	0.0401889
#142	C5	0.0254907	0.029129		#142	C5	0.0639932	0.0398459	0.0100472
#142	C4	0.038236	0.0776774		#142	C4	0.0106655	0	0
#415	C8	0.0401875	0.0204625		#415	C8	0.0341142	0.0288642	0
#415	C7	0	0.0102312		#415	C7	0.0113714	0	0.0329381
#144	C5	0.0650618	0.090045		#144	C5	0.0554754	0	0.0103648
#145	C6	0.0652656	0.10002		#145	C6	0.0556359	0	0.0103918
#146	C7	0.0249345	0.0570939		#146	C7	0.0210659	0	0.019604
#411	C7	0.0131683	0.00997208		#411	C7	0.0112778	0	0.0324324
#411	C6	0	0.0199442		#411	C6	0.0112778	0	0.0324324
#411	C4	0.0263366	0.00997208		#411	C4	0.0112778	0	0.0108108
#148	C8	0	0.00943752		#148	C8	0.0209074	0.026178	0.0194401
#149	C6	0.0636132	0.00951384		#149	C6	0.0316723	0.0131822	0
#149	C5	0	0.0190277		#149	C5	0	0	0.0195427
#418	C5	0.0778816	0.04914		#418	C5	0.055212	0.0566251	0.0425306
#419	C5	0.0263887	0.0397298		#419	C5	0.0335871	0.0145054	0.0323834
#386	C8	0.0526593	0.0299192		#386	C8	0.0447978	0.0138696	0.0327726
#386	C7	0.0131648	0		#386	C7	0.0111995	0	0.0109242
#386	C6	0.0131648	0.0299192		#386	C6	0.0111995	0.0277393	0
#387	C7	0	0		#387	C7	0.0572738	0	0.0548005
#387	C5	0.013587	0.0304198		#387	C5	0.0114548	0.0288809	0.0109601
#384	C8	0.0272851	0.0305188		#384	C8	0.0115888	0.0146071	0
#384	C7	0.0818554	0.0610376		#384	C7	0.0463553	0.0292141	0.0109601
#385	C5	0.0129299	0.0392734		#385	C5	0	0	0.0213584
#385	C4	0	0		#385	C4	0.0226347	0	0.0106792
#382	C7	0.0401123	0.131512		#382	C7	0.0113379	0.0140489	0
#382	C5	0.0267415	0.0809307		#382	C5	0	0	0.0110644
#383	C8	0.0133156	0.0100654		#383	C8	0.0112663	0	0
#380	C5	0.0402199	0.0100817		#380	C5	0.0230707	0.0562351	0.0110339
#381	C8	0.0535977	0.122113		#381	C8	0.0113934	0.0141143	0
#381	C6	0.0401983	0.0712323		#381	C6	0	0	0.0111235
#388	C8	0.0816438	0.0609137		#388	C8	0.0462802	0.0291588	0.0109541
#389	C5	0	0		#389	C5	0	0	0
#389	C4	0	0.0104395		#389	C4	0.0354275	0	0
#249	C8	0.139293	0.119036		#249	C8	0.077169	0.0694348	0.051083
#248	C6	0	0.0099691		#248	C6	0	0.0278125	0
#243	C6	0.0502828	0.0391389		#243	C6	0.0535275	0	0.0398565
#243	C5	0.0251414	0.0978474		#243	C5	0.0107055	0.0272294	0.0199283
#242	C8	0	0.0100756		#242	C8	0.0111086	0	0.0311624
#241	C5	0.0551876	0.0268192		#241	C5	0.0101122	0.0125	0.0572301
#240	C7	0.022024	0.0353482		#240	C7	0	0.0494132	0.0187776
#240	C6	0.088096	0.0706964		#240	C6	0.0701895	0.0741198	0.0657215
#247	C8	0.0621659	0.0587027		#247	C8	0.0216029	0.0136612	0.019988
#247	C6	0.0248663	0		#247	C6	0.0324044	0	0.009994
#246	C7	0.0248262	0.00974659		#246	C7	0.0322477	0	0.00995818
#246	C4	0.0868918	0.00974659		#246	C4	0.096743	0.0545256	0.10954
#245	C7	0.0243843	0.0383877		#245	C7	0.0316957	0	0.0195714
#244	C5	0.0500438	0.039013		#244	C5	0.0534759	0	0.0397338
#244	C4	0.0250219	0.0975324		#244	C4	0.0106952	0.0271555	0.0198669
#68	C7	0.0532552	0.0306843		#68	C7	0.0584795	0.0145794	0.0107735
#69	C6	0.0788955	0.0407083		#69	C6	0.0583294	0.0723275	0.0537403
#69	C4	0.052597	0.0203542		#69	C4	0.0583294	0.0144655	0.0107481
#66	C7	0.0246853	0.00942685		#66	C7	0.0107458	0.0263922	0.0101286
#66	C6	0	0.0188537		#66	C6	0	0.0131961	0.0202573
#67	C5	0.0787712	0.0304105		#67	C5	0.0584112	0.072338	0.0536078
#64	C4	0.0243368	0.0929109		#64	C4	0.0105009	0	0
#65	C5	0.0123001	0.00936242		#65	C5	0.0427487	0.0130429	0
#62	C8	0.0242248	0.045939		#62	C8	0.0521376	0	0.0397377
#62	C5	0.0363372	0.0551268		#62	C5	0.0521376	0.0389257	0
#63	C7	0.0363945	0.0551471		#63	C7	0.0521921	0.0388903	0
#63	C5	0.0121315	0.0827206		#63	C5	0.0313152	0.0907441	0.0198985
#60	C5	0.133853	0.136899		#60	C5	0.0729623	0.0391747	0.109062
#61	C7	0.0244021	0.0550257		#61	C7	0	0.013009	0.00997009
#61	C5	0.0244021	0.0458547		#61	C5	0.0522084	0	0.0398804
#80	C5	0.0960615	0.0928764		#80	C5	0.159574	0.105056	0.0893566
#81	C4	0	0		#81	C4	0	0	0
#82	C8	0.013231	0		#82	C8	0	0	0
#82	C7	0	0		#82	C7	0.0228258	0.056243	0
#83	C4	0	0.020012		#83	C4	0.0226886	0.0139997	0.0105263
#84	C7	0.0787195	0.110055		#84	C7	0.022686	0	0.0105086
#85	C8	0.0789474	0.109879		#85	C8	0.022748	0	0.0104976
#86	C4	0.0526177	0.0997407		#86	C4	0.0341219	0	0
#87	C7	0	0.0404694		#87	C7	0.0227868	0.0281928	0.0425894
#87	C4	0	0.0202347		#87	C4	0.0455737	0.0140964	0.0212947
#88	C8	0.0231535	0.0278267		#88	C8	0.0103125	0	0.0380807
#89	C8	0	0.0276906		#89	C8	0.0102522	0	0.0094402
#89	C7	0.023007	0.0276906		#89	C7	0.0102522	0	0.0377608
#348	C7	0.0687285	0.0550877		#348	C7	0.0383362	0.0120642	0.0812714
#349	C5	0.016072	0		#349	C5	0.0190931	0.0117536	0.00893815
#342	C7	0.0770911	0		#342	C7	0.0220994	0.0140825	0.0412456
#342	C4	0	0.00984543		#342	C4	0	0.0140825	0.0103114
#343	C6	0.0127551	0.00980969		#343	C6	0	0.0139978	0.0102459
#343	C4	0.0765306	0.00980969		#343	C4	0.021925	0.0139978	0.0409836
#340	C5	0.0127162	0.00979336		#340	C5	0	0.0139684	0.0102386
#341	C8	0.0128008	0.00981547		#341	C8	0	0.0140311	0.0102659
#341	C6	0.0768049	0		#341	C6	0.022007	0.0140311	0.0410635
#346	C4	0.0710508	0.0663325		#346	C4	0.0275735	0.0227041	0.0430182
#347	C4	0.0270685	0.00829463		#347	C4	0.020734	0.0259336	0
#344	C7	0	0.0166959		#344	C7	0.0304383	0	0
#345	C7	0.024141	0.00748783		#345	C7	0	0	0.017337
#345	C6	0.00804699	0.00748783		#345	C6	0.00921744	0.0227609	0.0260055
#345	C4	0.00804699	0.0374392		#345	C4	0.0184349	0.0455218	0.0346741
#19	C8	0	0.00929973		#19	C8	0.0210283	0.0131492	0.0300571
#19	C5	0.0123716	0		#19	C5	0	0	0.010019
#18	C7	0.0124471	0.00943396		#18	C7	0.0320479	0	0
#18	C6	0	0.0377358		#18	C6	0.0213652	0.0133156	0.0203604
#13	C5	0.0263957	0.0197589		#13	C5	0.033761	0	0.0320753
#12	C8	0.0497389	0.0183925		#12	C8	0.0209798	0.0129366	0.0198886
#11	C7	0.0997631	0.064701		#11	C7	0.0419903	0.0780437	0.040036
#10	C5	0.0997382	0.0554324		#10	C5	0.0418498	0.0779018	0.039988
#17	C6	0.0264971	0.0197981		#17	C6	0.0338983	0	0.0321647
#16	C8	0.0248478	0.0093006		#16	C8	0	0	0.0202881
#16	C7	0.0248478	0.0186012		#16	C7	0.0210438	0.0132031	0.0202881
#15	C6	0	0.00919033		#15	C6	0.0104613	0.026096	0
#15	C4	0.0123609	0.0183807		#15	C4	0.0104613	0.013048	0.020028
#14	C8	0	0		#14	C8	0.010143	0	0.0392042
#289	C8	0.0186324	0.0163452		#289	C8	0.0170707	0	0
#289	C7	0	0		#289	C7	0.0682827	0.0216029	0
#289	C6	0.0745295	0.0817261		#289	C6	0.102424	0.0864118	0.0359971
#354	C6	0.0240308	0		#354	C6	0.00920048	0.056773	0.0259246
#287	C8	0	0.0158881		#287	C8	0	0.0212269	0.0239435
#287	C5	0.110011	0.0953289		#287	C5	0.050025	0.0636807	0.0239435
#286	C6	0.110092	0.0955566		#286	C6	0.050184	0.0637755	0.0238436
#285	C4	0.0563063	0.0660829		#285	C4	0.017449	0.0881057	0.0724288
#284	C7	0.0385282	0.101816		#284	C7	0	0.0226757	0
#284	C6	0.0577923	0.135754		#284	C6	0	0.0453515	0.0119933
#284	C5	0.0192641	0.0848464		#284	C5	0.0355745	0	0.0239866
#283	C8	0	0.0434641		#283	C8	0.0238493	0	0.022299
#282	C7	0.0272405	0.0444642		#282	C7	0.024024	0.0447361	0.0453258
#281	C6	0.0416782	0.0226065		#281	C6	0.0122234	0	0.011538
#280	C7	0	0		#280	C7	0.0245791	0.0303721	0.0116063
#280	C4	0.041917	0.0113482		#280	C4	0.0122895	0	0.0116063
#119	C4	0.0500375	0		#119	C4	0	0.078534	0.00972006
#118	C7	0.123701	0.142884		#118	C7	0.083612	0.0781148	0.0685468
#117	C5	0.0377881	0.0484262		#117	C5	0.0106769	0	0.0299401
#116	C7	0	0.0194571		#116	C7	0.0215193	0	0
#115	C7	0.114577	0.048572		#115	C7	0.0212517	0.0265463	0.009995
#115	C6	0.0891152	0.0194288		#115	C6	0.0212517	0.0132732	0.01999
#114	C5	0.0632671	0.0482114		#114	C5	0.0105787	0	0.0199164
#114	C4	0.0506137	0.0482114		#114	C4	0	0.0132048	0.00995818
#113	C6	0.0632031	0.0480123		#113	C6	0.0105463	0	0.0198
#113	C5	0.0505625	0.0480123		#113	C5	0	0.0131423	0.00990001
#113	C4	0.0126406	0.00960246		#113	C4	0.0316389	0.0657117	0.0297
#112	C8	0	0.0096609		#112	C8	0.0105731	0	0.00989511
#112	C7	0	0.0096609		#112	C7	0.0211461	0.0262502	0.00989511
#111	C7	0	0.0384726		#111	C7	0.0525984	0.0391594	0.0394438
#111	C4	0.150038	0.134654		#111	C4	0.105197	0.104425	0.167636
#110	C5	0.0629089	0.0579878		#110	C5	0.010553	0.052459	0.0198098
#110	C4	0.0503271	0.0773171		#110	C4	0.0844238	0.0655738	0.0792393
#232	C7	0.0369094	0		#232	C7	0.0421941	0.0131285	0.0102754
#233	C8	0.0120569	0.0192771		#233	C8	0.0630054	0.0395778	0
#233	C5	0	0.00963855		#233	C5	0.0105009	0	0.0202388
#230	C5	0.0242248	0		#230	C5	0.0103778	0.0128899	0.0202943
#231	C6	0.0244918	0.0192938		#231	C6	0.0419199	0.039093	0.0408163
#236	C7	0.0117041	0		#236	C7	0.0105966	0.0133404	0.020028
#236	C5	0.0351124	0.0192049		#236	C5	0.0105966	0	0.020028
#237	C8	0.0116442	0		#237	C8	0	0.026154	0.029513
#237	C7	0.0232883	0.0469748		#237	C7	0.0310463	0.026154	0.00983768
#237	C5	0.0116442	0.0469748		#237	C5	0.0517438	0.026154	0.0393507
#237	C4	0.0349325	0.0281849		#237	C4	0.0620925	0.0392311	0.029513
#234	C6	0	0		#234	C6	0.0419024	0.0260892	0.0100351
#234	C5	0.0239607	0.00961816		#234	C5	0.0419024	0	0.0100351
#235	C5	0	0		#235	C5	0.0317326	0.0264271	0.0200904
#238	C7	0	0.018546		#238	C7	0	0.012837	0.0485013
#238	C6	0.0229674	0.046365		#238	C6	0.040971	0.012837	0.0194005
#238	C4	0.0229674	0.027819		#238	C4	0.040971	0.0256739	0.0582016
#239	C7	0.0109902	0.00878889		#239	C7	0.00978282	0.0121669	0
#239	C6	0.0219804	0.0615222		#239	C6	0.0586969	0.0121669	0.0371747
#9	C7	0.115178	0.0657092		#9	C7	0.0965147	0.0401499	0.0613936
#8	C4	0.0942761	0.0391696		#8	C4	0.0341841	0.0572246	0.0537057
#3	C8	0.0375235	0.00928591		#3	C8	0.0210904	0	0.0100583
#3	C5	0	0.0371437		#3	C5	0.0210904	0	0
#3	C4	0.0125078	0.0185718		#3	C4	0.0105452	0.01295	0
#2	C7	0.0375846	0.0370576		#2	C7	0.0105086	0.0522193	0
#2	C5	0.0250564	0		#2	C5	0.0105086	0	0.020012
#1	C5	0.0259034	0		#1	C5	0.0108026	0.0136687	0.0102407
#7	C6	0.0251857	0.0278888		#7	C6	0.0320068	0.0525624	0.040347
#6	C4	0.074813	0.0185134		#6	C4	0.0210239	0.0259673	0.02003
#5	C8	0.0257931	0.00933707		#5	C8	0	0	0.0204583
#4	C7	0.0124378	0		#4	C7	0.0314994	0.0259269	0.00996214
#4	C6	0	0		#4	C6	0	0.0259269	0.0298864
#308	C6	0.101027	0.0388299		#308	C6	0.0146413	0.0186602	0
#308	C5	0.218892	0.245923		#308	C5	0.234261	0.298563	0.207814
#309	C8	0.0329598	0.0125486		#309	C8	0.028486	0.0538696	0.0403986
#309	C7	0.0988794	0.0250973		#309	C7	0	0.0359131	0.0403986
#309	C4	0.0164799	0		#309	C4	0	0.0179565	0.0269324
#306	C4	0	0		#306	C4	0.0139548	0	0.0398142
#307	C8	0.0343466	0.013245		#307	C8	0	0	0
#307	C7	0.240426	0.357616		#307	C7	0.256024	0.325546	0.228571
#307	C5	0.0171733	0		#307	C5	0.0150602	0.0191498	0
#307	C4	0.0858664	0.10596		#307	C4	0.0753012	0.0957488	0.0571429
#304	C5	0.107855	0.0307314		#304	C5	0.0965096	0.142712	0.0962001
#305	C8	0.101386	0.0391389		#305	C8	0.0147907	0.0189	0
#305	C7	0.219669	0.273973		#305	C7	0.236651	0.3213	0.210055
#305	C5	0.0337952	0.0130463		#305	C5	0	0	0.0140036
#305	C4	0.219669	0.300065		#305	C4	0.236651	0.3213	0.224058
#302	C8	0.0740878	0.179974		#302	C8	0.0513084	0.0863371	0.060024
#302	C5	0.0185219	0.0327225		#302	C5	0.0171028	0.0431686	0.0360144
#302	C4	0	0.0818063		#302	C4	0.102617	0.0431686	0.0120048
#303	C8	0.0359324	0.015425		#303	C8	0.0162048	0	0.0119646
#300	C7	0.164174	0.110689		#300	C7	0.049867	0.0846203	0.0597943
#301	C8	0.163845	0.110236		#301	C8	0.0497018	0.0841751	0.059609
#57	C7	0.0123047	0.00939673		#57	C7	0.0428082	0.0130804	0
#56	C7	0.0243043	0.0458884		#56	C7	0.0520888	0	0.0397259
#56	C4	0.0364564	0.0550661		#56	C4	0.0520888	0.0389206	0
#55	C7	0.0978234	0.0922169		#55	C7	0.0419507	0	0.0198452
#55	C6	0.0855955	0.11066		#55	C6	0.0104877	0	0.0099226
#54	C6	0.0981354	0.0924727		#54	C6	0.0525652	0	0.0198807
#54	C5	0.0858685	0.110967		#54	C5	0.010513	0	0.00994036
#53	C5	0.110797	0.092885		#53	C5	0.0527204	0	0.0199223
#53	C4	0.0738643	0.111462		#53	C4	0.0105441	0	0.00996115
#52	C7	0.124378	0.159699		#52	C7	0	0.0267237	0.00999101
#51	C6	0.112303	0.15994		#51	C6	0	0.0267809	0.01002
#50	C7	0.036855	0.0376117		#50	C7	0	0	0
#59	C5	0.0954996	0.027049		#59	C5	0.0205888	0.0388299	0
#58	C8	0.123946	0.159251		#58	C8	0	0.0266951	0.0099691
#141	C5	0.0636862	0.0290839		#141	C5	0.0212766	0.0265498	0.040036
#141	C4	0.0254745	0.0290839		#141	C4	0.0638298	0.0398248	0.010009
#153	C7	0.0127162	0.0483465		#153	C7	0.0529045	0.0131372	0.00992359
#153	C4	0.0381485	0.0483465		#153	C4	0.0211618	0	0.0396944
#152	C7	0.331971	0.184073		#152	C7	0.0212089	0.0131735	0.049687
#152	C6	0.34474	0.193761		#152	C6	0.0106045	0	0
#152	C4	0.0255363	0.0581283		#152	C4	0.0636267	0.026347	0.0198748
#151	C8	0.141189	0.0286971		#151	C8	0.0212179	0.0531632	0.0197355
#151	C5	0	0.0286971		#151	C5	0.010609	0	0.00986777
#151	C4	0	0.0191314		#151	C4	0	0.0398724	0.0197355
#150	C7	0.025582	0.0478652		#150	C7	0.0319149	0.0132714	0.0295479
#150	C6	0.153492	0.0287191		#150	C6	0.0212766	0.0530856	0.0196986
#157	C7	0.165542	0.216493		#157	C7	0	0.0139528	0
#157	C6	0.241946	0.265696		#157	C6	0	0.0279057	0.0103093
#156	C8	0	0.0288212		#156	C8	0.0315657	0.0130873	0.0394361
#156	C7	0.062901	0.0384283		#156	C7	0.0631313	0.0261746	0.019718
#155	C6	0.0250784	0.0385023		#155	C6	0.0420654	0.0131251	0.0296501
#155	C5	0.0250784	0.00962557		#155	C5	0.0105164	0.0131251	0
#406	C4	0.0833333	0.0850792		#406	C4	0.0359454	0.0447828	0.0339905
#409	C5	0.0134789	0		#409	C5	0.0230203	0.0290192	0
#408	C7	0.0835771	0.0855981		#408	C7	0.0361315	0.0448766	0.0341336
#159	C5	0.152342	0.216046		#159	C5	0	0.0138773	0
#159	C4	0.228513	0.274968		#159	C4	0	0.0277546	0.010247
#158	C6	0.165668	0.216557		#158	C6	0	0.0139043	0
#158	C5	0.242131	0.275618		#158	C5	0	0.0278087	0.010287
#391	C6	0.0401123	0.0505817		#391	C6	0.0226757	0.0140489	0
#390	C6	0.0131822	0		#390	C6	0.0113934	0	0.0652032
#390	C4	0.0659109	0.0498803		#390	C4	0.0341802	0.0416898	0.0326016
#393	C8	0.0264655	0.0201471		#393	C8	0	0.0280308	0.021692
#392	C7	0.0401499	0.0504898		#392	C7	0.0226116	0.0140449	0
#395	C8	0.0276052	0.0207061		#395	C8	0	0	0.0111259
#394	C8	0	0.0309629		#394	C8	0.0116959	0	0.0332373
#394	C7	0.0275065	0.020642		#394	C7	0	0	0.0110791
#397	C8	0.102145	0.0882321		#397	C8	0.0624922	0	0.139195
#396	C6	0.111514	0.0741525		#396	C6	0.0238635	0.0756659	0.0562746
#396	C4	0.0139392	0.0423729		#396	C4	0.0119318	0	0.0112549
#399	C8	0	0		#399	C8	0.0114811	0.0140252	0.0220216
#398	C7	0.0132644	0		#398	C7	0.0114626	0	0.065445
#398	C5	0.0397931	0.0500501		#398	C5	0.0229253	0.0417188	0.0327225
#398	C4	0	0		#398	C4	0.0114626	0.0139063	0.021815
#254	C8	0.024429	0.0383951		#254	C8	0.0317393	0	0.0195733
#276	C8	0.0134372	0		#276	C8	0.0118511	0.0295377	0.0111062
#277	C4	0.0134391	0		#277	C4	0.0119218	0.0296296	0.0111545
#274	C7	0	0.0112638		#274	C7	0	0.0150308	0
#274	C6	0.0551724	0.0225276		#274	C6	0.0121595	0	0.0460458
#275	C8	0.0270197	0.0218103		#275	C8	0.023801	0	0.0111557
#272	C6	0.0281096	0.0228258		#272	C6	0.0124023	0	0.0116428
#272	C4	0.0281096	0.0456517		#272	C4	0.0124023	0	0.0116428
#273	C8	0.069891	0.0681818		#273	C8	0.0123426	0.0152462	0.011636
#270	C4	0.0694637	0.0678196		#270	C4	0.0122234	0.0151217	0.011538
#271	C8	0	0.0108873		#271	C8	0.0118821	0	0
#271	C7	0.0269651	0.0217746		#271	C7	0.0237643	0	0.0111321
#278	C6	0.0272851	0.044618		#278	C6	0.0240298	0.0447494	0.0453412
#279	C8	0.0268781	0.0217533		#279	C8	0.0119218	0.0148148	0.0111545
#279	C7	0	0.0435066		#279	C7	0.0238436	0	0.022309
#355	C7	0.0791077	0.0220264		#355	C7	0.0183891	0.0112969	0
#355	C6	0.0632861	0.00734214		#355	C6	0.0367782	0	0.0171836
#401	C6	0.0132714	0.0396511		#401	C6	0.0113546	0.0277085	0.0108778
#401	C5	0	0.0198255		#401	C5	0.0681276	0	0
#357	C4	0.0183419	0.0169779		#357	C4	0	0.0132415	0.0101482
#356	C6	0	0.0978314		#356	C6	0.0305686	0.0126904	0.0194666
#351	C5	0.0269954	0.00829119		#351	C5	0.0207061	0.0258866	0
#351	C4	0.0269954	0.0248736		#351	C4	0.0207061	0.0129433	0.0495442
#350	C5	0.0247545	0.0546448		#350	C5	0.0391045	0.0121271	0.0185305
#353	C4	0.141887	0.0728863		#353	C4	0.088574	0.123967	0.163332
#352	C7	0.0113289	0.0206101		#352	C7	0.0127486	0.0158228	0
#352	C6	0.0226578	0		#352	C6	0.0127486	0	0.0121832
#359	C6	0.0479789	0.0218221		#359	C6	0	0	0.0259034
#358	C7	0.0111173	0.0304445		#358	C7	0.0126151	0.0155933	0
#402	C7	0	0		#402	C7	0.0225124	0.0279681	0.0109385
#402	C6	0	0		#402	C6	0	0	0
#402	C5	0.0796284	0.0401204		#402	C5	0.101306	0.111872	0.0546926
#405	C5	0.0752332	0.0797085		#405	C5	0.141098	0.145091	0.0594177
#404	C6	0.0132732	0.0201369		#404	C6	0.0226372	0	0.0325556
#407	C7	0	0.114643		#407	C7	0.0117536	0.0147427	0.0111819
#407	C4	0.0136687	0.135487		#407	C4	0.0117536	0.0147427	0.0223639
#154	C8	0.0501756	0.0096302		#154	C8	0.0211238	0.0131423	0
#154	C7	0	0		#154	C7	0.0211238	0.039427	0.0197316
#154	C6	0.0125439	0.0192604		#154	C6	0.0105619	0.0131423	0.0197316
#154	C4	0	0		#154	C4	0.0105619	0.078854	0.0394633
#128	C8	0	0.00972479		#128	C8	0	0	0
#128	C7	0	0.00972479		#128	C7	0	0.0268637	0.0303674
#128	C6	0.0127649	0.00972479		#128	C6	0.0215726	0	0.0101225
#128	C5	0.0510595	0		#128	C5	0.0215726	0.0134318	0.020245
#129	C8	0.0257699	0.0200401		#129	C8	0	0.0274725	0.0103242
#129	C7	0.0644247	0.0701403		#129	C7	0.0441842	0.0412088	0.0309725
#129	C6	0.0386548	0.0400802		#129	C6	0.0110461	0.0274725	0.0206484
#122	C7	0	0.00964041		#122	C7	0	0.0131337	0.0198708
#122	C6	0.0382848	0.0771233		#122	C6	0.0317528	0	0.0198708
#122	C4	0.0255232	0.00964041		#122	C4	0	0	0
#123	C4	0.140449	0.0968804		#123	C4	0.0106045	0.079041	0.0298122
#120	C8	0.0384911	0.0382336		#120	C8	0.0317494	0.0264026	0.00989511
#121	C7	0.0255232	0.00961816		#121	C7	0	0	0
#121	C6	0.0382848	0.0192363		#121	C6	0.0421541	0.0131303	0.00987069
#121	C5	0.0765697	0.057709		#121	C5	0.0421541	0.0393908	0.0394828
#126	C8	0	0.00967492		#126	C8	0.0212067	0.0263054	0.00991867
#127	C8	0.114025	0.0484215		#127	C8	0.0212157	0.0265006	0.00997009
#127	C7	0.0886862	0.0193686		#127	C7	0.0212157	0.0132503	0.0199402
#124	C6	0.0502513	0.0385765		#124	C6	0.0210948	0.0394737	0.00988631
#125	C8	0	0.0480446		#125	C8	0.0420124	0.0391032	0.0491497
#125	C5	0.149775	0.134525		#125	C5	0.105031	0.104275	0.167109
#400	C5	0	0.0402982		#400	C5	0.0230415	0	0.0109745
#229	C8	0.0241255	0.0567322		#229	C8	0.0207469	0	0.0506175
#229	C7	0.0361882	0.0472769		#229	C7	0.0103734	0	0
#229	C5	0.0120627	0.0283661		#229	C5	0	0.0387197	0.0303705
#229	C4	0.0241255	0.0283661		#229	C4	0	0	0
#228	C8	0	0.0189538		#228	C8	0.042008	0.0129955	0
#228	C5	0	0.00947688		#228	C5	0	0.0649773	0.0203066
#225	C8	0.0219058	0.0617665		#225	C8	0.0588582	0.0121877	0.0371885
#225	C4	0.0328587	0.0882379		#225	C4	0.0196194	0	0.0185943
#224	C8	0.0120294	0.0193255		#224	C8	0.0209293	0.0394529	0.0101133
#224	C7	0.0240587	0.00966277		#224	C7	0.0104646	0.0526039	0
#224	C6	0.0120294	0.0193255		#224	C6	0.0104646	0	0.0202265
#224	C4	0	0.00966277		#224	C4	0.0209293	0.0394529	0.0303398
#227	C6	0.0220361	0.035417		#227	C6	0	0.0493523	0.0187952
#227	C5	0.0991626	0.0708341		#227	C5	0.0500651	0.0740284	0.0657833
#226	C5	0.0328623	0.0881213		#226	C5	0.019629	0	0.0186029
#226	C4	0.0438164	0.0793091		#226	C4	0.00981451	0.0121714	0.0465073
#221	C7	0.0242248	0.0568828		#221	C7	0.0207814	0	0.0506073
#221	C6	0.0363372	0.0474024		#221	C6	0.0103907	0	0
#221	C4	0.0121124	0.0284414		#221	C4	0	0.0387597	0.0303644
#220	C7	0.0367062	0.00954198		#220	C7	0	0.0261952	0.0408956
#220	C4	0	0.019084		#220	C4	0.042346	0.0130976	0
#223	C7	0.0119703	0.0192976		#223	C7	0.0208943	0.0392722	0.0101071
#223	C6	0.0239406	0.00964878		#223	C6	0.0104471	0.0523629	0
#223	C5	0.0119703	0.0192976		#223	C5	0.0104471	0	0.0202143
#222	C7	0.0120817	0.0193125		#222	C7	0.0631778	0.0396197	0
#222	C4	0	0.00965624		#222	C4	0.0105296	0	0.0202511
#403	C8	0	0		#403	C8	0	0	0
#403	C7	0.0794492	0.0401365		#403	C7	0.101397	0.111966	0.054603
#319	C5	0.0307078	0.0345662		#319	C5	0.0130141	0.0334001	0.0122624
#318	C4	0.226941	0.210318		#318	C4	0.209059	0.212352	0.159172
#311	C4	0.23486	0.283469		#311	C4	0.233508	0.259692	0.19329
#310	C7	0.159898	0.120715		#310	C7	0.176823	0.207612	0.141443
#313	C8	0	0.0125486		#313	C8	0	0	0
#313	C7	0	0.0250973		#313	C7	0.014243	0.0179565	0
#313	C5	0.181279	0.225875		#313	C5	0.213645	0.233435	0.161594
#312	C7	0.232674	0.267006		#312	C7	0.202488	0.255661	0.17716
#312	C5	0	0.0127146		#312	C5	0	0	0
#312	C4	0	0.0254291		#312	C4	0.0144634	0.0182615	0
#315	C8	0.20897	0.183195		#315	C8	0.205874	0.2099	0.143192
#315	C4	0.128597	0.195408		#315	C4	0.013725	0.0349834	0.0260349
#314	C7	0.20934	0.183846		#314	C7	0.206697	0.210342	0.14381
#317	C8	0.231826	0.265856		#317	C8	0.201613	0.254176	0.176391
#317	C6	0	0.0126598		#317	C6	0	0	0
#317	C5	0	0.0253197		#317	C5	0.0144009	0.0181554	0
#316	C5	0.23431	0.282232		#316	C5	0.217897	0.258398	0.178621
#44	C7	0.038236	0.0481047		#44	C7	0.0875753	0.0830565	0.010321
#45	C5	0.0127535	0		#45	C5	0.043535	0	0.0411184
#46	C5	0.0121966	0.00917095		#46	C5	0.031325	0.0130344	0
#47	C4	0.0364875	0.0460532		#47	C4	0.0313939	0.0519683	0.0199641
#40	C8	0.0124502	0.0278681		#40	C8	0	0	0.0405762
#41	C6	0.0141623	0.0103348		#41	C6	0.0118708	0	0.0339789
#42	C7	0.0373832	0.00940291		#42	C7	0	0.0133941	0.009998
#42	C6	0.0249221	0		#42	C6	0.0106259	0.0267881	0
#42	C5	0.0124611	0.0282087		#42	C5	0	0.0133941	0
#42	C4	0	0.00940291		#42	C4	0.0425035	0.0133941	0.009998
#43	C6	0.0368505	0.0375834		#43	C6	0	0	0
#48	C8	0.0608199	0.0553097		#48	C8	0.0418541	0.0130327	0.00996612
#49	C4	0.0608421	0.0557465		#49	C4	0.0420036	0.0130736	0.00999201
#168	C8	0.0133316	0.0204499		#168	C8	0.0116185	0.02918	0.0540833
#168	C4	0.0133316	0.0613497		#168	C4	0.0232369	0.0583601	0.0432666
#169	C8	0.0506457	0.0490918		#169	C8	0	0	0.0410214
#166	C8	0.0626017	0.0387297		#166	C8	0.0214823	0.0267451	0.0302511
#167	C8	0	0		#167	C8	0	0	0.0102459
#167	C7	0.0509165	0.0293456		#167	C7	0.0108425	0.0135943	0
#167	C5	0	0.0195637		#167	C5	0.0433698	0	0.0102459
#164	C8	0.0247402	0.00965251		#164	C8	0.0211439	0.0132153	0
#164	C5	0.0494805	0.0579151		#164	C5	0.0422878	0.105722	0.0498008
#165	C4	0.0125	0.00967773		#165	C4	0.0107585	0.0133708	0.0302389
#162	C8	0	0.0189036		#162	C8	0.0106202	0.0266028	0
#162	C4	0.0243873	0.0378072		#162	C4	0	0.0266028	0.0195714
#163	C8	0	0		#163	C8	0.020949	0.0131406	0.00974659
#160	C6	0.0243694	0.037679		#160	C6	0	0.0265534	0.0195427
#161	C5	0.0243784	0.0376967		#161	C5	0	0.0265146	0.0195312
#368	C8	0.012945	0.00994036		#368	C8	0.0347625	0.0424628	0.0206079
#368	C4	0.0776699	0.0994036		#368	C4	0.104287	0.0424628	0.0721278
#369	C8	0.0130208	0.00995322		#369	C8	0.0349081	0	0
#369	C5	0.0130208	0.00995322		#369	C5	0.0232721	0.0285022	0
#369	C4	0	0.00995322		#369	C4	0.011636	0	0.0103648
#364	C5	0.114623	0.0618573		#364	C5	0.0681	0.132498	0.0916086
#365	C7	0.0581009	0.0942433		#365	C7	0.039258	0.0366703	0.0373483
#366	C5	0.0424592	0.0238114		#366	C5	0	0	0.0190494
#367	C4	0.0228859	0.0208594		#367	C4	0.0257467	0.0482005	0
#360	C5	0.140845	0.072648		#360	C5	0.0877097	0.123474	0.162536
#361	C8	0.017926	0.0161342		#361	C8	0.0884521	0	0.018406
#361	C7	0.0537779	0.0564698		#361	C7	0.04914	0.0615082	0.0460151
#362	C7	0.0240134	0		#362	C7	0.00918527	0.0566765	0.0258889
#363	C8	0.0791264	0.0221108		#363	C8	0.0184077	0.0113237	0
#363	C7	0.0633012	0.00737028		#363	C7	0.0368155	0	0.0172043
#261	C7	0.100566	0.0978474		#261	C7	0.042822	0.0136147	0.0199283
#260	C6	0.100439	0.0980584		#260	C6	0.0427807	0.0135814	0.0199521
#263	C8	0.0242101	0.028585		#263	C8	0.042092	0	0.0291715
#263	C5	0.0968406	0.104812		#263	C5	0.0736609	0.120064	0.0680669
#262	C6	0.0369549	0.0674829		#262	C6	0.0318134	0	0.0295188
#262	C5	0.0369549	0.0192808		#262	C5	0.0212089	0.0134535	0.0295188
#262	C4	0.0369549	0.00964041		#262	C4	0.0212089	0	0.0295188
#265	C8	0	0.019006		#265	C8	0.0105396	0.0134264	0
#265	C6	0.0732154	0.057018		#265	C6	0.0316189	0	0.0390358
#265	C4	0.0244051	0.028509		#265	C4	0.0526981	0.0671321	0.0292769
#264	C8	0.128883	0.140449		#264	C8	0.0994146	0.0699496	0.0206911
#267	C8	0.0380276	0.0299282		#267	C8	0.0220337	0	0.030606
#266	C8	0.0379651	0.00995917		#266	C8	0.0329743	0	0.0203521
#266	C7	0	0.0298775		#266	C7	0	0	0.0203521
#266	C6	0.0379651	0.0398367		#266	C6	0.0219829	0	0.0407042
#269	C8	0.0640943	0.0504388		#269	C8	0.0111869	0	0.0207426
#268	C6	0.0509749	0.0399202		#268	C6	0.0110509	0.0139334	0.0411353
#268	C4	0.0127437	0		#268	C4	0.0442038	0.111467	0.0102838
#214	C6	0.0587613	0.076365		#214	C6	0.0740584	0.0264271	0.0801523
#215	C5	0.0234687	0.00958497		#215	C5	0	0	0.0100381
#216	C8	0.0574185	0.102003		#216	C8	0.0614565	0.102696	0.145504
#217	C8	0.0451264	0.0362319		#217	C8	0.0201349	0.0376884	0.0567483
#210	C8	0.0488938	0		#210	C8	0	0.0265887	0.0304754
#210	C7	0.0244469	0.0194363		#210	C7	0.0105742	0.039883	0.0304754
#211	C5	0.0489177	0.00969274		#211	C5	0	0.026571	0.030494
#211	C4	0.0244588	0.0193855		#211	C4	0.0105708	0.0398565	0.030494
#212	C6	0.0121183	0.029036		#212	C6	0.0105363	0	0.0101492
#213	C5	0.0119818	0.0481047		#213	C5	0	0	0.0200904
#213	C4	0.0239636	0.0481047		#213	C4	0.0104987	0	0
#218	C5	0.0989881	0.0883626		#218	C5	0.0596125	0.036846	0.0842618
#219	C6	0.011012	0		#219	C6	0	0.0123533	0.00938879
#219	C5	0.05506	0.0265111		#219	C5	0.0902437	0.0494132	0.0563327
#184	C6	0.048526	0.0281637		#184	C6	0.0520346	0.0261575	0.0486523
#184	C4	0.048526	0		#184	C4	0.0104069	0.0261575	0
#185	C8	0	0.0663444		#185	C8	0.062435	0.0917792	0.0490629
#185	C5	0.0367692	0.0568666		#185	C5	0.0312175	0.0262226	0.0392503
#186	C8	0.136155	0.115998		#186	C8	0.0746985	0.0797978	0.140492
#187	C4	0.0251699	0.019442		#187	C4	0.0322824	0.0268853	0.0607964
#180	C8	0.0648593	0.0902527		#180	C8	0	0.0139548	0.0209864
#180	C7	0.0518874	0.0902527		#180	C7	0.0554631	0.0279096	0
#181	C8	0.0125376	0.0194856		#181	C8	0.021777	0.0137344	0.0306498
#181	C7	0.0250752	0.0292284		#181	C7	0	0	0.0102166
#181	C6	0.0626881	0.0194856		#181	C6	0.0108885	0.0412031	0
#181	C5	0.100301	0.0681995		#181	C5	0.0544425	0	0.0204332
#182	C5	0.0492247	0.0192049		#182	C5	0.0215008	0	0.030033
#183	C8	0	0		#183	C8	0.0314202	0	0.0195484
#183	C4	0.0486796	0.028238		#183	C4	0.052367	0.0261986	0.0488711
#188	C6	0.0642674	0.0993049		#188	C6	0	0.01386	0.0207987
#188	C5	0.0514139	0.0893744		#188	C5	0.0551633	0.02772	0
#189	C8	0.0519278	0.0905159		#189	C8	0.0556421	0.0279135	0

## Sheet: Supplementary Figure 6a
Supplementary Figure 6a
sgRNA	log2 normalized sgRNA count	Rep	Treatment
#1	10.5554	Rep2	Initial
#2	12.3501	Rep2	Initial
#3	11.1379	Rep2	Initial
#4	9.63119	Rep2	Initial
#5	11.1076	Rep2	Initial
#6	10.0863	Rep2	Initial
#7	9.97328	Rep2	Initial
#8	10.6272	Rep2	Initial
#9	10.3729	Rep2	Initial
#10	10.5489	Rep2	Initial
#11	11.7772	Rep2	Initial
#12	10.994	Rep2	Initial
#13	10.0274	Rep2	Initial
#14	11.08	Rep2	Initial
#15	11.1873	Rep2	Initial
#16	10.6811	Rep2	Initial
#17	10.2397	Rep2	Initial
#18	9.94422	Rep2	Initial
#19	11.394	Rep2	Initial
#20	10.3097	Rep2	Initial
#21	10.8797	Rep2	Initial
#22	8.79915	Rep2	Initial
#23	10.4334	Rep2	Initial
#24	11.0325	Rep2	Initial
#25	10.7721	Rep2	Initial
#26	10.8822	Rep2	Initial
#27	9.42922	Rep2	Initial
#28	10.5933	Rep2	Initial
#29	10.4123	Rep2	Initial
#30	10.8408	Rep2	Initial
#31	9.55633	Rep2	Initial
#32	9.96124	Rep2	Initial
#33	10.8512	Rep2	Initial
#34	9.93931	Rep2	Initial
#35	11.2301	Rep2	Initial
#36	10.4141	Rep2	Initial
#37	10.2536	Rep2	Initial
#38	8.13808	Rep2	Initial
#39	10.4576	Rep2	Initial
#40	10.8302	Rep2	Initial
#41	9.70236	Rep2	Initial
#42	11.9394	Rep2	Initial
#43	10.5262	Rep2	Initial
#44	11.6076	Rep2	Initial
#45	11.218	Rep2	Initial
#46	11.1759	Rep2	Initial
#47	11.5952	Rep2	Initial
#48	11.5282	Rep2	Initial
#49	11.7655	Rep2	Initial
#50	11.1612	Rep2	Initial
#51	11.254	Rep2	Initial
#52	10.5115	Rep2	Initial
#53	9.28597	Rep2	Initial
#54	10.8021	Rep2	Initial
#55	10.0065	Rep2	Initial
#56	12.0072	Rep2	Initial
#57	10.3435	Rep2	Initial
#58	10.3491	Rep2	Initial
#59	11.4657	Rep2	Initial
#60	10.7666	Rep2	Initial
#61	11.0689	Rep2	Initial
#62	11.247	Rep2	Initial
#63	11.2677	Rep2	Initial
#64	10.8911	Rep2	Initial
#65	10.4017	Rep2	Initial
#66	11.4145	Rep2	Initial
#67	10.1951	Rep2	Initial
#68	10.8975	Rep2	Initial
#69	10.4194	Rep2	Initial
#70	11.0302	Rep2	Initial
#71	9.5659	Rep2	Initial
#72	9.94177	Rep2	Initial
#73	9.67903	Rep2	Initial
#74	10.8733	Rep2	Initial
#75	10.3981	Rep2	Initial
#76	11.1591	Rep2	Initial
#77	10.9678	Rep2	Initial
#78	9.61284	Rep2	Initial
#79	8.89847	Rep2	Initial
#80	10.7073	Rep2	Initial
#81	9.37942	Rep2	Initial
#82	10.3059	Rep2	Initial
#83	10.3711	Rep2	Initial
#84	11.6696	Rep2	Initial
#85	11.6916	Rep2	Initial
#86	11.6651	Rep2	Initial
#87	11.6931	Rep2	Initial
#88	11.0279	Rep2	Initial
#89	11.7112	Rep2	Initial
#90	11.216	Rep2	Initial
#91	11.3336	Rep2	Initial
#92	11.112	Rep2	Initial
#93	11.1021	Rep2	Initial
#94	10.5823	Rep2	Initial
#95	11.5372	Rep2	Initial
#96	11.546	Rep2	Initial
#97	12.3357	Rep2	Initial
#98	11.0756	Rep2	Initial
#99	10.6942	Rep2	Initial
#100	9.91205	Rep2	Initial
#101	11.5621	Rep2	Initial
#102	10.3135	Rep2	Initial
#103	11.1581	Rep2	Initial
#104	11.0834	Rep2	Initial
#105	10.5164	Rep2	Initial
#106	11.2667	Rep2	Initial
#107	10.8008	Rep2	Initial
#108	10.6514	Rep2	Initial
#109	11.7738	Rep2	Initial
#110	11.6268	Rep2	Initial
#111	10.8911	Rep2	Initial
#112	11.1748	Rep2	Initial
#113	11.1538	Rep2	Initial
#114	11.1379	Rep2	Initial
#115	11.9166	Rep2	Initial
#116	11.3605	Rep2	Initial
#117	11.3271	Rep2	Initial
#118	11.1357	Rep2	Initial
#119	11.6374	Rep2	Initial
#120	12.307	Rep2	Initial
#121	11.1411	Rep2	Initial
#122	11.5517	Rep2	Initial
#123	10.117	Rep2	Initial
#124	11.4056	Rep2	Initial
#125	9.82171	Rep2	Initial
#126	8.26104	Rep2	Initial
#127	11.7731	Rep2	Initial
#128	11.0823	Rep2	Initial
#129	11.8218	Rep2	Initial
#130	10.4948	Rep2	Initial
#131	11.8125	Rep2	Initial
#132	10.9999	Rep2	Initial
#133	11.3868	Rep2	Initial
#134	10.9423	Rep2	Initial
#135	11.2281	Rep2	Initial
#136	11.7634	Rep2	Initial
#137	10.9508	Rep2	Initial
#138	12.047	Rep2	Initial
#139	10.6348	Rep2	Initial
#140	12.0521	Rep2	Initial
#141	12.1376	Rep2	Initial
#142	11.6367	Rep2	Initial
#143	12.1002	Rep2	Initial
#144	11.8051	Rep2	Initial
#145	11.3262	Rep2	Initial
#146	11.7765	Rep2	Initial
#147	11.5952	Rep2	Initial
#148	10.6073	Rep2	Initial
#149	11.7326	Rep2	Initial
#150	12.315	Rep2	Initial
#151	12.3431	Rep2	Initial
#152	11.8793	Rep2	Initial
#153	12.0229	Rep2	Initial
#154	11.1966	Rep2	Initial
#155	11.6184	Rep2	Initial
#156	11.6168	Rep2	Initial
#157	11.1065	Rep2	Initial
#158	11.7662	Rep2	Initial
#159	11.7572	Rep2	Initial
#160	11.5589	Rep2	Initial
#161	11.5266	Rep2	Initial
#162	10.9386	Rep2	Initial
#163	11.5298	Rep2	Initial
#164	11.651	Rep2	Initial
#165	11.4741	Rep2	Initial
#166	11.6989	Rep2	Initial
#167	11.3958	Rep2	Initial
#168	11.7834	Rep2	Initial
#169	12.5165	Rep2	Initial
#170	11.7738	Rep2	Initial
#171	11.25	Rep2	Initial
#172	11.8857	Rep2	Initial
#173	11.2579	Rep2	Initial
#174	9.85853	Rep2	Initial
#175	11.1821	Rep2	Initial
#176	11.6711	Rep2	Initial
#177	11.0621	Rep2	Initial
#178	10.8937	Rep2	Initial
#179	11.6351	Rep2	Initial
#180	11.0756	Rep2	Initial
#181	11.8185	Rep2	Initial
#182	12.1782	Rep2	Initial
#183	10.3472	Rep2	Initial
#184	11.2658	Rep2	Initial
#185	11.9419	Rep2	Initial
#186	11.0621	Rep2	Initial
#187	10.084	Rep2	Initial
#188	11.8291	Rep2	Initial
#189	11.2765	Rep2	Initial
#190	11.7745	Rep2	Initial
#191	11.6532	Rep2	Initial
#192	10.8302	Rep2	Initial
#193	10.3583	Rep2	Initial
#194	10.2732	Rep2	Initial
#195	9.52722	Rep2	Initial
#196	10.1017	Rep2	Initial
#197	10.9213	Rep2	Initial
#198	12.2742	Rep2	Initial
#199	11.3632	Rep2	Initial
#200	10.9881	Rep2	Initial
#201	11.4657	Rep2	Initial
#202	11.2351	Rep2	Initial
#203	12.3041	Rep2	Initial
#204	10.5164	Rep2	Initial
#205	11.2599	Rep2	Initial
#206	11.4733	Rep2	Initial
#207	10.9013	Rep2	Initial
#208	10.3528	Rep2	Initial
#209	9.05169	Rep2	Initial
#210	11.0911	Rep2	Initial
#211	11.112	Rep2	Initial
#212	11.0944	Rep2	Initial
#213	11.3485	Rep2	Initial
#214	10.4965	Rep2	Initial
#215	10.5197	Rep2	Initial
#216	11.2549	Rep2	Initial
#217	12.205	Rep2	Initial
#218	11.6799	Rep2	Initial
#219	11.5436	Rep2	Initial
#220	11.0823	Rep2	Initial
#221	12.1567	Rep2	Initial
#222	11.6629	Rep2	Initial
#223	11.7003	Rep2	Initial
#224	11.6725	Rep2	Initial
#225	11.4554	Rep2	Initial
#226	11.0174	Rep2	Initial
#227	11.496	Rep2	Initial
#228	10.9581	Rep2	Initial
#229	12.0584	Rep2	Initial
#230	11.0889	Rep2	Initial
#231	10.9797	Rep2	Initial
#232	12.0897	Rep2	Initial
#233	11.9103	Rep2	Initial
#234	11.8252	Rep2	Initial
#235	10.1235	Rep2	Initial
#236	10.6928	Rep2	Initial
#237	11.4545	Rep2	Initial
#238	12.0154	Rep2	Initial
#239	11.8118	Rep2	Initial
#240	11.4372	Rep2	Initial
#241	11.3913	Rep2	Initial
#242	11.1894	Rep2	Initial
#243	11.07	Rep2	Initial
#244	9.54346	Rep2	Initial
#245	10.7886	Rep2	Initial
#246	11.9535	Rep2	Initial
#247	10.9	Rep2	Initial
#248	11.7432	Rep2	Initial
#249	10.1765	Rep2	Initial
#250	11.5266	Rep2	Initial
#251	10.7457	Rep2	Initial
#252	10.8473	Rep2	Initial
#253	10.4747	Rep2	Initial
#254	10.6544	Rep2	Initial
#255	11.7119	Rep2	Initial
#256	11.5469	Rep2	Initial
#257	11.6755	Rep2	Initial
#258	10.7387	Rep2	Initial
#259	11.7233	Rep2	Initial
#260	11.5834	Rep2	Initial
#261	11.7018	Rep2	Initial
#262	10.6288	Rep2	Initial
#263	11.8011	Rep2	Initial
#264	11.6006	Rep2	Initial
#265	11.4381	Rep2	Initial
#266	10.8142	Rep2	Initial
#267	11.4425	Rep2	Initial
#268	11.1517	Rep2	Initial
#269	11.7585	Rep2	Initial
#270	10.9287	Rep2	Initial
#271	10.7	Rep2	Initial
#272	11.0644	Rep2	Initial
#273	11.0093	Rep2	Initial
#274	11.4127	Rep2	Initial
#275	11.6651	Rep2	Initial
#276	10.4438	Rep2	Initial
#277	10.8987	Rep2	Initial
#278	10.9975	Rep2	Initial
#279	11.5517	Rep2	Initial
#280	10.4898	Rep2	Initial
#281	11.3392	Rep2	Initial
#282	10.5634	Rep2	Initial
#283	10.4848	Rep2	Initial
#284	11.3402	Rep2	Initial
#285	11.1379	Rep2	Initial
#286	11.1293	Rep2	Initial
#287	11.252	Rep2	Initial
#288	11.3678	Rep2	Initial
#289	12.3263	Rep2	Initial
#290	11.366	Rep2	Initial
#291	11.5525	Rep2	Initial
#292	12.0891	Rep2	Initial
#293	11.2804	Rep2	Initial
#294	11.2919	Rep2	Initial
#295	10.7372	Rep2	Initial
#296	10.6811	Rep2	Initial
#297	11.3967	Rep2	Initial
#298	10.3945	Rep2	Initial
#299	11.5795	Rep2	Initial
#300	11.8774	Rep2	Initial
#301	11.1581	Rep2	Initial
#302	11.5999	Rep2	Initial
#303	12.0651	Rep2	Initial
#304	11.8799	Rep2	Initial
#305	10.8008	Rep2	Initial
#306	11.3632	Rep2	Initial
#307	11.5501	Rep2	Initial
#308	11.8554	Rep2	Initial
#309	11.9456	Rep2	Initial
#310	10.6073	Rep2	Initial
#311	11.5282	Rep2	Initial
#312	11.3796	Rep2	Initial
#313	12.098	Rep2	Initial
#314	11.1696	Rep2	Initial
#315	11.6887	Rep2	Initial
#316	10.8196	Rep2	Initial
#317	12.0691	Rep2	Initial
#318	11.5249	Rep2	Initial
#319	10.4525	Rep2	Initial
#320	10.8048	Rep2	Initial
#321	10.8564	Rep2	Initial
#322	11.6306	Rep2	Initial
#323	11.7025	Rep2	Initial
#324	10.8289	Rep2	Initial
#325	10.5538	Rep2	Initial
#326	12.0206	Rep2	Initial
#327	11.4162	Rep2	Initial
#328	11.7162	Rep2	Initial
#329	10.4881	Rep2	Initial
#330	11.246	Rep2	Initial
#331	11.6703	Rep2	Initial
#332	11.5233	Rep2	Initial
#333	10.1017	Rep2	Initial
#334	10.9678	Rep2	Initial
#335	11.3073	Rep2	Initial
#336	11.0655	Rep2	Initial
#337	11.0778	Rep2	Initial
#338	10.4645	Rep2	Initial
#339	11.8325	Rep2	Initial
#340	10.7358	Rep2	Initial
#341	11.0023	Rep2	Initial
#342	10.0662	Rep2	Initial
#343	10.523	Rep2	Initial
#344	10.8987	Rep2	Initial
#345	11.9462	Rep2	Initial
#346	11.7689	Rep2	Initial
#347	11.2697	Rep2	Initial
#348	10.8949	Rep2	Initial
#349	11.4691	Rep2	Initial
#350	11.9141	Rep2	Initial
#351	10.449	Rep2	Initial
#352	10.7541	Rep2	Initial
#353	11.0394	Rep2	Initial
#354	10.5197	Rep2	Initial
#355	10.0205	Rep2	Initial
#356	11.9327	Rep2	Initial
#357	11.1559	Rep2	Initial
#358	9.98285	Rep2	Initial
#359	10.7302	Rep2	Initial
#360	11.3448	Rep2	Initial
#361	11.14	Rep2	Initial
#362	9.32408	Rep2	Initial
#363	10.3078	Rep2	Initial
#364	11.5035	Rep2	Initial
#365	10.7073	Rep2	Initial
#366	10.779	Rep2	Initial
#367	10.7429	Rep2	Initial
#368	12.3482	Rep2	Initial
#369	12.3296	Rep2	Initial
#370	11.157	Rep2	Initial
#371	11.0128	Rep2	Initial
#372	11.0496	Rep2	Initial
#373	10.9275	Rep2	Initial
#374	10.952	Rep2	Initial
#375	9.86112	Rep2	Initial
#376	11.3958	Rep2	Initial
#377	10.1213	Rep2	Initial
#378	11.0955	Rep2	Initial
#379	12.0584	Rep2	Initial
#380	11.0336	Rep2	Initial
#381	10.6796	Rep2	Initial
#382	11.2628	Rep2	Initial
#383	11.5347	Rep2	Initial
#384	11.0058	Rep2	Initial
#385	11.2579	Rep2	Initial
#386	11.2677	Rep2	Initial
#387	11.8098	Rep2	Initial
#388	11.8825	Rep2	Initial
#389	11.7752	Rep2	Initial
#390	9.92202	Rep2	Initial
#391	10.6318	Rep2	Initial
#392	11.0553	Rep2	Initial
#393	8.97232	Rep2	Initial
#394	11.2351	Rep2	Initial
#395	10.2983	Rep2	Initial
#396	10.5618	Rep2	Initial
#397	10.9138	Rep2	Initial
#398	10.5279	Rep2	Initial
#399	10.4194	Rep2	Initial
#400	10.598	Rep2	Initial
#401	10.8551	Rep2	Initial
#402	10.8156	Rep2	Initial
#403	11.5991	Rep2	Initial
#404	9.7921	Rep2	Initial
#405	9.57225	Rep2	Initial
#406	10.7044	Rep2	Initial
#407	11.0745	Rep2	Initial
#408	11.0485	Rep2	Initial
#409	10.846	Rep2	Initial
#410	11.3859	Rep2	Initial
#411	10.9532	Rep2	Initial
#412	10.6348	Rep2	Initial
#413	10.6057	Rep2	Initial
#414	11.3439	Rep2	Initial
#415	10.1449	Rep2	Initial
#416	10.3619	Rep2	Initial
#417	10.7302	Rep2	Initial
#418	11.4416	Rep2	Initial
#419	11.4716	Rep2	Initial
#420	10.2417	Rep2	Initial
#1	10.3416	Rep2	DMSO(D+7)
#2	12.0669	Rep2	DMSO(D+7)
#3	11.0422	Rep2	DMSO(D+7)
#4	9.94872	Rep2	DMSO(D+7)
#5	11.2039	Rep2	DMSO(D+7)
#6	10.325	Rep2	DMSO(D+7)
#7	10.8979	Rep2	DMSO(D+7)
#8	10.2568	Rep2	DMSO(D+7)
#9	10.3616	Rep2	DMSO(D+7)
#10	10.4525	Rep2	DMSO(D+7)
#11	11.8969	Rep2	DMSO(D+7)
#12	11.0963	Rep2	DMSO(D+7)
#13	9.29438	Rep2	DMSO(D+7)
#14	11.1242	Rep2	DMSO(D+7)
#15	11.4133	Rep2	DMSO(D+7)
#16	11.3976	Rep2	DMSO(D+7)
#17	11.3556	Rep2	DMSO(D+7)
#18	10.7122	Rep2	DMSO(D+7)
#19	11.1682	Rep2	DMSO(D+7)
#20	9.22864	Rep2	DMSO(D+7)
#21	10.3453	Rep2	DMSO(D+7)
#22	10.1791	Rep2	DMSO(D+7)
#23	10.4992	Rep2	DMSO(D+7)
#24	10.8651	Rep2	DMSO(D+7)
#25	11.2059	Rep2	DMSO(D+7)
#26	10.5171	Rep2	DMSO(D+7)
#27	9.44842	Rep2	DMSO(D+7)
#28	11.1178	Rep2	DMSO(D+7)
#29	9.72015	Rep2	DMSO(D+7)
#30	11.0723	Rep2	DMSO(D+7)
#31	8.73306	Rep2	DMSO(D+7)
#32	9.6773	Rep2	DMSO(D+7)
#33	10.9383	Rep2	DMSO(D+7)
#34	10.278	Rep2	DMSO(D+7)
#35	11.1599	Rep2	DMSO(D+7)
#36	9.90482	Rep2	DMSO(D+7)
#37	10.3287	Rep2	DMSO(D+7)
#38	8.5297	Rep2	DMSO(D+7)
#39	11.0756	Rep2	DMSO(D+7)
#40	11.3124	Rep2	DMSO(D+7)
#41	9.40005	Rep2	DMSO(D+7)
#42	11.4528	Rep2	DMSO(D+7)
#43	10.7867	Rep2	DMSO(D+7)
#44	10.9789	Rep2	DMSO(D+7)
#45	11.3852	Rep2	DMSO(D+7)
#46	11.0941	Rep2	DMSO(D+7)
#47	12.29	Rep2	DMSO(D+7)
#48	11.1978	Rep2	DMSO(D+7)
#49	10.9635	Rep2	DMSO(D+7)
#50	11.6076	Rep2	DMSO(D+7)
#51	11.1703	Rep2	DMSO(D+7)
#52	10.4372	Rep2	DMSO(D+7)
#53	10.2095	Rep2	DMSO(D+7)
#54	10.8472	Rep2	DMSO(D+7)
#55	10.3724	Rep2	DMSO(D+7)
#56	11.654	Rep2	DMSO(D+7)
#57	10.4559	Rep2	DMSO(D+7)
#58	10.4182	Rep2	DMSO(D+7)
#59	11.4349	Rep2	DMSO(D+7)
#60	10.3884	Rep2	DMSO(D+7)
#61	11.3655	Rep2	DMSO(D+7)
#62	11.008	Rep2	DMSO(D+7)
#63	11.3474	Rep2	DMSO(D+7)
#64	11.2917	Rep2	DMSO(D+7)
#65	10.1913	Rep2	DMSO(D+7)
#66	11.3754	Rep2	DMSO(D+7)
#67	10.2195	Rep2	DMSO(D+7)
#68	11.2465	Rep2	DMSO(D+7)
#69	10.9812	Rep2	DMSO(D+7)
#70	10.9695	Rep2	DMSO(D+7)
#71	9.89238	Rep2	DMSO(D+7)
#72	10.3831	Rep2	DMSO(D+7)
#73	10.7867	Rep2	DMSO(D+7)
#74	11.1682	Rep2	DMSO(D+7)
#75	10.9237	Rep2	DMSO(D+7)
#76	11.1432	Rep2	DMSO(D+7)
#77	10.675	Rep2	DMSO(D+7)
#78	8.9357	Rep2	DMSO(D+7)
#79	9.83895	Rep2	DMSO(D+7)
#80	10.8498	Rep2	DMSO(D+7)
#81	8.8144	Rep2	DMSO(D+7)
#82	10.2684	Rep2	DMSO(D+7)
#83	10.2665	Rep2	DMSO(D+7)
#84	11.3529	Rep2	DMSO(D+7)
#85	11.7336	Rep2	DMSO(D+7)
#86	11.8475	Rep2	DMSO(D+7)
#87	11.4011	Rep2	DMSO(D+7)
#88	11.4587	Rep2	DMSO(D+7)
#89	11.793	Rep2	DMSO(D+7)
#90	11.1168	Rep2	DMSO(D+7)
#91	11.2119	Rep2	DMSO(D+7)
#92	11.4763	Rep2	DMSO(D+7)
#93	11.092	Rep2	DMSO(D+7)
#94	11.6213	Rep2	DMSO(D+7)
#95	10.9929	Rep2	DMSO(D+7)
#96	11.5668	Rep2	DMSO(D+7)
#97	12.0954	Rep2	DMSO(D+7)
#98	11.0843	Rep2	DMSO(D+7)
#99	10.7678	Rep2	DMSO(D+7)
#100	8.91618	Rep2	DMSO(D+7)
#101	11.5255	Rep2	DMSO(D+7)
#102	10.7907	Rep2	DMSO(D+7)
#103	10.4286	Rep2	DMSO(D+7)
#104	11.1754	Rep2	DMSO(D+7)
#105	11.0377	Rep2	DMSO(D+7)
#106	11.0309	Rep2	DMSO(D+7)
#107	10.4042	Rep2	DMSO(D+7)
#108	10.3045	Rep2	DMSO(D+7)
#109	11.2879	Rep2	DMSO(D+7)
#110	11.2069	Rep2	DMSO(D+7)
#111	10.5008	Rep2	DMSO(D+7)
#112	10.2155	Rep2	DMSO(D+7)
#113	11.0767	Rep2	DMSO(D+7)
#114	11.555	Rep2	DMSO(D+7)
#115	12.0475	Rep2	DMSO(D+7)
#116	11.4477	Rep2	DMSO(D+7)
#117	10.8199	Rep2	DMSO(D+7)
#118	10.2529	Rep2	DMSO(D+7)
#119	12.0916	Rep2	DMSO(D+7)
#120	12.6278	Rep2	DMSO(D+7)
#121	10.9836	Rep2	DMSO(D+7)
#122	11.9123	Rep2	DMSO(D+7)
#123	10.874	Rep2	DMSO(D+7)
#124	11.4722	Rep2	DMSO(D+7)
#125	9.74526	Rep2	DMSO(D+7)
#126	3.82407	Rep2	DMSO(D+7)
#127	11.4646	Rep2	DMSO(D+7)
#128	11.1836	Rep2	DMSO(D+7)
#129	11.6592	Rep2	DMSO(D+7)
#130	9.30943	Rep2	DMSO(D+7)
#131	11.7146	Rep2	DMSO(D+7)
#132	10.2035	Rep2	DMSO(D+7)
#133	11.0354	Rep2	DMSO(D+7)
#134	10.7472	Rep2	DMSO(D+7)
#135	11.2765	Rep2	DMSO(D+7)
#136	11.9649	Rep2	DMSO(D+7)
#137	10.5041	Rep2	DMSO(D+7)
#138	11.5746	Rep2	DMSO(D+7)
#139	10.5475	Rep2	DMSO(D+7)
#140	11.8202	Rep2	DMSO(D+7)
#141	12.0065	Rep2	DMSO(D+7)
#142	11.5885	Rep2	DMSO(D+7)
#143	12.327	Rep2	DMSO(D+7)
#144	11.8507	Rep2	DMSO(D+7)
#145	11.4002	Rep2	DMSO(D+7)
#146	11.4211	Rep2	DMSO(D+7)
#147	11.2717	Rep2	DMSO(D+7)
#148	10.8278	Rep2	DMSO(D+7)
#149	11.95	Rep2	DMSO(D+7)
#150	12.7766	Rep2	DMSO(D+7)
#151	12.0105	Rep2	DMSO(D+7)
#152	11.3208	Rep2	DMSO(D+7)
#153	12.2895	Rep2	DMSO(D+7)
#154	11.0433	Rep2	DMSO(D+7)
#155	11.6983	Rep2	DMSO(D+7)
#156	11.6658	Rep2	DMSO(D+7)
#157	10.4025	Rep2	DMSO(D+7)
#158	11.7481	Rep2	DMSO(D+7)
#159	11.5052	Rep2	DMSO(D+7)
#160	11.0909	Rep2	DMSO(D+7)
#161	11.5455	Rep2	DMSO(D+7)
#162	11.1897	Rep2	DMSO(D+7)
#163	11.5486	Rep2	DMSO(D+7)
#164	11.7564	Rep2	DMSO(D+7)
#165	11.8654	Rep2	DMSO(D+7)
#166	10.6352	Rep2	DMSO(D+7)
#167	11.0865	Rep2	DMSO(D+7)
#168	11.7061	Rep2	DMSO(D+7)
#169	12.4931	Rep2	DMSO(D+7)
#170	12.022	Rep2	DMSO(D+7)
#171	10.6677	Rep2	DMSO(D+7)
#172	11.9142	Rep2	DMSO(D+7)
#173	10.9468	Rep2	DMSO(D+7)
#174	10.2274	Rep2	DMSO(D+7)
#175	11.4477	Rep2	DMSO(D+7)
#176	10.7136	Rep2	DMSO(D+7)
#177	10.7249	Rep2	DMSO(D+7)
#178	10.8054	Rep2	DMSO(D+7)
#179	11.5808	Rep2	DMSO(D+7)
#180	10.8382	Rep2	DMSO(D+7)
#181	12.3302	Rep2	DMSO(D+7)
#182	12.126	Rep2	DMSO(D+7)
#183	9.69745	Rep2	DMSO(D+7)
#184	11.0756	Rep2	DMSO(D+7)
#185	11.8648	Rep2	DMSO(D+7)
#186	11.1338	Rep2	DMSO(D+7)
#187	10.097	Rep2	DMSO(D+7)
#188	11.4289	Rep2	DMSO(D+7)
#189	11.2318	Rep2	DMSO(D+7)
#190	11.0092	Rep2	DMSO(D+7)
#191	11.7033	Rep2	DMSO(D+7)
#192	10.5711	Rep2	DMSO(D+7)
#193	9.98665	Rep2	DMSO(D+7)
#194	9.09611	Rep2	DMSO(D+7)
#195	9.25607	Rep2	DMSO(D+7)
#196	10.297	Rep2	DMSO(D+7)
#197	11.162	Rep2	DMSO(D+7)
#198	11.6355	Rep2	DMSO(D+7)
#199	11.5581	Rep2	DMSO(D+7)
#200	10.6337	Rep2	DMSO(D+7)
#201	10.602	Rep2	DMSO(D+7)
#202	11.5597	Rep2	DMSO(D+7)
#203	12.0168	Rep2	DMSO(D+7)
#204	10.5428	Rep2	DMSO(D+7)
#205	11.613	Rep2	DMSO(D+7)
#206	11.506	Rep2	DMSO(D+7)
#207	11.1221	Rep2	DMSO(D+7)
#208	10.568	Rep2	DMSO(D+7)
#209	9.83895	Rep2	DMSO(D+7)
#210	11.5407	Rep2	DMSO(D+7)
#211	10.7499	Rep2	DMSO(D+7)
#212	11.616	Rep2	DMSO(D+7)
#213	11.2199	Rep2	DMSO(D+7)
#214	11.1432	Rep2	DMSO(D+7)
#215	10.3306	Rep2	DMSO(D+7)
#216	11.721	Rep2	DMSO(D+7)
#217	12.1508	Rep2	DMSO(D+7)
#218	11.8003	Rep2	DMSO(D+7)
#219	11.9368	Rep2	DMSO(D+7)
#220	11.0309	Rep2	DMSO(D+7)
#221	12.3907	Rep2	DMSO(D+7)
#222	11.9661	Rep2	DMSO(D+7)
#223	11.0799	Rep2	DMSO(D+7)
#224	11.5247	Rep2	DMSO(D+7)
#225	11.0821	Rep2	DMSO(D+7)
#226	11.3263	Rep2	DMSO(D+7)
#227	11.657	Rep2	DMSO(D+7)
#228	10.8382	Rep2	DMSO(D+7)
#229	11.5327	Rep2	DMSO(D+7)
#230	11.1443	Rep2	DMSO(D+7)
#231	10.6808	Rep2	DMSO(D+7)
#232	12.118	Rep2	DMSO(D+7)
#233	12.1127	Rep2	DMSO(D+7)
#234	11.8494	Rep2	DMSO(D+7)
#235	10.5586	Rep2	DMSO(D+7)
#236	11.0011	Rep2	DMSO(D+7)
#237	11.2436	Rep2	DMSO(D+7)
#238	12.579	Rep2	DMSO(D+7)
#239	12.1025	Rep2	DMSO(D+7)
#240	11.4805	Rep2	DMSO(D+7)
#241	10.8854	Rep2	DMSO(D+7)
#242	11.4688	Rep2	DMSO(D+7)
#243	10.2568	Rep2	DMSO(D+7)
#244	9.73694	Rep2	DMSO(D+7)
#245	10.6574	Rep2	DMSO(D+7)
#246	12.0105	Rep2	DMSO(D+7)
#247	11.0734	Rep2	DMSO(D+7)
#248	12.0334	Rep2	DMSO(D+7)
#249	10.2665	Rep2	DMSO(D+7)
#250	11.3465	Rep2	DMSO(D+7)
#251	10.8186	Rep2	DMSO(D+7)
#252	10.8613	Rep2	DMSO(D+7)
#253	10.8395	Rep2	DMSO(D+7)
#254	10.6735	Rep2	DMSO(D+7)
#255	11.9524	Rep2	DMSO(D+7)
#256	11.2524	Rep2	DMSO(D+7)
#257	11.473	Rep2	DMSO(D+7)
#258	11.3226	Rep2	DMSO(D+7)
#259	11.5877	Rep2	DMSO(D+7)
#260	11.5691	Rep2	DMSO(D+7)
#261	12.0603	Rep2	DMSO(D+7)
#262	10.6604	Rep2	DMSO(D+7)
#263	11.1938	Rep2	DMSO(D+7)
#264	11.6152	Rep2	DMSO(D+7)
#265	11.2659	Rep2	DMSO(D+7)
#266	10.9918	Rep2	DMSO(D+7)
#267	10.7759	Rep2	DMSO(D+7)
#268	11.5962	Rep2	DMSO(D+7)
#269	11.4133	Rep2	DMSO(D+7)
#270	11.1998	Rep2	DMSO(D+7)
#271	11.1348	Rep2	DMSO(D+7)
#272	10.9115	Rep2	DMSO(D+7)
#273	11.7273	Rep2	DMSO(D+7)
#274	11.4426	Rep2	DMSO(D+7)
#275	11.9879	Rep2	DMSO(D+7)
#276	9.85185	Rep2	DMSO(D+7)
#277	10.6923	Rep2	DMSO(D+7)
#278	11.4107	Rep2	DMSO(D+7)
#279	11.6687	Rep2	DMSO(D+7)
#280	11.4545	Rep2	DMSO(D+7)
#281	10.9237	Rep2	DMSO(D+7)
#282	10.9468	Rep2	DMSO(D+7)
#283	10.2646	Rep2	DMSO(D+7)
#284	11.2268	Rep2	DMSO(D+7)
#285	11.0115	Rep2	DMSO(D+7)
#286	11.5769	Rep2	DMSO(D+7)
#287	11.2494	Rep2	DMSO(D+7)
#288	11.4921	Rep2	DMSO(D+7)
#289	12.1084	Rep2	DMSO(D+7)
#290	11.1856	Rep2	DMSO(D+7)
#291	11.5367	Rep2	DMSO(D+7)
#292	11.9596	Rep2	DMSO(D+7)
#293	11.4289	Rep2	DMSO(D+7)
#294	10.9065	Rep2	DMSO(D+7)
#295	11.1146	Rep2	DMSO(D+7)
#296	10.3759	Rep2	DMSO(D+7)
#297	11.4545	Rep2	DMSO(D+7)
#298	10.7193	Rep2	DMSO(D+7)
#299	11.5117	Rep2	DMSO(D+7)
#300	11.619	Rep2	DMSO(D+7)
#301	11.2258	Rep2	DMSO(D+7)
#302	11.4511	Rep2	DMSO(D+7)
#303	12.0747	Rep2	DMSO(D+7)
#304	11.3958	Rep2	DMSO(D+7)
#305	10.5774	Rep2	DMSO(D+7)
#306	11.1516	Rep2	DMSO(D+7)
#307	12.0614	Rep2	DMSO(D+7)
#308	12.2971	Rep2	DMSO(D+7)
#309	11.7571	Rep2	DMSO(D+7)
#310	11.1775	Rep2	DMSO(D+7)
#311	11.6467	Rep2	DMSO(D+7)
#312	11.3124	Rep2	DMSO(D+7)
#313	12.3738	Rep2	DMSO(D+7)
#314	11.6167	Rep2	DMSO(D+7)
#315	11.6621	Rep2	DMSO(D+7)
#316	10.0259	Rep2	DMSO(D+7)
#317	12.2477	Rep2	DMSO(D+7)
#318	11.7273	Rep2	DMSO(D+7)
#319	10.5444	Rep2	DMSO(D+7)
#320	11.1146	Rep2	DMSO(D+7)
#321	11.1723	Rep2	DMSO(D+7)
#322	11.342	Rep2	DMSO(D+7)
#323	11.3727	Rep2	DMSO(D+7)
#324	11.1285	Rep2	DMSO(D+7)
#325	9.97961	Rep2	DMSO(D+7)
#326	11.8975	Rep2	DMSO(D+7)
#327	11.3217	Rep2	DMSO(D+7)
#328	12.0254	Rep2	DMSO(D+7)
#329	9.66566	Rep2	DMSO(D+7)
#330	11.032	Rep2	DMSO(D+7)
#331	10.9742	Rep2	DMSO(D+7)
#332	11.6235	Rep2	DMSO(D+7)
#333	9.18444	Rep2	DMSO(D+7)
#334	9.96543	Rep2	DMSO(D+7)
#335	11.7419	Rep2	DMSO(D+7)
#336	10.9918	Rep2	DMSO(D+7)
#337	10.9671	Rep2	DMSO(D+7)
#338	9.96068	Rep2	DMSO(D+7)
#339	11.428	Rep2	DMSO(D+7)
#340	10.5851	Rep2	DMSO(D+7)
#341	11.2008	Rep2	DMSO(D+7)
#342	10.1502	Rep2	DMSO(D+7)
#343	10.3937	Rep2	DMSO(D+7)
#344	10.509	Rep2	DMSO(D+7)
#345	12.0647	Rep2	DMSO(D+7)
#346	11.7412	Rep2	DMSO(D+7)
#347	10.9492	Rep2	DMSO(D+7)
#348	11.3949	Rep2	DMSO(D+7)
#349	11.2258	Rep2	DMSO(D+7)
#350	12.0992	Rep2	DMSO(D+7)
#351	10.5187	Rep2	DMSO(D+7)
#352	11.4289	Rep2	DMSO(D+7)
#353	10.6035	Rep2	DMSO(D+7)
#354	10.6662	Rep2	DMSO(D+7)
#355	9.78347	Rep2	DMSO(D+7)
#356	11.3189	Rep2	DMSO(D+7)
#357	11.1692	Rep2	DMSO(D+7)
#358	10.7582	Rep2	DMSO(D+7)
#359	11.3905	Rep2	DMSO(D+7)
#360	10.4508	Rep2	DMSO(D+7)
#361	11.5839	Rep2	DMSO(D+7)
#362	9.33905	Rep2	DMSO(D+7)
#363	10.3398	Rep2	DMSO(D+7)
#364	11.5206	Rep2	DMSO(D+7)
#365	10.7486	Rep2	DMSO(D+7)
#366	10.8626	Rep2	DMSO(D+7)
#367	11.139	Rep2	DMSO(D+7)
#368	12.125	Rep2	DMSO(D+7)
#369	11.9325	Rep2	DMSO(D+7)
#370	10.9718	Rep2	DMSO(D+7)
#371	11.0297	Rep2	DMSO(D+7)
#372	10.9176	Rep2	DMSO(D+7)
#373	10.925	Rep2	DMSO(D+7)
#374	11.2746	Rep2	DMSO(D+7)
#375	9.9983	Rep2	DMSO(D+7)
#376	11.3709	Rep2	DMSO(D+7)
#377	10.3232	Rep2	DMSO(D+7)
#378	11.1242	Rep2	DMSO(D+7)
#379	12.0362	Rep2	DMSO(D+7)
#380	11.4747	Rep2	DMSO(D+7)
#381	10.3706	Rep2	DMSO(D+7)
#382	11.1506	Rep2	DMSO(D+7)
#383	11.8887	Rep2	DMSO(D+7)
#384	9.84928	Rep2	DMSO(D+7)
#385	11.1295	Rep2	DMSO(D+7)
#386	11.1178	Rep2	DMSO(D+7)
#387	11.5839	Rep2	DMSO(D+7)
#388	12.0763	Rep2	DMSO(D+7)
#389	11.7125	Rep2	DMSO(D+7)
#390	10.0417	Rep2	DMSO(D+7)
#391	10.9635	Rep2	DMSO(D+7)
#392	10.9894	Rep2	DMSO(D+7)
#393	8.18284	Rep2	DMSO(D+7)
#394	11.4503	Rep2	DMSO(D+7)
#395	10.8991	Rep2	DMSO(D+7)
#396	10.6633	Rep2	DMSO(D+7)
#397	10.6172	Rep2	DMSO(D+7)
#398	10.8498	Rep2	DMSO(D+7)
#399	10.1893	Rep2	DMSO(D+7)
#400	11.1917	Rep2	DMSO(D+7)
#401	10.9003	Rep2	DMSO(D+7)
#402	10.688	Rep2	DMSO(D+7)
#403	11.5383	Rep2	DMSO(D+7)
#404	9.26382	Rep2	DMSO(D+7)
#405	8.90137	Rep2	DMSO(D+7)
#406	11.1713	Rep2	DMSO(D+7)
#407	10.9611	Rep2	DMSO(D+7)
#408	11.0645	Rep2	DMSO(D+7)
#409	10.7732	Rep2	DMSO(D+7)
#410	11.2119	Rep2	DMSO(D+7)
#411	11.3556	Rep2	DMSO(D+7)
#412	10.9078	Rep2	DMSO(D+7)
#413	10.9041	Rep2	DMSO(D+7)
#414	11.5831	Rep2	DMSO(D+7)
#415	9.98196	Rep2	DMSO(D+7)
#416	10.6247	Rep2	DMSO(D+7)
#417	11.3374	Rep2	DMSO(D+7)
#418	11.4863	Rep2	DMSO(D+7)
#419	11.2832	Rep2	DMSO(D+7)
#420	10.5539	Rep2	DMSO(D+7)
#1	10.3378	Rep2	DMSO(D+14)
#2	12.2045	Rep2	DMSO(D+14)
#3	10.769	Rep2	DMSO(D+14)
#4	9.93584	Rep2	DMSO(D+14)
#5	11.0155	Rep2	DMSO(D+14)
#6	8.89387	Rep2	DMSO(D+14)
#7	10.399	Rep2	DMSO(D+14)
#8	9.64155	Rep2	DMSO(D+14)
#9	10.2421	Rep2	DMSO(D+14)
#10	10.7174	Rep2	DMSO(D+14)
#11	11.8849	Rep2	DMSO(D+14)
#12	11.4556	Rep2	DMSO(D+14)
#13	9.98398	Rep2	DMSO(D+14)
#14	11.6649	Rep2	DMSO(D+14)
#15	11.6074	Rep2	DMSO(D+14)
#16	11.1988	Rep2	DMSO(D+14)
#17	10.3879	Rep2	DMSO(D+14)
#18	10.3309	Rep2	DMSO(D+14)
#19	10.9654	Rep2	DMSO(D+14)
#20	9.63402	Rep2	DMSO(D+14)
#21	10.7758	Rep2	DMSO(D+14)
#22	10.8046	Rep2	DMSO(D+14)
#23	10.0002	Rep2	DMSO(D+14)
#24	11.0031	Rep2	DMSO(D+14)
#25	11.2372	Rep2	DMSO(D+14)
#26	10.8876	Rep2	DMSO(D+14)
#27	10.0882	Rep2	DMSO(D+14)
#28	10.9973	Rep2	DMSO(D+14)
#29	10.286	Rep2	DMSO(D+14)
#30	11.0533	Rep2	DMSO(D+14)
#31	8.42094	Rep2	DMSO(D+14)
#32	10.4904	Rep2	DMSO(D+14)
#33	11.3198	Rep2	DMSO(D+14)
#34	9.51413	Rep2	DMSO(D+14)
#35	11.5861	Rep2	DMSO(D+14)
#36	9.62646	Rep2	DMSO(D+14)
#37	10.4894	Rep2	DMSO(D+14)
#38	8.79949	Rep2	DMSO(D+14)
#39	10.5486	Rep2	DMSO(D+14)
#40	11.9065	Rep2	DMSO(D+14)
#41	10.022	Rep2	DMSO(D+14)
#42	11.2477	Rep2	DMSO(D+14)
#43	10.4013	Rep2	DMSO(D+14)
#44	11.6122	Rep2	DMSO(D+14)
#45	11.4276	Rep2	DMSO(D+14)
#46	11.207	Rep2	DMSO(D+14)
#47	11.6021	Rep2	DMSO(D+14)
#48	11.2134	Rep2	DMSO(D+14)
#49	11.6986	Rep2	DMSO(D+14)
#50	11.6336	Rep2	DMSO(D+14)
#51	10.7543	Rep2	DMSO(D+14)
#52	10.8353	Rep2	DMSO(D+14)
#53	9.68589	Rep2	DMSO(D+14)
#54	11.1046	Rep2	DMSO(D+14)
#55	10.5203	Rep2	DMSO(D+14)
#56	11.5096	Rep2	DMSO(D+14)
#57	10.7165	Rep2	DMSO(D+14)
#58	9.53852	Rep2	DMSO(D+14)
#59	11.186	Rep2	DMSO(D+14)
#60	10.8701	Rep2	DMSO(D+14)
#61	10.8741	Rep2	DMSO(D+14)
#62	9.77923	Rep2	DMSO(D+14)
#63	11.1554	Rep2	DMSO(D+14)
#64	11.4352	Rep2	DMSO(D+14)
#65	10.4156	Rep2	DMSO(D+14)
#66	11.5049	Rep2	DMSO(D+14)
#67	10.2678	Rep2	DMSO(D+14)
#68	11.4747	Rep2	DMSO(D+14)
#69	10.5203	Rep2	DMSO(D+14)
#70	11.3772	Rep2	DMSO(D+14)
#71	9.8955	Rep2	DMSO(D+14)
#72	9.57237	Rep2	DMSO(D+14)
#73	10.6397	Rep2	DMSO(D+14)
#74	10.7307	Rep2	DMSO(D+14)
#75	10.5822	Rep2	DMSO(D+14)
#76	10.7621	Rep2	DMSO(D+14)
#77	11.0449	Rep2	DMSO(D+14)
#78	8.56243	Rep2	DMSO(D+14)
#79	9.9987	Rep2	DMSO(D+14)
#80	11.1019	Rep2	DMSO(D+14)
#81	9.55056	Rep2	DMSO(D+14)
#82	10.5121	Rep2	DMSO(D+14)
#83	10.0118	Rep2	DMSO(D+14)
#84	11.5531	Rep2	DMSO(D+14)
#85	12.4792	Rep2	DMSO(D+14)
#86	11.6317	Rep2	DMSO(D+14)
#87	10.9965	Rep2	DMSO(D+14)
#88	11.2001	Rep2	DMSO(D+14)
#89	11.3862	Rep2	DMSO(D+14)
#90	11.3051	Rep2	DMSO(D+14)
#91	11.0126	Rep2	DMSO(D+14)
#92	11.506	Rep2	DMSO(D+14)
#93	10.7835	Rep2	DMSO(D+14)
#94	11.3245	Rep2	DMSO(D+14)
#95	11.5521	Rep2	DMSO(D+14)
#96	11.5193	Rep2	DMSO(D+14)
#97	12.3107	Rep2	DMSO(D+14)
#98	10.8853	Rep2	DMSO(D+14)
#99	10.2787	Rep2	DMSO(D+14)
#100	8.49757	Rep2	DMSO(D+14)
#101	10.8717	Rep2	DMSO(D+14)
#102	10.5476	Rep2	DMSO(D+14)
#103	8.7689	Rep2	DMSO(D+14)
#104	10.9788	Rep2	DMSO(D+14)
#105	10.9684	Rep2	DMSO(D+14)
#106	11.4503	Rep2	DMSO(D+14)
#107	9.94042	Rep2	DMSO(D+14)
#108	10.1633	Rep2	DMSO(D+14)
#109	11.6026	Rep2	DMSO(D+14)
#110	10.8451	Rep2	DMSO(D+14)
#111	10.5426	Rep2	DMSO(D+14)
#112	10.3145	Rep2	DMSO(D+14)
#113	10.4747	Rep2	DMSO(D+14)
#114	11.6644	Rep2	DMSO(D+14)
#115	11.7857	Rep2	DMSO(D+14)
#116	11.8629	Rep2	DMSO(D+14)
#117	10.7818	Rep2	DMSO(D+14)
#118	11.2427	Rep2	DMSO(D+14)
#119	11.5411	Rep2	DMSO(D+14)
#120	13.2627	Rep2	DMSO(D+14)
#121	11.0249	Rep2	DMSO(D+14)
#122	11.1369	Rep2	DMSO(D+14)
#123	10.7954	Rep2	DMSO(D+14)
#124	10.8924	Rep2	DMSO(D+14)
#125	8.87484	Rep2	DMSO(D+14)
#126	7.45534	Rep2	DMSO(D+14)
#127	11.5526	Rep2	DMSO(D+14)
#128	10.6877	Rep2	DMSO(D+14)
#129	12.0324	Rep2	DMSO(D+14)
#130	8.22452	Rep2	DMSO(D+14)
#131	11.8439	Rep2	DMSO(D+14)
#132	10.4492	Rep2	DMSO(D+14)
#133	10.5315	Rep2	DMSO(D+14)
#134	10.2495	Rep2	DMSO(D+14)
#135	11.2673	Rep2	DMSO(D+14)
#136	12.0778	Rep2	DMSO(D+14)
#137	10.6584	Rep2	DMSO(D+14)
#138	11.6383	Rep2	DMSO(D+14)
#139	9.9943	Rep2	DMSO(D+14)
#140	11.6873	Rep2	DMSO(D+14)
#141	12.2754	Rep2	DMSO(D+14)
#142	11.7058	Rep2	DMSO(D+14)
#143	12.1498	Rep2	DMSO(D+14)
#144	11.5411	Rep2	DMSO(D+14)
#145	11.4265	Rep2	DMSO(D+14)
#146	11.4118	Rep2	DMSO(D+14)
#147	11.3602	Rep2	DMSO(D+14)
#148	11.0068	Rep2	DMSO(D+14)
#149	11.5305	Rep2	DMSO(D+14)
#150	12.8296	Rep2	DMSO(D+14)
#151	12.1329	Rep2	DMSO(D+14)
#152	11.3192	Rep2	DMSO(D+14)
#153	12.4233	Rep2	DMSO(D+14)
#154	10.7878	Rep2	DMSO(D+14)
#155	11.657	Rep2	DMSO(D+14)
#156	11.3846	Rep2	DMSO(D+14)
#157	10.3285	Rep2	DMSO(D+14)
#158	11.1181	Rep2	DMSO(D+14)
#159	11.3974	Rep2	DMSO(D+14)
#160	11.4993	Rep2	DMSO(D+14)
#161	11.5551	Rep2	DMSO(D+14)
#162	10.4352	Rep2	DMSO(D+14)
#163	11.8508	Rep2	DMSO(D+14)
#164	11.9301	Rep2	DMSO(D+14)
#165	11.9328	Rep2	DMSO(D+14)
#166	11.5461	Rep2	DMSO(D+14)
#167	10.9151	Rep2	DMSO(D+14)
#168	11.713	Rep2	DMSO(D+14)
#169	12.1252	Rep2	DMSO(D+14)
#170	11.2316	Rep2	DMSO(D+14)
#171	11.5724	Rep2	DMSO(D+14)
#172	11.5295	Rep2	DMSO(D+14)
#173	10.9236	Rep2	DMSO(D+14)
#174	10.4222	Rep2	DMSO(D+14)
#175	11.328	Rep2	DMSO(D+14)
#176	11.5065	Rep2	DMSO(D+14)
#177	10.8304	Rep2	DMSO(D+14)
#178	10.5939	Rep2	DMSO(D+14)
#179	11.7148	Rep2	DMSO(D+14)
#180	10.7227	Rep2	DMSO(D+14)
#181	12.1402	Rep2	DMSO(D+14)
#182	12.0466	Rep2	DMSO(D+14)
#183	10.4319	Rep2	DMSO(D+14)
#184	10.981	Rep2	DMSO(D+14)
#185	11.6519	Rep2	DMSO(D+14)
#186	10.6359	Rep2	DMSO(D+14)
#187	10.3733	Rep2	DMSO(D+14)
#188	11.5665	Rep2	DMSO(D+14)
#189	11.4768	Rep2	DMSO(D+14)
#190	11.1316	Rep2	DMSO(D+14)
#191	11.7058	Rep2	DMSO(D+14)
#192	10.1127	Rep2	DMSO(D+14)
#193	10.5871	Rep2	DMSO(D+14)
#194	8.50995	Rep2	DMSO(D+14)
#195	8.59379	Rep2	DMSO(D+14)
#196	10.0964	Rep2	DMSO(D+14)
#197	11.1885	Rep2	DMSO(D+14)
#198	11.5219	Rep2	DMSO(D+14)
#199	11.2848	Rep2	DMSO(D+14)
#200	10.9251	Rep2	DMSO(D+14)
#201	11.6439	Rep2	DMSO(D+14)
#202	11.0299	Rep2	DMSO(D+14)
#203	12.5581	Rep2	DMSO(D+14)
#204	11.0363	Rep2	DMSO(D+14)
#205	11.6294	Rep2	DMSO(D+14)
#206	11.5416	Rep2	DMSO(D+14)
#207	11.0356	Rep2	DMSO(D+14)
#208	11.0213	Rep2	DMSO(D+14)
#209	10.1827	Rep2	DMSO(D+14)
#210	11.5992	Rep2	DMSO(D+14)
#211	10.4946	Rep2	DMSO(D+14)
#212	11.2384	Rep2	DMSO(D+14)
#213	11.5886	Rep2	DMSO(D+14)
#214	10.5586	Rep2	DMSO(D+14)
#215	10.763	Rep2	DMSO(D+14)
#216	11.3033	Rep2	DMSO(D+14)
#217	12.1982	Rep2	DMSO(D+14)
#218	11.8516	Rep2	DMSO(D+14)
#219	11.8549	Rep2	DMSO(D+14)
#220	10.7219	Rep2	DMSO(D+14)
#221	12.0249	Rep2	DMSO(D+14)
#222	12.1372	Rep2	DMSO(D+14)
#223	11.5396	Rep2	DMSO(D+14)
#224	11.5003	Rep2	DMSO(D+14)
#225	11.3739	Rep2	DMSO(D+14)
#226	11.7916	Rep2	DMSO(D+14)
#227	11.4894	Rep2	DMSO(D+14)
#228	10.8312	Rep2	DMSO(D+14)
#229	11.9236	Rep2	DMSO(D+14)
#230	10.5968	Rep2	DMSO(D+14)
#231	11.0889	Rep2	DMSO(D+14)
#232	12.1869	Rep2	DMSO(D+14)
#233	12.4021	Rep2	DMSO(D+14)
#234	11.8713	Rep2	DMSO(D+14)
#235	11.1046	Rep2	DMSO(D+14)
#236	10.8908	Rep2	DMSO(D+14)
#237	11.4347	Rep2	DMSO(D+14)
#238	12.1782	Rep2	DMSO(D+14)
#239	11.606	Rep2	DMSO(D+14)
#240	11.6658	Rep2	DMSO(D+14)
#241	10.4134	Rep2	DMSO(D+14)
#242	11.4784	Rep2	DMSO(D+14)
#243	10.8805	Rep2	DMSO(D+14)
#244	9.21708	Rep2	DMSO(D+14)
#245	10.9973	Rep2	DMSO(D+14)
#246	11.9014	Rep2	DMSO(D+14)
#247	10.9243	Rep2	DMSO(D+14)
#248	11.7595	Rep2	DMSO(D+14)
#249	10.48	Rep2	DMSO(D+14)
#250	11.3817	Rep2	DMSO(D+14)
#251	10.8312	Rep2	DMSO(D+14)
#252	10.6284	Rep2	DMSO(D+14)
#253	10.3562	Rep2	DMSO(D+14)
#254	10.8238	Rep2	DMSO(D+14)
#255	12.2606	Rep2	DMSO(D+14)
#256	11.5401	Rep2	DMSO(D+14)
#257	11.8459	Rep2	DMSO(D+14)
#258	11.1249	Rep2	DMSO(D+14)
#259	11.6968	Rep2	DMSO(D+14)
#260	11.7121	Rep2	DMSO(D+14)
#261	11.8229	Rep2	DMSO(D+14)
#262	9.7482	Rep2	DMSO(D+14)
#263	11.2679	Rep2	DMSO(D+14)
#264	11.7426	Rep2	DMSO(D+14)
#265	11.8042	Rep2	DMSO(D+14)
#266	11.3133	Rep2	DMSO(D+14)
#267	10.8995	Rep2	DMSO(D+14)
#268	11.1652	Rep2	DMSO(D+14)
#269	11.5929	Rep2	DMSO(D+14)
#270	10.8345	Rep2	DMSO(D+14)
#271	11.3963	Rep2	DMSO(D+14)
#272	11.1349	Rep2	DMSO(D+14)
#273	11.627	Rep2	DMSO(D+14)
#274	11.5044	Rep2	DMSO(D+14)
#275	12.032	Rep2	DMSO(D+14)
#276	10.0104	Rep2	DMSO(D+14)
#277	10.9729	Rep2	DMSO(D+14)
#278	10.8892	Rep2	DMSO(D+14)
#279	11.3857	Rep2	DMSO(D+14)
#280	11.5121	Rep2	DMSO(D+14)
#281	11.1956	Rep2	DMSO(D+14)
#282	10.1087	Rep2	DMSO(D+14)
#283	10.7818	Rep2	DMSO(D+14)
#284	10.4123	Rep2	DMSO(D+14)
#285	10.8287	Rep2	DMSO(D+14)
#286	11.5778	Rep2	DMSO(D+14)
#287	11.4107	Rep2	DMSO(D+14)
#288	11.9899	Rep2	DMSO(D+14)
#289	12.0061	Rep2	DMSO(D+14)
#290	10.9189	Rep2	DMSO(D+14)
#291	11.491	Rep2	DMSO(D+14)
#292	12.11	Rep2	DMSO(D+14)
#293	11.5406	Rep2	DMSO(D+14)
#294	11.1121	Rep2	DMSO(D+14)
#295	11.4562	Rep2	DMSO(D+14)
#296	10.1619	Rep2	DMSO(D+14)
#297	11.721	Rep2	DMSO(D+14)
#298	10.6621	Rep2	DMSO(D+14)
#299	11.0799	Rep2	DMSO(D+14)
#300	11.5224	Rep2	DMSO(D+14)
#301	11.426	Rep2	DMSO(D+14)
#302	11.7094	Rep2	DMSO(D+14)
#303	11.8229	Rep2	DMSO(D+14)
#304	11.5486	Rep2	DMSO(D+14)
#305	10.0406	Rep2	DMSO(D+14)
#306	11.4951	Rep2	DMSO(D+14)
#307	12.2985	Rep2	DMSO(D+14)
#308	12.0356	Rep2	DMSO(D+14)
#309	11.5754	Rep2	DMSO(D+14)
#310	11.1711	Rep2	DMSO(D+14)
#311	12.6163	Rep2	DMSO(D+14)
#312	11.1994	Rep2	DMSO(D+14)
#313	12.0274	Rep2	DMSO(D+14)
#314	10.8565	Rep2	DMSO(D+14)
#315	11.8176	Rep2	DMSO(D+14)
#316	10.5274	Rep2	DMSO(D+14)
#317	12.1392	Rep2	DMSO(D+14)
#318	12.2291	Rep2	DMSO(D+14)
#319	10.7156	Rep2	DMSO(D+14)
#320	11.0342	Rep2	DMSO(D+14)
#321	11.4395	Rep2	DMSO(D+14)
#322	10.8821	Rep2	DMSO(D+14)
#323	11.8361	Rep2	DMSO(D+14)
#324	10.7404	Rep2	DMSO(D+14)
#325	10.0589	Rep2	DMSO(D+14)
#326	12.0985	Rep2	DMSO(D+14)
#327	11.2932	Rep2	DMSO(D+14)
#328	11.7535	Rep2	DMSO(D+14)
#329	10.2346	Rep2	DMSO(D+14)
#330	10.9714	Rep2	DMSO(D+14)
#331	11.1587	Rep2	DMSO(D+14)
#332	11.5127	Rep2	DMSO(D+14)
#333	10.6007	Rep2	DMSO(D+14)
#334	10.4503	Rep2	DMSO(D+14)
#335	11.8896	Rep2	DMSO(D+14)
#336	11.529	Rep2	DMSO(D+14)
#337	10.9359	Rep2	DMSO(D+14)
#338	10.0604	Rep2	DMSO(D+14)
#339	11.4079	Rep2	DMSO(D+14)
#340	10.4167	Rep2	DMSO(D+14)
#341	10.9921	Rep2	DMSO(D+14)
#342	9.97359	Rep2	DMSO(D+14)
#343	10.5606	Rep2	DMSO(D+14)
#344	10.0632	Rep2	DMSO(D+14)
#345	11.8536	Rep2	DMSO(D+14)
#346	11.6523	Rep2	DMSO(D+14)
#347	10.6667	Rep2	DMSO(D+14)
#348	11.3817	Rep2	DMSO(D+14)
#349	11.3169	Rep2	DMSO(D+14)
#350	11.7072	Rep2	DMSO(D+14)
#351	10.9213	Rep2	DMSO(D+14)
#352	10.7103	Rep2	DMSO(D+14)
#353	10.7844	Rep2	DMSO(D+14)
#354	9.95408	Rep2	DMSO(D+14)
#355	10.4134	Rep2	DMSO(D+14)
#356	11.7443	Rep2	DMSO(D+14)
#357	11.1442	Rep2	DMSO(D+14)
#358	10.6519	Rep2	DMSO(D+14)
#359	10.832	Rep2	DMSO(D+14)
#360	10.6293	Rep2	DMSO(D+14)
#361	11.6407	Rep2	DMSO(D+14)
#362	9.14479	Rep2	DMSO(D+14)
#363	10.0334	Rep2	DMSO(D+14)
#364	11.2575	Rep2	DMSO(D+14)
#365	9.64155	Rep2	DMSO(D+14)
#366	10.6537	Rep2	DMSO(D+14)
#367	11.5178	Rep2	DMSO(D+14)
#368	12.3148	Rep2	DMSO(D+14)
#369	11.8673	Rep2	DMSO(D+14)
#370	11.0406	Rep2	DMSO(D+14)
#371	10.984	Rep2	DMSO(D+14)
#372	10.9526	Rep2	DMSO(D+14)
#373	10.4013	Rep2	DMSO(D+14)
#374	11.2605	Rep2	DMSO(D+14)
#375	10.0701	Rep2	DMSO(D+14)
#376	11.2955	Rep2	DMSO(D+14)
#377	10.318	Rep2	DMSO(D+14)
#378	10.9758	Rep2	DMSO(D+14)
#379	11.7298	Rep2	DMSO(D+14)
#380	11.9628	Rep2	DMSO(D+14)
#381	10.5436	Rep2	DMSO(D+14)
#382	11.4567	Rep2	DMSO(D+14)
#383	11.9317	Rep2	DMSO(D+14)
#384	10.3834	Rep2	DMSO(D+14)
#385	10.5466	Rep2	DMSO(D+14)
#386	10.9404	Rep2	DMSO(D+14)
#387	11.5386	Rep2	DMSO(D+14)
#388	12.215	Rep2	DMSO(D+14)
#389	11.47	Rep2	DMSO(D+14)
#390	10.1528	Rep2	DMSO(D+14)
#391	11.2624	Rep2	DMSO(D+14)
#392	10.9654	Rep2	DMSO(D+14)
#393	8.54648	Rep2	DMSO(D+14)
#394	11.3186	Rep2	DMSO(D+14)
#395	10.5029	Rep2	DMSO(D+14)
#396	11.2083	Rep2	DMSO(D+14)
#397	11.2026	Rep2	DMSO(D+14)
#398	10.7561	Rep2	DMSO(D+14)
#399	9.93277	Rep2	DMSO(D+14)
#400	10.3227	Rep2	DMSO(D+14)
#401	10.2799	Rep2	DMSO(D+14)
#402	10.7699	Rep2	DMSO(D+14)
#403	10.9313	Rep2	DMSO(D+14)
#404	10.0632	Rep2	DMSO(D+14)
#405	9.38561	Rep2	DMSO(D+14)
#406	11.8242	Rep2	DMSO(D+14)
#407	11.3344	Rep2	DMSO(D+14)
#408	11.1776	Rep2	DMSO(D+14)
#409	10.8565	Rep2	DMSO(D+14)
#410	10.6093	Rep2	DMSO(D+14)
#411	11.5208	Rep2	DMSO(D+14)
#412	10.6036	Rep2	DMSO(D+14)
#413	11.0723	Rep2	DMSO(D+14)
#414	11.2291	Rep2	DMSO(D+14)
#415	9.09085	Rep2	DMSO(D+14)
#416	10.7517	Rep2	DMSO(D+14)
#417	10.9127	Rep2	DMSO(D+14)
#418	11.5626	Rep2	DMSO(D+14)
#419	11.0097	Rep2	DMSO(D+14)
#420	10.4374	Rep2	DMSO(D+14)
#1	9.94276	Rep2	DMSO(D+21)
#2	12.4923	Rep2	DMSO(D+21)
#3	10.588	Rep2	DMSO(D+21)
#4	9.88735	Rep2	DMSO(D+21)
#5	11.5322	Rep2	DMSO(D+21)
#6	8.86125	Rep2	DMSO(D+21)
#7	10.0958	Rep2	DMSO(D+21)
#8	10.175	Rep2	DMSO(D+21)
#9	10.182	Rep2	DMSO(D+21)
#10	10.5365	Rep2	DMSO(D+21)
#11	12.0112	Rep2	DMSO(D+21)
#12	11.3903	Rep2	DMSO(D+21)
#13	10.026	Rep2	DMSO(D+21)
#14	11.7708	Rep2	DMSO(D+21)
#15	11.8348	Rep2	DMSO(D+21)
#16	11.2234	Rep2	DMSO(D+21)
#17	9.99611	Rep2	DMSO(D+21)
#18	10.0567	Rep2	DMSO(D+21)
#19	10.8074	Rep2	DMSO(D+21)
#20	10.2395	Rep2	DMSO(D+21)
#21	10.2462	Rep2	DMSO(D+21)
#22	11.3374	Rep2	DMSO(D+21)
#23	9.20951	Rep2	DMSO(D+21)
#24	11.0832	Rep2	DMSO(D+21)
#25	11.3757	Rep2	DMSO(D+21)
#26	10.6529	Rep2	DMSO(D+21)
#27	9.96887	Rep2	DMSO(D+21)
#28	11.0614	Rep2	DMSO(D+21)
#29	9.93118	Rep2	DMSO(D+21)
#30	11.0839	Rep2	DMSO(D+21)
#31	7.15558	Rep2	DMSO(D+21)
#32	10.82	Rep2	DMSO(D+21)
#33	11.5382	Rep2	DMSO(D+21)
#34	9.16502	Rep2	DMSO(D+21)
#35	11.7736	Rep2	DMSO(D+21)
#36	9.93284	Rep2	DMSO(D+21)
#37	10.4266	Rep2	DMSO(D+21)
#38	8.85076	Rep2	DMSO(D+21)
#39	11.043	Rep2	DMSO(D+21)
#40	12.123	Rep2	DMSO(D+21)
#41	10.026	Rep2	DMSO(D+21)
#42	11.3684	Rep2	DMSO(D+21)
#43	10.5953	Rep2	DMSO(D+21)
#44	11.0206	Rep2	DMSO(D+21)
#45	11.5609	Rep2	DMSO(D+21)
#46	11.3191	Rep2	DMSO(D+21)
#47	11.4237	Rep2	DMSO(D+21)
#48	11.7833	Rep2	DMSO(D+21)
#49	11.5431	Rep2	DMSO(D+21)
#50	11.5229	Rep2	DMSO(D+21)
#51	11.2896	Rep2	DMSO(D+21)
#52	11.3242	Rep2	DMSO(D+21)
#53	10.5859	Rep2	DMSO(D+21)
#54	11.2661	Rep2	DMSO(D+21)
#55	10.3442	Rep2	DMSO(D+21)
#56	11.8419	Rep2	DMSO(D+21)
#57	9.88906	Rep2	DMSO(D+21)
#58	8.78613	Rep2	DMSO(D+21)
#59	11.1716	Rep2	DMSO(D+21)
#60	9.92786	Rep2	DMSO(D+21)
#61	11.1925	Rep2	DMSO(D+21)
#62	9.82973	Rep2	DMSO(D+21)
#63	11.477	Rep2	DMSO(D+21)
#64	11.2786	Rep2	DMSO(D+21)
#65	11.1518	Rep2	DMSO(D+21)
#66	11.5807	Rep2	DMSO(D+21)
#67	9.87359	Rep2	DMSO(D+21)
#68	11.6936	Rep2	DMSO(D+21)
#69	10.7492	Rep2	DMSO(D+21)
#70	11.2707	Rep2	DMSO(D+21)
#71	10.1424	Rep2	DMSO(D+21)
#72	9.27115	Rep2	DMSO(D+21)
#73	10.7149	Rep2	DMSO(D+21)
#74	9.65778	Rep2	DMSO(D+21)
#75	10.482	Rep2	DMSO(D+21)
#76	10.9722	Rep2	DMSO(D+21)
#77	10.8182	Rep2	DMSO(D+21)
#78	8.84019	Rep2	DMSO(D+21)
#79	8.75645	Rep2	DMSO(D+21)
#80	10.364	Rep2	DMSO(D+21)
#81	9.43936	Rep2	DMSO(D+21)
#82	10.6945	Rep2	DMSO(D+21)
#83	8.96546	Rep2	DMSO(D+21)
#84	11.4781	Rep2	DMSO(D+21)
#85	12.3942	Rep2	DMSO(D+21)
#86	11.3399	Rep2	DMSO(D+21)
#87	10.8909	Rep2	DMSO(D+21)
#88	10.9786	Rep2	DMSO(D+21)
#89	11.519	Rep2	DMSO(D+21)
#90	10.7864	Rep2	DMSO(D+21)
#91	10.8502	Rep2	DMSO(D+21)
#92	11.5615	Rep2	DMSO(D+21)
#93	10.9045	Rep2	DMSO(D+21)
#94	11.6514	Rep2	DMSO(D+21)
#95	11.3486	Rep2	DMSO(D+21)
#96	11.4237	Rep2	DMSO(D+21)
#97	12.4685	Rep2	DMSO(D+21)
#98	11.2812	Rep2	DMSO(D+21)
#99	10.4289	Rep2	DMSO(D+21)
#100	6.68999	Rep2	DMSO(D+21)
#101	11.0966	Rep2	DMSO(D+21)
#102	9.92118	Rep2	DMSO(D+21)
#103	7.57661	Rep2	DMSO(D+21)
#104	10.8236	Rep2	DMSO(D+21)
#105	10.1236	Rep2	DMSO(D+21)
#106	11.5907	Rep2	DMSO(D+21)
#107	9.79	Rep2	DMSO(D+21)
#108	9.97694	Rep2	DMSO(D+21)
#109	11.6759	Rep2	DMSO(D+21)
#110	10.2687	Rep2	DMSO(D+21)
#111	10.6877	Rep2	DMSO(D+21)
#112	10.0868	Rep2	DMSO(D+21)
#113	10.4136	Rep2	DMSO(D+21)
#114	11.8241	Rep2	DMSO(D+21)
#115	11.7975	Rep2	DMSO(D+21)
#116	11.5822	Rep2	DMSO(D+21)
#117	10.0794	Rep2	DMSO(D+21)
#118	10.8467	Rep2	DMSO(D+21)
#119	11.1259	Rep2	DMSO(D+21)
#120	13.7294	Rep2	DMSO(D+21)
#121	10.2895	Rep2	DMSO(D+21)
#122	11.5029	Rep2	DMSO(D+21)
#123	10.7698	Rep2	DMSO(D+21)
#124	11.3127	Rep2	DMSO(D+21)
#125	9.1365	Rep2	DMSO(D+21)
#126	8.56	Rep2	DMSO(D+21)
#127	11.3057	Rep2	DMSO(D+21)
#128	10.8245	Rep2	DMSO(D+21)
#129	12.0576	Rep2	DMSO(D+21)
#130	7.82558	Rep2	DMSO(D+21)
#131	11.9412	Rep2	DMSO(D+21)
#132	10.2581	Rep2	DMSO(D+21)
#133	10.6047	Rep2	DMSO(D+21)
#134	9.0596	Rep2	DMSO(D+21)
#135	11.3248	Rep2	DMSO(D+21)
#136	12.1465	Rep2	DMSO(D+21)
#137	10.4546	Rep2	DMSO(D+21)
#138	11.7988	Rep2	DMSO(D+21)
#139	10.0368	Rep2	DMSO(D+21)
#140	11.6433	Rep2	DMSO(D+21)
#141	12.2974	Rep2	DMSO(D+21)
#142	11.8214	Rep2	DMSO(D+21)
#143	12.5791	Rep2	DMSO(D+21)
#144	11.328	Rep2	DMSO(D+21)
#145	11.1758	Rep2	DMSO(D+21)
#146	11.1911	Rep2	DMSO(D+21)
#147	11.3727	Rep2	DMSO(D+21)
#148	10.8754	Rep2	DMSO(D+21)
#149	12.0584	Rep2	DMSO(D+21)
#150	12.8696	Rep2	DMSO(D+21)
#151	12.0105	Rep2	DMSO(D+21)
#152	11.8034	Rep2	DMSO(D+21)
#153	12.4437	Rep2	DMSO(D+21)
#154	10.2973	Rep2	DMSO(D+21)
#155	11.9363	Rep2	DMSO(D+21)
#156	10.9922	Rep2	DMSO(D+21)
#157	10.2	Rep2	DMSO(D+21)
#158	11.1339	Rep2	DMSO(D+21)
#159	10.8334	Rep2	DMSO(D+21)
#160	11.6833	Rep2	DMSO(D+21)
#161	12.2132	Rep2	DMSO(D+21)
#162	10.3379	Rep2	DMSO(D+21)
#163	11.8555	Rep2	DMSO(D+21)
#164	11.2812	Rep2	DMSO(D+21)
#165	11.8832	Rep2	DMSO(D+21)
#166	11.2084	Rep2	DMSO(D+21)
#167	9.61913	Rep2	DMSO(D+21)
#168	12.0014	Rep2	DMSO(D+21)
#169	12.6517	Rep2	DMSO(D+21)
#170	11.3873	Rep2	DMSO(D+21)
#171	11.7484	Rep2	DMSO(D+21)
#172	11.3739	Rep2	DMSO(D+21)
#173	11.0682	Rep2	DMSO(D+21)
#174	9.82438	Rep2	DMSO(D+21)
#175	10.8607	Rep2	DMSO(D+21)
#176	10.7965	Rep2	DMSO(D+21)
#177	10.7892	Rep2	DMSO(D+21)
#178	10.5974	Rep2	DMSO(D+21)
#179	11.7	Rep2	DMSO(D+21)
#180	10.1149	Rep2	DMSO(D+21)
#181	12.348	Rep2	DMSO(D+21)
#182	11.8174	Rep2	DMSO(D+21)
#183	10.0506	Rep2	DMSO(D+21)
#184	11.2429	Rep2	DMSO(D+21)
#185	12.0758	Rep2	DMSO(D+21)
#186	10.6808	Rep2	DMSO(D+21)
#187	9.93615	Rep2	DMSO(D+21)
#188	11.3678	Rep2	DMSO(D+21)
#189	11.307	Rep2	DMSO(D+21)
#190	11.4124	Rep2	DMSO(D+21)
#191	11.9384	Rep2	DMSO(D+21)
#192	9.90098	Rep2	DMSO(D+21)
#193	11.2042	Rep2	DMSO(D+21)
#194	8.51639	Rep2	DMSO(D+21)
#195	8.01295	Rep2	DMSO(D+21)
#196	10.4809	Rep2	DMSO(D+21)
#197	11.5801	Rep2	DMSO(D+21)
#198	11.9437	Rep2	DMSO(D+21)
#199	11.0307	Rep2	DMSO(D+21)
#200	11.3536	Rep2	DMSO(D+21)
#201	11.4237	Rep2	DMSO(D+21)
#202	10.9641	Rep2	DMSO(D+21)
#203	12.3733	Rep2	DMSO(D+21)
#204	10.8633	Rep2	DMSO(D+21)
#205	11.0667	Rep2	DMSO(D+21)
#206	10.9502	Rep2	DMSO(D+21)
#207	11.3794	Rep2	DMSO(D+21)
#208	10.9898	Rep2	DMSO(D+21)
#209	9.99928	Rep2	DMSO(D+21)
#210	11.5029	Rep2	DMSO(D+21)
#211	10.1538	Rep2	DMSO(D+21)
#212	11.4184	Rep2	DMSO(D+21)
#213	11.6459	Rep2	DMSO(D+21)
#214	10.7754	Rep2	DMSO(D+21)
#215	10.0567	Rep2	DMSO(D+21)
#216	11.8299	Rep2	DMSO(D+21)
#217	12.4821	Rep2	DMSO(D+21)
#218	11.4494	Rep2	DMSO(D+21)
#219	11.9309	Rep2	DMSO(D+21)
#220	10.4183	Rep2	DMSO(D+21)
#221	12.0784	Rep2	DMSO(D+21)
#222	11.9167	Rep2	DMSO(D+21)
#223	11.3418	Rep2	DMSO(D+21)
#224	11.1667	Rep2	DMSO(D+21)
#225	12.0435	Rep2	DMSO(D+21)
#226	12.0089	Rep2	DMSO(D+21)
#227	11.7879	Rep2	DMSO(D+21)
#228	10.7398	Rep2	DMSO(D+21)
#229	12.1216	Rep2	DMSO(D+21)
#230	10.3968	Rep2	DMSO(D+21)
#231	10.8797	Rep2	DMSO(D+21)
#232	11.6504	Rep2	DMSO(D+21)
#233	12.3724	Rep2	DMSO(D+21)
#234	12.0802	Rep2	DMSO(D+21)
#235	10.8369	Rep2	DMSO(D+21)
#236	10.2752	Rep2	DMSO(D+21)
#237	11.2442	Rep2	DMSO(D+21)
#238	12.2084	Rep2	DMSO(D+21)
#239	11.5854	Rep2	DMSO(D+21)
#240	11.2254	Rep2	DMSO(D+21)
#241	9.98015	Rep2	DMSO(D+21)
#242	10.8581	Rep2	DMSO(D+21)
#243	10.4052	Rep2	DMSO(D+21)
#244	8.53399	Rep2	DMSO(D+21)
#245	11.1367	Rep2	DMSO(D+21)
#246	11.9875	Rep2	DMSO(D+21)
#247	10.9254	Rep2	DMSO(D+21)
#248	11.8625	Rep2	DMSO(D+21)
#249	11.0299	Rep2	DMSO(D+21)
#250	11.1432	Rep2	DMSO(D+21)
#251	10.7188	Rep2	DMSO(D+21)
#252	10.23	Rep2	DMSO(D+21)
#253	9.9977	Rep2	DMSO(D+21)
#254	10.767	Rep2	DMSO(D+21)
#255	12.5594	Rep2	DMSO(D+21)
#256	11.4243	Rep2	DMSO(D+21)
#257	11.7019	Rep2	DMSO(D+21)
#258	10.8554	Rep2	DMSO(D+21)
#259	11.5431	Rep2	DMSO(D+21)
#260	11.4798	Rep2	DMSO(D+21)
#261	11.6669	Rep2	DMSO(D+21)
#262	9.5386	Rep2	DMSO(D+21)
#263	11.2661	Rep2	DMSO(D+21)
#264	11.4395	Rep2	DMSO(D+21)
#265	12.4855	Rep2	DMSO(D+21)
#266	11.0817	Rep2	DMSO(D+21)
#267	11.3134	Rep2	DMSO(D+21)
#268	10.4557	Rep2	DMSO(D+21)
#269	11.8156	Rep2	DMSO(D+21)
#270	10.8173	Rep2	DMSO(D+21)
#271	10.0135	Rep2	DMSO(D+21)
#272	10.8598	Rep2	DMSO(D+21)
#273	12.0591	Rep2	DMSO(D+21)
#274	11.1877	Rep2	DMSO(D+21)
#275	12.8867	Rep2	DMSO(D+21)
#276	9.49882	Rep2	DMSO(D+21)
#277	10.9087	Rep2	DMSO(D+21)
#278	10.7965	Rep2	DMSO(D+21)
#279	11.6362	Rep2	DMSO(D+21)
#280	11.4968	Rep2	DMSO(D+21)
#281	10.9362	Rep2	DMSO(D+21)
#282	9.28681	Rep2	DMSO(D+21)
#283	10.801	Rep2	DMSO(D+21)
#284	10.5333	Rep2	DMSO(D+21)
#285	10.8502	Rep2	DMSO(D+21)
#286	11.6917	Rep2	DMSO(D+21)
#287	11.8956	Rep2	DMSO(D+21)
#288	12.1154	Rep2	DMSO(D+21)
#289	12.3903	Rep2	DMSO(D+21)
#290	11.1411	Rep2	DMSO(D+21)
#291	11.0222	Rep2	DMSO(D+21)
#292	12.2576	Rep2	DMSO(D+21)
#293	11.0817	Rep2	DMSO(D+21)
#294	11.1786	Rep2	DMSO(D+21)
#295	11.0484	Rep2	DMSO(D+21)
#296	9.36017	Rep2	DMSO(D+21)
#297	11.49	Rep2	DMSO(D+21)
#298	10.112	Rep2	DMSO(D+21)
#299	11.1346	Rep2	DMSO(D+21)
#300	11.4667	Rep2	DMSO(D+21)
#301	11.8165	Rep2	DMSO(D+21)
#302	11.3939	Rep2	DMSO(D+21)
#303	12.2773	Rep2	DMSO(D+21)
#304	11.1932	Rep2	DMSO(D+21)
#305	10.2341	Rep2	DMSO(D+21)
#306	11.0599	Rep2	DMSO(D+21)
#307	12.0093	Rep2	DMSO(D+21)
#308	11.2714	Rep2	DMSO(D+21)
#309	11.9613	Rep2	DMSO(D+21)
#310	11.3486	Rep2	DMSO(D+21)
#311	11.8218	Rep2	DMSO(D+21)
#312	10.2895	Rep2	DMSO(D+21)
#313	11.9998	Rep2	DMSO(D+21)
#314	10.8352	Rep2	DMSO(D+21)
#315	11.8655	Rep2	DMSO(D+21)
#316	10.043	Rep2	DMSO(D+21)
#317	12.3179	Rep2	DMSO(D+21)
#318	11.7	Rep2	DMSO(D+21)
#319	10.0476	Rep2	DMSO(D+21)
#320	10.8173	Rep2	DMSO(D+21)
#321	11.7563	Rep2	DMSO(D+21)
#322	10.6955	Rep2	DMSO(D+21)
#323	11.8357	Rep2	DMSO(D+21)
#324	10.7246	Rep2	DMSO(D+21)
#325	10.2475	Rep2	DMSO(D+21)
#326	12.2033	Rep2	DMSO(D+21)
#327	11.5647	Rep2	DMSO(D+21)
#328	11.2922	Rep2	DMSO(D+21)
#329	10.0628	Rep2	DMSO(D+21)
#330	11.3064	Rep2	DMSO(D+21)
#331	11.0892	Rep2	DMSO(D+21)
#332	11.4787	Rep2	DMSO(D+21)
#333	10.57	Rep2	DMSO(D+21)
#334	9.27377	Rep2	DMSO(D+21)
#335	11.9142	Rep2	DMSO(D+21)
#336	11.5168	Rep2	DMSO(D+21)
#337	10.6458	Rep2	DMSO(D+21)
#338	8.52081	Rep2	DMSO(D+21)
#339	11.2602	Rep2	DMSO(D+21)
#340	10.2192	Rep2	DMSO(D+21)
#341	11.0757	Rep2	DMSO(D+21)
#342	9.6856	Rep2	DMSO(D+21)
#343	11.0073	Rep2	DMSO(D+21)
#344	9.3577	Rep2	DMSO(D+21)
#345	12.0637	Rep2	DMSO(D+21)
#346	11.9159	Rep2	DMSO(D+21)
#347	10.6438	Rep2	DMSO(D+21)
#348	11.2104	Rep2	DMSO(D+21)
#349	11.8205	Rep2	DMSO(D+21)
#350	11.9815	Rep2	DMSO(D+21)
#351	10.3037	Rep2	DMSO(D+21)
#352	10.973	Rep2	DMSO(D+21)
#353	10.7901	Rep2	DMSO(D+21)
#354	9.83151	Rep2	DMSO(D+21)
#355	10.4383	Rep2	DMSO(D+21)
#356	11.1546	Rep2	DMSO(D+21)
#357	11.3554	Rep2	DMSO(D+21)
#358	10.6006	Rep2	DMSO(D+21)
#359	11.3121	Rep2	DMSO(D+21)
#360	10.1002	Rep2	DMSO(D+21)
#361	12.1414	Rep2	DMSO(D+21)
#362	9.6294	Rep2	DMSO(D+21)
#363	10.2647	Rep2	DMSO(D+21)
#364	10.9706	Rep2	DMSO(D+21)
#365	9.25532	Rep2	DMSO(D+21)
#366	10.8598	Rep2	DMSO(D+21)
#367	11.0222	Rep2	DMSO(D+21)
#368	12.0389	Rep2	DMSO(D+21)
#369	12.0985	Rep2	DMSO(D+21)
#370	11.0112	Rep2	DMSO(D+21)
#371	10.5869	Rep2	DMSO(D+21)
#372	10.8298	Rep2	DMSO(D+21)
#373	10.7874	Rep2	DMSO(D+21)
#374	11.7313	Rep2	DMSO(D+21)
#375	10.3454	Rep2	DMSO(D+21)
#376	11.5431	Rep2	DMSO(D+21)
#377	10.8642	Rep2	DMSO(D+21)
#378	10.9592	Rep2	DMSO(D+21)
#379	11.4764	Rep2	DMSO(D+21)
#380	11.9507	Rep2	DMSO(D+21)
#381	10.6203	Rep2	DMSO(D+21)
#382	11.746	Rep2	DMSO(D+21)
#383	11.9859	Rep2	DMSO(D+21)
#384	10.5234	Rep2	DMSO(D+21)
#385	10.4922	Rep2	DMSO(D+21)
#386	10.767	Rep2	DMSO(D+21)
#387	11.1403	Rep2	DMSO(D+21)
#388	12.4317	Rep2	DMSO(D+21)
#389	11.8124	Rep2	DMSO(D+21)
#390	10.5774	Rep2	DMSO(D+21)
#391	10.8917	Rep2	DMSO(D+21)
#392	11.386	Rep2	DMSO(D+21)
#393	9.25001	Rep2	DMSO(D+21)
#394	11.2714	Rep2	DMSO(D+21)
#395	10.3811	Rep2	DMSO(D+21)
#396	10.956	Rep2	DMSO(D+21)
#397	10.6539	Rep2	DMSO(D+21)
#398	10.9502	Rep2	DMSO(D+21)
#399	10.2621	Rep2	DMSO(D+21)
#400	10.7226	Rep2	DMSO(D+21)
#401	10.0414	Rep2	DMSO(D+21)
#402	10.5528	Rep2	DMSO(D+21)
#403	11.2941	Rep2	DMSO(D+21)
#404	9.83151	Rep2	DMSO(D+21)
#405	9.61087	Rep2	DMSO(D+21)
#406	11.6079	Rep2	DMSO(D+21)
#407	10.7062	Rep2	DMSO(D+21)
#408	11.3653	Rep2	DMSO(D+21)
#409	11.1674	Rep2	DMSO(D+21)
#410	10.4004	Rep2	DMSO(D+21)
#411	11.6838	Rep2	DMSO(D+21)
#412	10.45	Rep2	DMSO(D+21)
#413	11.4237	Rep2	DMSO(D+21)
#414	11.2145	Rep2	DMSO(D+21)
#415	9.13362	Rep2	DMSO(D+21)
#416	10.0898	Rep2	DMSO(D+21)
#417	10.8502	Rep2	DMSO(D+21)
#418	11.9815	Rep2	DMSO(D+21)
#419	11.1475	Rep2	DMSO(D+21)
#420	10.4511	Rep2	DMSO(D+21)
#1	9.04954	Rep2	DMSO(D+28)
#2	12.2299	Rep2	DMSO(D+28)
#3	10.0522	Rep2	DMSO(D+28)
#4	9.09672	Rep2	DMSO(D+28)
#5	11.389	Rep2	DMSO(D+28)
#6	8.25897	Rep2	DMSO(D+28)
#7	10.4327	Rep2	DMSO(D+28)
#8	10.1114	Rep2	DMSO(D+28)
#9	10.9249	Rep2	DMSO(D+28)
#10	9.72973	Rep2	DMSO(D+28)
#11	11.6553	Rep2	DMSO(D+28)
#12	11.826	Rep2	DMSO(D+28)
#13	10.0709	Rep2	DMSO(D+28)
#14	11.6624	Rep2	DMSO(D+28)
#15	12.1707	Rep2	DMSO(D+28)
#16	11.006	Rep2	DMSO(D+28)
#17	9.61326	Rep2	DMSO(D+28)
#18	9.73542	Rep2	DMSO(D+28)
#19	11.3385	Rep2	DMSO(D+28)
#20	10.4973	Rep2	DMSO(D+28)
#21	10.0635	Rep2	DMSO(D+28)
#22	11.3802	Rep2	DMSO(D+28)
#23	8.62203	Rep2	DMSO(D+28)
#24	11.2324	Rep2	DMSO(D+28)
#25	11.2864	Rep2	DMSO(D+28)
#26	10.4466	Rep2	DMSO(D+28)
#27	10.7845	Rep2	DMSO(D+28)
#28	10.7869	Rep2	DMSO(D+28)
#29	10.1315	Rep2	DMSO(D+28)
#30	11.1268	Rep2	DMSO(D+28)
#31	6.84651	Rep2	DMSO(D+28)
#32	10.5524	Rep2	DMSO(D+28)
#33	11.3861	Rep2	DMSO(D+28)
#34	9.06204	Rep2	DMSO(D+28)
#35	11.3399	Rep2	DMSO(D+28)
#36	10.5226	Rep2	DMSO(D+28)
#37	11.0606	Rep2	DMSO(D+28)
#38	8.75403	Rep2	DMSO(D+28)
#39	11.1044	Rep2	DMSO(D+28)
#40	13.1979	Rep2	DMSO(D+28)
#41	9.78975	Rep2	DMSO(D+28)
#42	11.0612	Rep2	DMSO(D+28)
#43	9.90846	Rep2	DMSO(D+28)
#44	11.3448	Rep2	DMSO(D+28)
#45	12.464	Rep2	DMSO(D+28)
#46	11.4985	Rep2	DMSO(D+28)
#47	11.6294	Rep2	DMSO(D+28)
#48	11.4383	Rep2	DMSO(D+28)
#49	11.6646	Rep2	DMSO(D+28)
#50	11.6395	Rep2	DMSO(D+28)
#51	11.6953	Rep2	DMSO(D+28)
#52	11.9872	Rep2	DMSO(D+28)
#53	10.201	Rep2	DMSO(D+28)
#54	11.2098	Rep2	DMSO(D+28)
#55	9.92163	Rep2	DMSO(D+28)
#56	11.7279	Rep2	DMSO(D+28)
#57	8.48689	Rep2	DMSO(D+28)
#58	9.46447	Rep2	DMSO(D+28)
#59	10.9429	Rep2	DMSO(D+28)
#60	9.8598	Rep2	DMSO(D+28)
#61	11.1178	Rep2	DMSO(D+28)
#62	9.86695	Rep2	DMSO(D+28)
#63	11.0677	Rep2	DMSO(D+28)
#64	11.2462	Rep2	DMSO(D+28)
#65	10.5019	Rep2	DMSO(D+28)
#66	11.8845	Rep2	DMSO(D+28)
#67	10.2173	Rep2	DMSO(D+28)
#68	11.7751	Rep2	DMSO(D+28)
#69	10.816	Rep2	DMSO(D+28)
#70	11.3062	Rep2	DMSO(D+28)
#71	9.30525	Rep2	DMSO(D+28)
#72	9.34301	Rep2	DMSO(D+28)
#73	10.39	Rep2	DMSO(D+28)
#74	10.5082	Rep2	DMSO(D+28)
#75	10.9648	Rep2	DMSO(D+28)
#76	10.7207	Rep2	DMSO(D+28)
#77	10.8995	Rep2	DMSO(D+28)
#78	8.68513	Rep2	DMSO(D+28)
#79	8.55443	Rep2	DMSO(D+28)
#80	10.5905	Rep2	DMSO(D+28)
#81	9.26844	Rep2	DMSO(D+28)
#82	10.7196	Rep2	DMSO(D+28)
#83	9.54524	Rep2	DMSO(D+28)
#84	11.5018	Rep2	DMSO(D+28)
#85	12.0759	Rep2	DMSO(D+28)
#86	11.3877	Rep2	DMSO(D+28)
#87	10.8267	Rep2	DMSO(D+28)
#88	10.6258	Rep2	DMSO(D+28)
#89	11.2539	Rep2	DMSO(D+28)
#90	11.2879	Rep2	DMSO(D+28)
#91	11.1077	Rep2	DMSO(D+28)
#92	11.9468	Rep2	DMSO(D+28)
#93	10.627	Rep2	DMSO(D+28)
#94	11.4357	Rep2	DMSO(D+28)
#95	11.1134	Rep2	DMSO(D+28)
#96	11.4931	Rep2	DMSO(D+28)
#97	12.9446	Rep2	DMSO(D+28)
#98	10.6046	Rep2	DMSO(D+28)
#99	10.6621	Rep2	DMSO(D+28)
#100	6.16755	Rep2	DMSO(D+28)
#101	10.7975	Rep2	DMSO(D+28)
#102	10.0613	Rep2	DMSO(D+28)
#103	6.67355	Rep2	DMSO(D+28)
#104	11.2467	Rep2	DMSO(D+28)
#105	9.60085	Rep2	DMSO(D+28)
#106	11.5297	Rep2	DMSO(D+28)
#107	10.3733	Rep2	DMSO(D+28)
#108	10.2335	Rep2	DMSO(D+28)
#109	11.6521	Rep2	DMSO(D+28)
#110	10.5952	Rep2	DMSO(D+28)
#111	9.81952	Rep2	DMSO(D+28)
#112	9.96283	Rep2	DMSO(D+28)
#113	10.1239	Rep2	DMSO(D+28)
#114	11.7292	Rep2	DMSO(D+28)
#115	11.5848	Rep2	DMSO(D+28)
#116	11.2329	Rep2	DMSO(D+28)
#117	9.73755	Rep2	DMSO(D+28)
#118	11.2121	Rep2	DMSO(D+28)
#119	10.78	Rep2	DMSO(D+28)
#120	14.1257	Rep2	DMSO(D+28)
#121	10.8476	Rep2	DMSO(D+28)
#122	11.222	Rep2	DMSO(D+28)
#123	11.097	Rep2	DMSO(D+28)
#124	11.3171	Rep2	DMSO(D+28)
#125	7.96414	Rep2	DMSO(D+28)
#126	7.72198	Rep2	DMSO(D+28)
#127	11.0142	Rep2	DMSO(D+28)
#128	10.5866	Rep2	DMSO(D+28)
#129	11.954	Rep2	DMSO(D+28)
#130	7.16171	Rep2	DMSO(D+28)
#131	12.3374	Rep2	DMSO(D+28)
#132	10.1797	Rep2	DMSO(D+28)
#133	10.5427	Rep2	DMSO(D+28)
#134	8.21688	Rep2	DMSO(D+28)
#135	11.4256	Rep2	DMSO(D+28)
#136	12.4715	Rep2	DMSO(D+28)
#137	10.7431	Rep2	DMSO(D+28)
#138	11.7957	Rep2	DMSO(D+28)
#139	9.38343	Rep2	DMSO(D+28)
#140	11.4708	Rep2	DMSO(D+28)
#141	12.2466	Rep2	DMSO(D+28)
#142	11.2843	Rep2	DMSO(D+28)
#143	12.3079	Rep2	DMSO(D+28)
#144	11.4385	Rep2	DMSO(D+28)
#145	10.7934	Rep2	DMSO(D+28)
#146	11.141	Rep2	DMSO(D+28)
#147	11.8555	Rep2	DMSO(D+28)
#148	10.5402	Rep2	DMSO(D+28)
#149	12.0315	Rep2	DMSO(D+28)
#150	12.7214	Rep2	DMSO(D+28)
#151	12.1906	Rep2	DMSO(D+28)
#152	12.0257	Rep2	DMSO(D+28)
#153	12.6767	Rep2	DMSO(D+28)
#154	10.3302	Rep2	DMSO(D+28)
#155	12.2964	Rep2	DMSO(D+28)
#156	10.8714	Rep2	DMSO(D+28)
#157	10.047	Rep2	DMSO(D+28)
#158	10.6395	Rep2	DMSO(D+28)
#159	11.2951	Rep2	DMSO(D+28)
#160	10.8736	Rep2	DMSO(D+28)
#161	12.0403	Rep2	DMSO(D+28)
#162	10.5787	Rep2	DMSO(D+28)
#163	12.1213	Rep2	DMSO(D+28)
#164	11.4597	Rep2	DMSO(D+28)
#165	11.2311	Rep2	DMSO(D+28)
#166	11.6278	Rep2	DMSO(D+28)
#167	8.75262	Rep2	DMSO(D+28)
#168	12.249	Rep2	DMSO(D+28)
#169	12.4232	Rep2	DMSO(D+28)
#170	11.1	Rep2	DMSO(D+28)
#171	12.0238	Rep2	DMSO(D+28)
#172	11.2281	Rep2	DMSO(D+28)
#173	10.7924	Rep2	DMSO(D+28)
#174	9.62557	Rep2	DMSO(D+28)
#175	10.7641	Rep2	DMSO(D+28)
#176	10.2741	Rep2	DMSO(D+28)
#177	10.242	Rep2	DMSO(D+28)
#178	10.5337	Rep2	DMSO(D+28)
#179	11.4625	Rep2	DMSO(D+28)
#180	9.76214	Rep2	DMSO(D+28)
#181	12.3543	Rep2	DMSO(D+28)
#182	11.1594	Rep2	DMSO(D+28)
#183	9.64686	Rep2	DMSO(D+28)
#184	10.688	Rep2	DMSO(D+28)
#185	11.2627	Rep2	DMSO(D+28)
#186	10.1958	Rep2	DMSO(D+28)
#187	9.62327	Rep2	DMSO(D+28)
#188	11.4472	Rep2	DMSO(D+28)
#189	10.726	Rep2	DMSO(D+28)
#190	11.3739	Rep2	DMSO(D+28)
#191	11.9897	Rep2	DMSO(D+28)
#192	9.7425	Rep2	DMSO(D+28)
#193	11.5679	Rep2	DMSO(D+28)
#194	7.88955	Rep2	DMSO(D+28)
#195	6.5627	Rep2	DMSO(D+28)
#196	9.95432	Rep2	DMSO(D+28)
#197	11.375	Rep2	DMSO(D+28)
#198	11.838	Rep2	DMSO(D+28)
#199	10.8642	Rep2	DMSO(D+28)
#200	11.4916	Rep2	DMSO(D+28)
#201	11.064	Rep2	DMSO(D+28)
#202	11.4502	Rep2	DMSO(D+28)
#203	12.843	Rep2	DMSO(D+28)
#204	10.556	Rep2	DMSO(D+28)
#205	11.2116	Rep2	DMSO(D+28)
#206	11.2238	Rep2	DMSO(D+28)
#207	11.3278	Rep2	DMSO(D+28)
#208	10.9829	Rep2	DMSO(D+28)
#209	10.1497	Rep2	DMSO(D+28)
#210	11.4023	Rep2	DMSO(D+28)
#211	10.0407	Rep2	DMSO(D+28)
#212	11.3348	Rep2	DMSO(D+28)
#213	11.5207	Rep2	DMSO(D+28)
#214	11.1578	Rep2	DMSO(D+28)
#215	9.7918	Rep2	DMSO(D+28)
#216	12.2068	Rep2	DMSO(D+28)
#217	12.4778	Rep2	DMSO(D+28)
#218	10.933	Rep2	DMSO(D+28)
#219	12.3626	Rep2	DMSO(D+28)
#220	9.87728	Rep2	DMSO(D+28)
#221	11.6125	Rep2	DMSO(D+28)
#222	11.9949	Rep2	DMSO(D+28)
#223	11.6969	Rep2	DMSO(D+28)
#224	10.9055	Rep2	DMSO(D+28)
#225	11.4753	Rep2	DMSO(D+28)
#226	12.115	Rep2	DMSO(D+28)
#227	11.3126	Rep2	DMSO(D+28)
#228	11.1123	Rep2	DMSO(D+28)
#229	11.9243	Rep2	DMSO(D+28)
#230	10.8684	Rep2	DMSO(D+28)
#231	10.859	Rep2	DMSO(D+28)
#232	11.6736	Rep2	DMSO(D+28)
#233	12.4244	Rep2	DMSO(D+28)
#234	11.9722	Rep2	DMSO(D+28)
#235	10.8274	Rep2	DMSO(D+28)
#236	11.3002	Rep2	DMSO(D+28)
#237	10.4682	Rep2	DMSO(D+28)
#238	12.6396	Rep2	DMSO(D+28)
#239	11.3112	Rep2	DMSO(D+28)
#240	11.5555	Rep2	DMSO(D+28)
#241	9.88498	Rep2	DMSO(D+28)
#242	11.5981	Rep2	DMSO(D+28)
#243	9.52074	Rep2	DMSO(D+28)
#244	7.93229	Rep2	DMSO(D+28)
#245	10.237	Rep2	DMSO(D+28)
#246	12.3394	Rep2	DMSO(D+28)
#247	10.7606	Rep2	DMSO(D+28)
#248	12.1811	Rep2	DMSO(D+28)
#249	10.9481	Rep2	DMSO(D+28)
#250	11.4981	Rep2	DMSO(D+28)
#251	10.7371	Rep2	DMSO(D+28)
#252	10.1687	Rep2	DMSO(D+28)
#253	9.97611	Rep2	DMSO(D+28)
#254	10.3905	Rep2	DMSO(D+28)
#255	12.3507	Rep2	DMSO(D+28)
#256	11.3388	Rep2	DMSO(D+28)
#257	11.5859	Rep2	DMSO(D+28)
#258	11.0789	Rep2	DMSO(D+28)
#259	11.4954	Rep2	DMSO(D+28)
#260	11.5083	Rep2	DMSO(D+28)
#261	11.4926	Rep2	DMSO(D+28)
#262	9.68485	Rep2	DMSO(D+28)
#263	10.985	Rep2	DMSO(D+28)
#264	11.5344	Rep2	DMSO(D+28)
#265	13.4879	Rep2	DMSO(D+28)
#266	11.2218	Rep2	DMSO(D+28)
#267	11.706	Rep2	DMSO(D+28)
#268	10.0499	Rep2	DMSO(D+28)
#269	11.4848	Rep2	DMSO(D+28)
#270	10.5267	Rep2	DMSO(D+28)
#271	9.22663	Rep2	DMSO(D+28)
#272	10.914	Rep2	DMSO(D+28)
#273	12.222	Rep2	DMSO(D+28)
#274	11.2281	Rep2	DMSO(D+28)
#275	13.1693	Rep2	DMSO(D+28)
#276	9.21242	Rep2	DMSO(D+28)
#277	11.0031	Rep2	DMSO(D+28)
#278	10.4314	Rep2	DMSO(D+28)
#279	11.6446	Rep2	DMSO(D+28)
#280	11.3546	Rep2	DMSO(D+28)
#281	10.6369	Rep2	DMSO(D+28)
#282	8.73853	Rep2	DMSO(D+28)
#283	10.5459	Rep2	DMSO(D+28)
#284	10.4622	Rep2	DMSO(D+28)
#285	9.70963	Rep2	DMSO(D+28)
#286	12.2155	Rep2	DMSO(D+28)
#287	11.4685	Rep2	DMSO(D+28)
#288	11.8779	Rep2	DMSO(D+28)
#289	11.793	Rep2	DMSO(D+28)
#290	11.0004	Rep2	DMSO(D+28)
#291	11.259	Rep2	DMSO(D+28)
#292	12.9034	Rep2	DMSO(D+28)
#293	11.1216	Rep2	DMSO(D+28)
#294	11.073	Rep2	DMSO(D+28)
#295	10.8935	Rep2	DMSO(D+28)
#296	8.9673	Rep2	DMSO(D+28)
#297	11.6198	Rep2	DMSO(D+28)
#298	10.0943	Rep2	DMSO(D+28)
#299	11.1736	Rep2	DMSO(D+28)
#300	10.8244	Rep2	DMSO(D+28)
#301	11.5699	Rep2	DMSO(D+28)
#302	11.2975	Rep2	DMSO(D+28)
#303	12.733	Rep2	DMSO(D+28)
#304	11.1913	Rep2	DMSO(D+28)
#305	8.9005	Rep2	DMSO(D+28)
#306	11.4341	Rep2	DMSO(D+28)
#307	12.1712	Rep2	DMSO(D+28)
#308	11.352	Rep2	DMSO(D+28)
#309	11.7715	Rep2	DMSO(D+28)
#310	11.0875	Rep2	DMSO(D+28)
#311	11.9549	Rep2	DMSO(D+28)
#312	10.3641	Rep2	DMSO(D+28)
#313	11.755	Rep2	DMSO(D+28)
#314	10.6843	Rep2	DMSO(D+28)
#315	12.0864	Rep2	DMSO(D+28)
#316	9.26942	Rep2	DMSO(D+28)
#317	11.9505	Rep2	DMSO(D+28)
#318	11.2281	Rep2	DMSO(D+28)
[truncated: 1,782 more rows]

[truncated: 7 more sheets: Supplementary Figure 23a, Supplementary Figure 23b, Supplementary Figure 23c, Supplementary Figure 23d, Supplementary Figure 23e, Supplementary Figure 25a, Supplementary Figure 25b]
