# Supplementary material for: Single-cell analysis of a mutant library generated using CRISPR-guided deaminase in human melanoma cells
Source: Commun Biol. 2020 Apr 2;3:154. doi: 10.1038/s42003-020-0888-2 (PMC7118117; doi:10.1038/s42003-020-0888-2)
Supplement: Supplementary file 4 — Supplementary Data 2 [file 42003_2020_888_MOESM4_ESM.gz]

Archive with 1 entries (1 files):
- Supplementary-Data-2.tsv
