# Supplementary material for: Single-cell analysis of a mutant library generated using CRISPR-guided deaminase in human melanoma cells
Source: Commun Biol. 2020 Apr 2;3:154. doi: 10.1038/s42003-020-0888-2 (PMC7118117; doi:10.1038/s42003-020-0888-2)
Supplement: Supplementary file 5 — Supplementary Data 3 [file 42003_2020_888_MOESM5_ESM.xlsx]

## Sheet: Sheet1
420 sgRNAs designed for all of the exons of MAP2K1, KRAS, NRAS.
sgRNA	Gene	Spacer	Chip sequence	Mutation
#1	KRAS	TCCACAAAATGATTCTGAAT	GTCCTTCTCAGCCATATAGTTTCTTGGCTTTATATATCTTGTGGAAAGGACGAAACACCGATGGGCGTCGGCTTCTTCTTGTTTTAGAGCTAGAAATAGCAAGTTAAAATAAGGCTAGTCACTGAGTGACACATGTGTTC	uc001rgp.1_KRAS_12:25398232-25398234_CAC>CAT_Missense_V29M ;uc001rgp.1_KRAS_12:25398232-25398234_CAC>TAC_silent_V29V ;uc001rgp.1_KRAS_12:25398232-25398234_CAC>TAT_Missense_V29I;uc001rgq.1_KRAS_12:25398232-25398234_CAC>CAT_Missense_V29M ;uc001rgq.1_KRAS_12:25398232-25398234_CAC>TAC_silent_V29V ;uc001rgq.1_KRAS_12:25398232-25398234_CAC>TAT_Missense_V29I
#2	KRAS	GGCACTCTTGCCTACGCCAC	GTCCTTCTCAGCCATATAGTTTCTTGGCTTTATATATCTTGTGGAAAGGACGAAACACCGGATGGGCGTCGGCTTCTTCTGTTTTAGAGCTAGAAATAGCAAGTTAAAATAAGGCTAGTCACTGAGTGACACATGTGTTC	uc001rgp.1_KRAS_12:25398268-25398270_ACT>ATT_Missense_S17N ;uc001rgp.1_KRAS_12:25398271-25398273_CTT>TTT_silent_K16K;uc001rgq.1_KRAS_12:25398268-25398270_ACT>ATT_Missense_S17N ;uc001rgq.1_KRAS_12:25398271-25398273_CTT>TTT_silent_K16K
#3	KRAS	CCACCAGCTCCAACTACCAC	GTCCTTCTCAGCCATATAGTTTCTTGGCTTTATATATCTTGTGGAAAGGACGAAACACCGGACGCCCATCCAGCTGAACCGTTTTAGAGCTAGAAATAGCAAGTTAAAATAAGGCTAGTCACTGAGTGACACATGTGTTC	uc001rgp.1_KRAS_12:25398283-25398285_ACC>ACT_Missense_G12S ;uc001rgp.1_KRAS_12:25398283-25398285_ACC>ATC_Missense_G12D ;uc001rgp.1_KRAS_12:25398283-25398285_ACC>ATT_Missense_G12N ;uc001rgp.1_KRAS_12:25398286-25398288_AGC>AGT_Missense_A11T;uc001rgq.1_KRAS_12:25398283-25398285_ACC>ACT_Missense_G12S ;uc001rgq.1_KRAS_12:25398283-25398285_ACC>ATC_Missense_G12D ;uc001rgq.1_KRAS_12:25398283-25398285_ACC…
#4	KRAS	AACTACCACAAGTTTATATT	GTCCTTCTCAGCCATATAGTTTCTTGGCTTTATATATCTTGTGGAAAGGACGAAACACCGCAGCTGAACCCGGCCCCCGAGTTTTAGAGCTAGAAATAGCAAGTTAAAATAAGGCTAGTCACTGAGTGACACATGTGTTC	uc001rgp.1_KRAS_12:25398295-25398297_TAC>TAT_Missense_V8I ;uc001rgp.1_KRAS_12:25398298-25398300_CAC>CAT_Missense_V7M ;uc001rgp.1_KRAS_12:25398298-25398300_CAC>TAC_silent_V7V ;uc001rgp.1_KRAS_12:25398298-25398300_CAC>TAT_Missense_V7I;uc001rgq.1_KRAS_12:25398295-25398297_TAC>TAT_Missense_V8I ;uc001rgq.1_KRAS_12:25398298-25398300_CAC>CAT_Missense_V7M ;uc001rgq.1_KRAS_12:25398298-25398300_CAC>TAC_sil…
#5	KRAS	GCTAATTCAGAATCATTTTG	GTCCTTCTCAGCCATATAGTTTCTTGGCTTTATATATCTTGTGGAAAGGACGAAACACCGGGGTTCAGCTGGATGGGCGTGTTTTAGAGCTAGAAATAGCAAGTTAAAATAAGGCTAGTCACTGAGTGACACATGTGTTC	uc001rgp.1_KRAS_12:25398244-25398246_CTG>CTA_Nonsense_Q25* ;uc001rgp.1_KRAS_12:25398250-25398252_TAG>TAA_silent_L23L;uc001rgq.1_KRAS_12:25398244-25398246_CTG>CTA_Nonsense_Q25* ;uc001rgq.1_KRAS_12:25398250-25398252_TAG>TAA_silent_L23L
#6	KRAS	AAACTTGTGGTAGTTGGAGC	GTCCTTCTCAGCCATATAGTTTCTTGGCTTTATATATCTTGTGGAAAGGACGAAACACCGGGGGCCGGGTTCAGCTGGATGTTTTAGAGCTAGAAATAGCAAGTTAAAATAAGGCTAGTCACTGAGTGACACATGTGTTC	uc001rgp.1_KRAS_12:25398301-25398303_AAG>AAA_Missense_L6F;uc001rgq.1_KRAS_12:25398301-25398303_AAG>AAA_Missense_L6F
#7	KRAS	AATGACTGAATATAAACTTG	GTCCTTCTCAGCCATATAGTTTCTTGGCTTTATATATCTTGTGGAAAGGACGAAACACCGGGGGGCCGGGTTCAGCTGGAGTTTTAGAGCTAGAAATAGCAAGTTAAAATAAGGCTAGTCACTGAGTGACACATGTGTTC	uc001rgp.1_KRAS_12:25398313-25398315_AGT>AAT_Missense_T2I;uc001rgq.1_KRAS_12:25398313-25398315_AGT>AAT_Missense_T2I
#8	KRAS	GGACGAATATGATCCAACAA	GTCCTTCTCAGCCATATAGTTTCTTGGCTTTATATATCTTGTGGAAAGGACGAAACACCGAAATGACTTGCTATTATTGAGTTTTAGAGCTAGAAATAGCAAGTTAAAATAAGGCTAGTCACTGAGTGACACATGTGTTC	uc001rgp.1_KRAS_12:25398229-25398231_GTC>ATC_silent_D30D;uc001rgq.1_KRAS_12:25398229-25398231_GTC>ATC_silent_D30D
#9	KRAS	CCTTGACGATACAGCTAATT	GTCCTTCTCAGCCATATAGTTTCTTGGCTTTATATATCTTGTGGAAAGGACGAAACACCGCTTCGCCTGTCCTCATGTATGTTTTAGAGCTAGAAATAGCAAGTTAAAATAAGGCTAGTCACTGAGTGACACATGTGTTC	uc001rgp.1_KRAS_12:25398259-25398261_CGT>CAT_Missense_T20M;uc001rgq.1_KRAS_12:25398259-25398261_CGT>CAT_Missense_T20M
#10	KRAS	GGAGCTGGTGGCGTAGGCAA	GTCCTTCTCAGCCATATAGTTTCTTGGCTTTATATATCTTGTGGAAAGGACGAAACACCGCCTCATGTATTGGTCTCTCAGTTTTAGAGCTAGAAATAGCAAGTTAAAATAAGGCTAGTCACTGAGTGACACATGTGTTC	uc001rgp.1_KRAS_12:25398286-25398288_AGC>AAC_Missense_A11V;uc001rgq.1_KRAS_12:25398286-25398288_AGC>AAC_Missense_A11V
#11	KRAS	TTGGAGCTGGTGGCGTAGGC	GTCCTTCTCAGCCATATAGTTTCTTGGCTTTATATATCTTGTGGAAAGGACGAAACACCGATCCAGTATGTCCAACAAACGTTTTAGAGCTAGAAATAGCAAGTTAAAATAAGGCTAGTCACTGAGTGACACATGTGTTC	uc001rgp.1_KRAS_12:25398286-25398288_AGC>AAC_Missense_A11V;uc001rgq.1_KRAS_12:25398286-25398288_AGC>AAC_Missense_A11V
#12	KRAS	ATATAAACTTGTGGTAGTTG	GTCCTTCTCAGCCATATAGTTTCTTGGCTTTATATATCTTGTGGAAAGGACGAAACACCGTGATGGCAAATACACAGAGGGTTTTAGAGCTAGAAATAGCAAGTTAAAATAAGGCTAGTCACTGAGTGACACATGTGTTC	uc001rgp.1_KRAS_12:25398301-25398303_AAG>AAA_Missense_L6F;uc001rgq.1_KRAS_12:25398301-25398303_AAG>AAA_Missense_L6F
#13	KRAS	TTTGCTGATGTTTCAATAAA	GTCCTTCTCAGCCATATAGTTTCTTGGCTTTATATATCTTGTGGAAAGGACGAAACACCGGGCACTGTACTCTTCTTGTCGTTTTAGAGCTAGAAATAGCAAGTTAAAATAAGGCTAGTCACTGAGTGACACATGTGTTC	uc001rgp.1_KRAS_12:25378560-25378562_TGC>TGT_Missense_A146T;uc001rgq.1_KRAS_12:25378560-25378562_TGC>TGT_Missense_A146T
#14	KRAS	TTTGTGTCTACTGTTCTAGA	GTCCTTCTCAGCCATATAGTTTCTTGGCTTTATATATCTTGTGGAAAGGACGAAACACCGTCTTCTTGTCCAGCTGTATCGTTTTAGAGCTAGAAATAGCAAGTTAAAATAAGGCTAGTCACTGAGTGACACATGTGTTC	uc001rgp.1_KRAS_12:25378620-25378622_GTC>GTT_Missense_D126N;uc001rgq.1_KRAS_12:25378620-25378622_GTC>GTT_Missense_D126N
#15	KRAS	AATCACATTTATTTCCTACT	GTCCTTCTCAGCCATATAGTTTCTTGGCTTTATATATCTTGTGGAAAGGACGAAACACCGTATCCAGTATGTCCAACAAAGTTTTAGAGCTAGAAATAGCAAGTTAAAATAAGGCTAGTCACTGAGTGACACATGTGTTC	uc001rgp.1_KRAS_12:25378641-25378643_ATC>ATT_Missense_D119N ;uc001rgp.1_KRAS_12:25378644-25378646_ACA>ATA_Missense_C118Y;uc001rgq.1_KRAS_12:25378641-25378643_ATC>ATT_Missense_D119N ;uc001rgq.1_KRAS_12:25378644-25378646_ACA>ATA_Missense_C118Y
#16	KRAS	TTATTTCCTACTAGGACCAT	GTCCTTCTCAGCCATATAGTTTCTTGGCTTTATATATCTTGTGGAAAGGACGAAACACCGTATAACCACTTGTTTTCTGTGTTTTAGAGCTAGAAATAGCAAGTTAAAATAAGGCTAGTCACTGAGTGACACATGTGTTC	uc001rgp.1_KRAS_12:25378653-25378655_TCC>TCT_Missense_G115R ;uc001rgp.1_KRAS_12:25378653-25378655_TCC>TTC_Missense_G115E ;uc001rgp.1_KRAS_12:25378653-25378655_TCC>TTT_Missense_G115K;uc001rgq.1_KRAS_12:25378653-25378655_TCC>TCT_Missense_G115R ;uc001rgq.1_KRAS_12:25378653-25378655_TCC>TTC_Missense_G115E ;uc001rgq.1_KRAS_12:25378653-25378655_TCC>TTT_Missense_G115K
#17	KRAS	CTTTGCTGATGTTTCAATAA	GTCCTTCTCAGCCATATAGTTTCTTGGCTTTATATATCTTGTGGAAAGGACGAAACACCGTTGCGGATATTAACCTCTACGTTTTAGAGCTAGAAATAGCAAGTTAAAATAAGGCTAGTCACTGAGTGACACATGTGTTC	uc001rgp.1_KRAS_12:25378560-25378562_TGC>TGT_Missense_A146T;uc001rgq.1_KRAS_12:25378560-25378562_TGC>TGT_Missense_A146T
#18	KRAS	GAATTCCATAACTTCTTGCT	GTCCTTCTCAGCCATATAGTTTCTTGGCTTTATATATCTTGTGGAAAGGACGAAACACCGCAATACATGAGGACAGGCGAGTTTTAGAGCTAGAAATAGCAAGTTAAAATAAGGCTAGTCACTGAGTGACACATGTGTTC	uc001rgp.1_KRAS_12:25378584-25378586_TCC>TCT_Missense_G138R ;uc001rgp.1_KRAS_12:25378584-25378586_TCC>TTC_Missense_G138E ;uc001rgp.1_KRAS_12:25378584-25378586_TCC>TTT_Missense_G138K;uc001rgq.1_KRAS_12:25378584-25378586_TCC>TCT_Missense_G138R ;uc001rgq.1_KRAS_12:25378584-25378586_TCC>TTC_Missense_G138E ;uc001rgq.1_KRAS_12:25378584-25378586_TCC>TTT_Missense_G138K
#19	KRAS	ATAACTTCTTGCTAAGTCCT	GTCCTTCTCAGCCATATAGTTTCTTGGCTTTATATATCTTGTGGAAAGGACGAAACACCGAGAGACCAATACATGAGGACGTTTTAGAGCTAGAAATAGCAAGTTAAAATAAGGCTAGTCACTGAGTGACACATGTGTTC	uc001rgp.1_KRAS_12:25378590-25378592_ACT>ATT_Missense_S136N ;uc001rgp.1_KRAS_12:25378593-25378595_TCT>TTT_Missense_R135K;uc001rgq.1_KRAS_12:25378590-25378592_ACT>ATT_Missense_S136N ;uc001rgq.1_KRAS_12:25378593-25378595_TCT>TTT_Missense_R135K
#20	KRAS	AAATCACATTTATTTCCTAC	GTCCTTCTCAGCCATATAGTTTCTTGGCTTTATATATCTTGTGGAAAGGACGAAACACCGTTGGACATACTGGATACAGCGTTTTAGAGCTAGAAATAGCAAGTTAAAATAAGGCTAGTCACTGAGTGACACATGTGTTC	uc001rgp.1_KRAS_12:25378641-25378643_ATC>ATT_Missense_D119N ;uc001rgp.1_KRAS_12:25378644-25378646_ACA>ATA_Missense_C118Y;uc001rgq.1_KRAS_12:25378641-25378643_ATC>ATT_Missense_D119N ;uc001rgq.1_KRAS_12:25378644-25378646_ACA>ATA_Missense_C118Y
#21	KRAS	TTTATTTCCTACTAGGACCA	GTCCTTCTCAGCCATATAGTTTCTTGGCTTTATATATCTTGTGGAAAGGACGAAACACCGAACCTGTTTGTTGGACATACGTTTTAGAGCTAGAAATAGCAAGTTAAAATAAGGCTAGTCACTGAGTGACACATGTGTTC	uc001rgp.1_KRAS_12:25378653-25378655_TCC>TCT_Missense_G115R ;uc001rgp.1_KRAS_12:25378653-25378655_TCC>TTC_Missense_G115E ;uc001rgp.1_KRAS_12:25378653-25378655_TCC>TTT_Missense_G115K;uc001rgq.1_KRAS_12:25378653-25378655_TCC>TCT_Missense_G115R ;uc001rgq.1_KRAS_12:25378653-25378655_TCC>TTC_Missense_G115E ;uc001rgq.1_KRAS_12:25378653-25378655_TCC>TTT_Missense_G115K
#22	KRAS	TAGGACCATAGGTACATCTT	GTCCTTCTCAGCCATATAGTTTCTTGGCTTTATATATCTTGTGGAAAGGACGAAACACCGAGAAAACAAGTGGTTATAGAGTTTTAGAGCTAGAAATAGCAAGTTAAAATAAGGCTAGTCACTGAGTGACACATGTGTTC	uc001rgp.1_KRAS_12:25378662-25378664_GAC>GAT_Missense_V112I ;uc001rgp.1_KRAS_12:25378665-25378667_CAT>TAT_Missense_M111I;uc001rgq.1_KRAS_12:25378662-25378664_GAC>GAT_Missense_V112I ;uc001rgq.1_KRAS_12:25378665-25378667_CAT>TAT_Missense_M111I
#23	KRAS	GGACCATAGGTACATCTTCA	GTCCTTCTCAGCCATATAGTTTCTTGGCTTTATATATCTTGTGGAAAGGACGAAACACCGGGATTCTTACAGAAAACAAGGTTTTAGAGCTAGAAATAGCAAGTTAAAATAAGGCTAGTCACTGAGTGACACATGTGTTC	uc001rgp.1_KRAS_12:25378662-25378664_GAC>GAT_Missense_V112I ;uc001rgp.1_KRAS_12:25378665-25378667_CAT>TAT_Missense_M111I;uc001rgq.1_KRAS_12:25378662-25378664_GAC>GAT_Missense_V112I ;uc001rgq.1_KRAS_12:25378665-25378667_CAT>TAT_Missense_M111I
#24	KRAS	AACATCAGCAAAGACAAGAC	GTCCTTCTCAGCCATATAGTTTCTTGGCTTTATATATCTTGTGGAAAGGACGAAACACCGTTTGCGGATATTAACCTCTAGTTTTAGAGCTAGAAATAGCAAGTTAAAATAAGGCTAGTCACTGAGTGACACATGTGTTC	uc001rgp.1_KRAS_12:25378560-25378562_TGC>TAC_Missense_A146V ;uc001rgp.1_KRAS_12:25378563-25378565_TGA>TAA_Missense_S145L ;uc001rgp.1_KRAS_12:25378566-25378568_TGT>TAT_Missense_T144I;uc001rgq.1_KRAS_12:25378560-25378562_TGC>TAC_Missense_A146V ;uc001rgq.1_KRAS_12:25378563-25378565_TGA>TAA_Missense_S145L ;uc001rgq.1_KRAS_12:25378566-25378568_TGT>TAT_Missense_T144I
#25	KRAS	CAGGACTTAGCAAGAAGTTA	GTCCTTCTCAGCCATATAGTTTCTTGGCTTTATATATCTTGTGGAAAGGACGAAACACCGTATTTGCCATCAATAATAGCGTTTTAGAGCTAGAAATAGCAAGTTAAAATAAGGCTAGTCACTGAGTGACACATGTGTTC	uc001rgp.1_KRAS_12:25378602-25378604_GTC>ATC_silent_D132D;uc001rgq.1_KRAS_12:25378602-25378604_GTC>ATC_silent_D132D
#26	KRAS	AGTAGACACAAAACAGGCTC	GTCCTTCTCAGCCATATAGTTTCTTGGCTTTATATATCTTGTGGAAAGGACGAAACACCGCCAATACATGAGGACAGGCGGTTTTAGAGCTAGAAATAGCAAGTTAAAATAAGGCTAGTCACTGAGTGACACATGTGTTC	uc001rgp.1_KRAS_12:25378617-25378619_TGT>TAT_Missense_T127I ;uc001rgp.1_KRAS_12:25378620-25378622_GTC>ATC_silent_D126D;uc001rgq.1_KRAS_12:25378617-25378619_TGT>TAT_Missense_T127I ;uc001rgq.1_KRAS_12:25378620-25378622_GTC>ATC_silent_D126D
#27	KRAS	TAGAACAGTAGACACAAAAC	GTCCTTCTCAGCCATATAGTTTCTTGGCTTTATATATCTTGTGGAAAGGACGAAACACCGGAGAGACCAATACATGAGGAGTTTTAGAGCTAGAAATAGCAAGTTAAAATAAGGCTAGTCACTGAGTGACACATGTGTTC	uc001rgp.1_KRAS_12:25378626-25378628_TGT>TAT_Missense_T124I;uc001rgq.1_KRAS_12:25378626-25378628_TGT>TAT_Missense_T124I
#28	KRAS	GATGTACCTATGGTCCTAGT	GTCCTTCTCAGCCATATAGTTTCTTGGCTTTATATATCTTGTGGAAAGGACGAAACACCGACAGCTGGACAAGAAGAGTAGTTTTAGAGCTAGAAATAGCAAGTTAAAATAAGGCTAGTCACTGAGTGACACATGTGTTC	uc001rgp.1_KRAS_12:25378668-25378670_AGG>AGA_Missense_P110S ;uc001rgp.1_KRAS_12:25378668-25378670_AGG>AAG_Missense_P110L ;uc001rgp.1_KRAS_12:25378668-25378670_AGG>AAA_Missense_P110F;uc001rgq.1_KRAS_12:25378668-25378670_AGG>AGA_Missense_P110S ;uc001rgq.1_KRAS_12:25378668-25378670_AGG>AAG_Missense_P110L ;uc001rgq.1_KRAS_12:25378668-25378670_AGG>AAA_Missense_P110F
#29	KRAS	GGACTCTGAAGATGTACCTA	GTCCTTCTCAGCCATATAGTTTCTTGGCTTTATATATCTTGTGGAAAGGACGAAACACCGTGGATACAGCTGGACAAGAAGTTTTAGAGCTAGAAATAGCAAGTTAAAATAAGGCTAGTCACTGAGTGACACATGTGTTC	uc001rgp.1_KRAS_12:25378680-25378682_AGA>AAA_Missense_S106F ;uc001rgp.1_KRAS_12:25378683-25378685_GTC>ATC_silent_D105D;uc001rgq.1_KRAS_12:25378680-25378682_AGA>AAA_Missense_S106F ;uc001rgq.1_KRAS_12:25378683-25378685_GTC>ATC_silent_D105D
#30	KRAS	AGAACAAATTAAAAGAGTTA	GTCCTTCTCAGCCATATAGTTTCTTGGCTTTATATATCTTGTGGAAAGGACGAAACACCGCATACTGGATACAGCTGGACGTTTTAGAGCTAGAAATAGCAAGTTAAAATAAGGCTAGTCACTGAGTGACACATGTGTTC	uc001rgp.1_KRAS_12:25378701-25378703_TTG>TTA_Nonsense_Q99*;uc001rgq.1_KRAS_12:25378701-25378703_TTG>TTA_Nonsense_Q99*
#31	KRAS	AAACATCAGCAAAGACAAGA	GTCCTTCTCAGCCATATAGTTTCTTGGCTTTATATATCTTGTGGAAAGGACGAAACACCGTTACAGAAAACAAGTGGTTAGTTTTAGAGCTAGAAATAGCAAGTTAAAATAAGGCTAGTCACTGAGTGACACATGTGTTC	uc001rgp.1_KRAS_12:25378563-25378565_TGA>TAA_Missense_S145L ;uc001rgp.1_KRAS_12:25378566-25378568_TGT>TAT_Missense_T144I;uc001rgq.1_KRAS_12:25378563-25378565_TGA>TAA_Missense_S145L ;uc001rgq.1_KRAS_12:25378566-25378568_TGT>TAT_Missense_T144I
#32	KRAS	ATTGAAACATCAGCAAAGAC	GTCCTTCTCAGCCATATAGTTTCTTGGCTTTATATATCTTGTGGAAAGGACGAAACACCGTCCACAAAATGATTCTGAATGTTTTAGAGCTAGAAATAGCAAGTTAAAATAAGGCTAGTCACTGAGTGACACATGTGTTC	uc001rgp.1_KRAS_12:25378566-25378568_TGT>TAT_Missense_T144I;uc001rgq.1_KRAS_12:25378566-25378568_TGT>TAT_Missense_T144I
#33	KRAS	AATTCCTTTTATTGAAACAT	GTCCTTCTCAGCCATATAGTTTCTTGGCTTTATATATCTTGTGGAAAGGACGAAACACCGGGCACTCTTGCCTACGCCACGTTTTAGAGCTAGAAATAGCAAGTTAAAATAAGGCTAGTCACTGAGTGACACATGTGTTC	uc001rgp.1_KRAS_12:25378578-25378580_AGG>AGA_Missense_P140S ;uc001rgp.1_KRAS_12:25378578-25378580_AGG>AAG_Missense_P140L ;uc001rgp.1_KRAS_12:25378578-25378580_AGG>AAA_Missense_P140F;uc001rgq.1_KRAS_12:25378578-25378580_AGG>AGA_Missense_P140S ;uc001rgq.1_KRAS_12:25378578-25378580_AGG>AAG_Missense_P140L ;uc001rgq.1_KRAS_12:25378578-25378580_AGG>AAA_Missense_P140F
#34	KRAS	CAGGCTCAGGACTTAGCAAG	GTCCTTCTCAGCCATATAGTTTCTTGGCTTTATATATCTTGTGGAAAGGACGAAACACCGCCACCAGCTCCAACTACCACGTTTTAGAGCTAGAAATAGCAAGTTAAAATAAGGCTAGTCACTGAGTGACACATGTGTTC	uc001rgp.1_KRAS_12:25378605-25378607_CTG>CTA_Nonsense_Q131* ;uc001rgp.1_KRAS_12:25378608-25378610_AGC>AAC_Missense_A130V;uc001rgq.1_KRAS_12:25378605-25378607_CTG>CTA_Nonsense_Q131* ;uc001rgq.1_KRAS_12:25378608-25378610_AGC>AAC_Missense_A130V
#35	KRAS	AAACAGGCTCAGGACTTAGC	GTCCTTCTCAGCCATATAGTTTCTTGGCTTTATATATCTTGTGGAAAGGACGAAACACCGAACTACCACAAGTTTATATTGTTTTAGAGCTAGAAATAGCAAGTTAAAATAAGGCTAGTCACTGAGTGACACATGTGTTC	uc001rgp.1_KRAS_12:25378608-25378610_AGC>AAC_Missense_A130V ;uc001rgp.1_KRAS_12:25378611-25378613_CTG>CTA_Nonsense_Q129*;uc001rgq.1_KRAS_12:25378608-25378610_AGC>AAC_Missense_A130V ;uc001rgq.1_KRAS_12:25378611-25378613_CTG>CTA_Nonsense_Q129*
#36	KRAS	CACAAAACAGGCTCAGGACT	GTCCTTCTCAGCCATATAGTTTCTTGGCTTTATATATCTTGTGGAAAGGACGAAACACCGGCTAATTCAGAATCATTTTGGTTTTAGAGCTAGAAATAGCAAGTTAAAATAAGGCTAGTCACTGAGTGACACATGTGTTC	uc001rgp.1_KRAS_12:25378611-25378613_CTG>CTA_Nonsense_Q129* ;uc001rgp.1_KRAS_12:25378617-25378619_TGT>TAT_Missense_T127I;uc001rgq.1_KRAS_12:25378611-25378613_CTG>CTA_Nonsense_Q129* ;uc001rgq.1_KRAS_12:25378617-25378619_TGT>TAT_Missense_T127I
#37	KRAS	CAGTAGACACAAAACAGGCT	GTCCTTCTCAGCCATATAGTTTCTTGGCTTTATATATCTTGTGGAAAGGACGAAACACCGAAACTTGTGGTAGTTGGAGCGTTTTAGAGCTAGAAATAGCAAGTTAAAATAAGGCTAGTCACTGAGTGACACATGTGTTC	uc001rgp.1_KRAS_12:25378620-25378622_GTC>ATC_silent_D126D;uc001rgq.1_KRAS_12:25378620-25378622_GTC>ATC_silent_D126D
#38	KRAS	CTAGAACAGTAGACACAAAA	GTCCTTCTCAGCCATATAGTTTCTTGGCTTTATATATCTTGTGGAAAGGACGAAACACCGAATGACTGAATATAAACTTGGTTTTAGAGCTAGAAATAGCAAGTTAAAATAAGGCTAGTCACTGAGTGACACATGTGTTC	uc001rgp.1_KRAS_12:25378626-25378628_TGT>TAT_Missense_T124I;uc001rgq.1_KRAS_12:25378626-25378628_TGT>TAT_Missense_T124I
#39	KRAS	TGATTTGCCTTCTAGAACAG	GTCCTTCTCAGCCATATAGTTTCTTGGCTTTATATATCTTGTGGAAAGGACGAAACACCGGGACGAATATGATCCAACAAGTTTTAGAGCTAGAAATAGCAAGTTAAAATAAGGCTAGTCACTGAGTGACACATGTGTTC	uc001rgp.1_KRAS_12:25378635-25378637_AGG>AGA_Missense_P121S ;uc001rgp.1_KRAS_12:25378635-25378637_AGG>AAG_Missense_P121L ;uc001rgp.1_KRAS_12:25378635-25378637_AGG>AAA_Missense_P121F;uc001rgq.1_KRAS_12:25378635-25378637_AGG>AGA_Missense_P121S ;uc001rgq.1_KRAS_12:25378635-25378637_AGG>AAG_Missense_P121L ;uc001rgq.1_KRAS_12:25378635-25378637_AGG>AAA_Missense_P121F
#40	KRAS	AGATGTACCTATGGTCCTAG	GTCCTTCTCAGCCATATAGTTTCTTGGCTTTATATATCTTGTGGAAAGGACGAAACACCGCCTTGACGATACAGCTAATTGTTTTAGAGCTAGAAATAGCAAGTTAAAATAAGGCTAGTCACTGAGTGACACATGTGTTC	uc001rgp.1_KRAS_12:25378668-25378670_AGG>AGA_Missense_P110S ;uc001rgp.1_KRAS_12:25378668-25378670_AGG>AAG_Missense_P110L ;uc001rgp.1_KRAS_12:25378668-25378670_AGG>AAA_Missense_P110F;uc001rgq.1_KRAS_12:25378668-25378670_AGG>AGA_Missense_P110S ;uc001rgq.1_KRAS_12:25378668-25378670_AGG>AAG_Missense_P110L ;uc001rgq.1_KRAS_12:25378668-25378670_AGG>AAA_Missense_P110F
#41	KRAS	GAGAACAAATTAAAAGAGTT	GTCCTTCTCAGCCATATAGTTTCTTGGCTTTATATATCTTGTGGAAAGGACGAAACACCGGGAGCTGGTGGCGTAGGCAAGTTTTAGAGCTAGAAATAGCAAGTTAAAATAAGGCTAGTCACTGAGTGACACATGTGTTC	uc001rgp.1_KRAS_12:25378701-25378703_TTG>TTA_Nonsense_Q99*;uc001rgq.1_KRAS_12:25378701-25378703_TTG>TTA_Nonsense_Q99*
#42	KRAS	CCTCCCCAGTCCTCATGTAC	GTCCTTCTCAGCCATATAGTTTCTTGGCTTTATATATCTTGTGGAAAGGACGAAACACCGTTGGAGCTGGTGGCGTAGGCGTTTTAGAGCTAGAAATAGCAAGTTAAAATAAGGCTAGTCACTGAGTGACACATGTGTTC	uc001rgp.1_KRAS_12:25380230-25380232_CTC>CTT_Missense_E76K ;uc001rgp.1_KRAS_12:25380230-25380232_CTC>TTC_silent_E76E ;uc001rgp.1_KRAS_12:25380230-25380232_CTC>TTT_Missense_E76K ;uc001rgp.1_KRAS_12:25380233-25380235_CCC>CCT_Missense_G75R ;uc001rgp.1_KRAS_12:25380233-25380235_CCC>CTC_Missense_G75E ;uc001rgp.1_KRAS_12:25380233-25380235_CCC>CTT_Missense_G75K ;uc001rgp.1_KRAS_12:25380233-25380235_CCC>…
#43	KRAS	AATTACTACTTGCTTCCTGT	GTCCTTCTCAGCCATATAGTTTCTTGGCTTTATATATCTTGTGGAAAGGACGAAACACCGATATAAACTTGTGGTAGTTGGTTTTAGAGCTAGAAATAGCAAGTTAAAATAAGGCTAGTCACTGAGTGACACATGTGTTC	uc001rgp.1_KRAS_12:25380323-25380325_TAC>TAT_Missense_V45I ;uc001rgp.1_KRAS_12:25380326-25380328_TAC>TAT_Missense_V44I;uc001rgq.1_KRAS_12:25380323-25380325_TAC>TAT_Missense_V45I ;uc001rgq.1_KRAS_12:25380326-25380328_TAC>TAT_Missense_V44I
#44	KRAS	TTATGGCAAATACACAAAGA	GTCCTTCTCAGCCATATAGTTTCTTGGCTTTATATATCTTGTGGAAAGGACGAAACACCGTGGCAATCCCATACAACCCTGTTTTAGAGCTAGAAATAGCAAGTTAAAATAAGGCTAGTCACTGAGTGACACATGTGTTC	uc001rgp.1_KRAS_12:25380209-25380211_GGC>GGT_Missense_A83T;uc001rgq.1_KRAS_12:25380209-25380211_GGC>GGT_Missense_A83T
#45	KRAS	TACACAAAGAAAGCCCTCCC	GTCCTTCTCAGCCATATAGTTTCTTGGCTTTATATATCTTGTGGAAAGGACGAAACACCGGTCCCATCATCACTGCTGTTGTTTTAGAGCTAGAAATAGCAAGTTAAAATAAGGCTAGTCACTGAGTGACACATGTGTTC	uc001rgp.1_KRAS_12:25380218-25380220_ACA>ATA_Missense_C80Y;uc001rgq.1_KRAS_12:25380218-25380220_ACA>ATA_Missense_C80Y
#46	KRAS	TCCTCTTGACCTGCTGTGTC	GTCCTTCTCAGCCATATAGTTTCTTGGCTTTATATATCTTGTGGAAAGGACGAAACACCGTACTGGCGTATTTCTCTTACGTTTTAGAGCTAGAAATAGCAAGTTAAAATAAGGCTAGTCACTGAGTGACACATGTGTTC	uc001rgp.1_KRAS_12:25380272-25380274_CTC>CTT_Missense_E62K ;uc001rgp.1_KRAS_12:25380272-25380274_CTC>TTC_silent_E62E ;uc001rgp.1_KRAS_12:25380272-25380274_CTC>TTT_Missense_E62K;uc001rgq.1_KRAS_12:25380272-25380274_CTC>CTT_Missense_E62K ;uc001rgq.1_KRAS_12:25380272-25380274_CTC>TTC_silent_E62E ;uc001rgq.1_KRAS_12:25380272-25380274_CTC>TTT_Missense_E62K
#47	KRAS	CTGCTGTGTCGAGAATATCC	GTCCTTCTCAGCCATATAGTTTCTTGGCTTTATATATCTTGTGGAAAGGACGAAACACCGTTCTCTTACCAGTGTGTAAAGTTTTAGAGCTAGAAATAGCAAGTTAAAATAAGGCTAGTCACTGAGTGACACATGTGTTC	uc001rgp.1_KRAS_12:25380281-25380283_TGC>TGT_Missense_A59T ;uc001rgp.1_KRAS_12:25380287-25380289_GTC>GTT_Missense_D57N;uc001rgq.1_KRAS_12:25380281-25380283_TGC>TGT_Missense_A59T ;uc001rgq.1_KRAS_12:25380287-25380289_GTC>GTT_Missense_D57N
#48	KRAS	GCTGTGTCGAGAATATCCAA	GTCCTTCTCAGCCATATAGTTTCTTGGCTTTATATATCTTGTGGAAAGGACGAAACACCGGATGGGACTCAGGGTTGTATGTTTTAGAGCTAGAAATAGCAAGTTAAAATAAGGCTAGTCACTGAGTGACACATGTGTTC	uc001rgp.1_KRAS_12:25380287-25380289_GTC>GTT_Missense_D57N;uc001rgq.1_KRAS_12:25380287-25380289_GTC>GTT_Missense_D57N
#49	KRAS	TGTCGAGAATATCCAAGAGA	GTCCTTCTCAGCCATATAGTTTCTTGGCTTTATATATCTTGTGGAAAGGACGAAACACCGCAGCAGTGATGATGGGACTCGTTTTAGAGCTAGAAATAGCAAGTTAAAATAAGGCTAGTCACTGAGTGACACATGTGTTC	uc001rgp.1_KRAS_12:25380287-25380289_GTC>GTT_Missense_D57N;uc001rgq.1_KRAS_12:25380287-25380289_GTC>GTT_Missense_D57N
#50	KRAS	CAATTACTACTTGCTTCCTG	GTCCTTCTCAGCCATATAGTTTCTTGGCTTTATATATCTTGTGGAAAGGACGAAACACCGAACTCAACAGCAGTGATGATGTTTTAGAGCTAGAAATAGCAAGTTAAAATAAGGCTAGTCACTGAGTGACACATGTGTTC	uc001rgp.1_KRAS_12:25380323-25380325_TAC>TAT_Missense_V45I ;uc001rgp.1_KRAS_12:25380326-25380328_TAC>TAT_Missense_V44I;uc001rgq.1_KRAS_12:25380323-25380325_TAC>TAT_Missense_V45I ;uc001rgq.1_KRAS_12:25380326-25380328_TAC>TAT_Missense_V44I
#51	KRAS	CAGTACATGAGGACTGGGGA	GTCCTTCTCAGCCATATAGTTTCTTGGCTTTATATATCTTGTGGAAAGGACGAAACACCGAAACTCAACAGCAGTGATGAGTTTTAGAGCTAGAAATAGCAAGTTAAAATAAGGCTAGTCACTGAGTGACACATGTGTTC	uc001rgp.1_KRAS_12:25380245-25380247_GTA>ATA_silent_Y71Y;uc001rgq.1_KRAS_12:25380245-25380247_GTA>ATA_silent_Y71Y
#52	KRAS	CCAGTACATGAGGACTGGGG	GTCCTTCTCAGCCATATAGTTTCTTGGCTTTATATATCTTGTGGAAAGGACGAAACACCGACAGCAGTGATGATGGGACTGTTTTAGAGCTAGAAATAGCAAGTTAAAATAAGGCTAGTCACTGAGTGACACATGTGTTC	uc001rgp.1_KRAS_12:25380245-25380247_GTA>ATA_silent_Y71Y ;uc001rgp.1_KRAS_12:25380248-25380250_CTG>CTA_Nonsense_Q70*;uc001rgq.1_KRAS_12:25380245-25380247_GTA>ATA_silent_Y71Y ;uc001rgq.1_KRAS_12:25380248-25380250_CTG>CTA_Nonsense_Q70*
#53	KRAS	GGACCAGTACATGAGGACTG	GTCCTTCTCAGCCATATAGTTTCTTGGCTTTATATATCTTGTGGAAAGGACGAAACACCGTACCGAATGAAAAAACTCAAGTTTTAGAGCTAGAAATAGCAAGTTAAAATAAGGCTAGTCACTGAGTGACACATGTGTTC	uc001rgp.1_KRAS_12:25380245-25380247_GTA>ATA_silent_Y71Y ;uc001rgp.1_KRAS_12:25380248-25380250_CTG>CTA_Nonsense_Q70* ;uc001rgp.1_KRAS_12:25380251-25380253_GTC>ATC_silent_D69D;uc001rgq.1_KRAS_12:25380245-25380247_GTA>ATA_silent_Y71Y ;uc001rgq.1_KRAS_12:25380248-25380250_CTG>CTA_Nonsense_Q70* ;uc001rgq.1_KRAS_12:25380251-25380253_GTC>ATC_silent_D69D
#54	KRAS	GGGACCAGTACATGAGGACT	GTCCTTCTCAGCCATATAGTTTCTTGGCTTTATATATCTTGTGGAAAGGACGAAACACCGGATGCTTTTTACACACTGGTGTTTTAGAGCTAGAAATAGCAAGTTAAAATAAGGCTAGTCACTGAGTGACACATGTGTTC	uc001rgp.1_KRAS_12:25380248-25380250_CTG>CTA_Nonsense_Q70* ;uc001rgp.1_KRAS_12:25380251-25380253_GTC>ATC_silent_D69D;uc001rgq.1_KRAS_12:25380248-25380250_CTG>CTA_Nonsense_Q70* ;uc001rgq.1_KRAS_12:25380251-25380253_GTC>ATC_silent_D69D
#55	KRAS	AGGGACCAGTACATGAGGAC	GTCCTTCTCAGCCATATAGTTTCTTGGCTTTATATATCTTGTGGAAAGGACGAAACACCGCCCGGCCCCCGACGGCTCTGGTTTTAGAGCTAGAAATAGCAAGTTAAAATAAGGCTAGTCACTGAGTGACACATGTGTTC	uc001rgp.1_KRAS_12:25380248-25380250_CTG>CTA_Nonsense_Q70* ;uc001rgp.1_KRAS_12:25380251-25380253_GTC>ATC_silent_D69D;uc001rgq.1_KRAS_12:25380248-25380250_CTG>CTA_Nonsense_Q70* ;uc001rgq.1_KRAS_12:25380251-25380253_GTC>ATC_silent_D69D
#56	KRAS	TCTCGACACAGCAGGTCAAG	GTCCTTCTCAGCCATATAGTTTCTTGGCTTTATATATCTTGTGGAAAGGACGAAACACCGCGTCGGGGGCCGGGTTCAGCGTTTTAGAGCTAGAAATAGCAAGTTAAAATAAGGCTAGTCACTGAGTGACACATGTGTTC	uc001rgp.1_KRAS_12:25380284-25380286_TGT>TAT_Missense_T58I ;uc001rgp.1_KRAS_12:25380287-25380289_GTC>ATC_silent_D57D ;uc001rgp.1_KRAS_12:25380290-25380292_GAG>GAA_Missense_L56F ;uc001rgp.1_KRAS_12:25380290-25380292_GAG>AAG_silent_L56L ;uc001rgp.1_KRAS_12:25380290-25380292_GAG>AAA_Missense_L56F;uc001rgq.1_KRAS_12:25380284-25380286_TGT>TAT_Missense_T58I ;uc001rgq.1_KRAS_12:25380287-25380289_GTC>ATC…
#57	KRAS	AGGAAGCAAGTAGTAATTGA	GTCCTTCTCAGCCATATAGTTTCTTGGCTTTATATATCTTGTGGAAAGGACGAAACACCGCCCGACGGCTCTGCAGTTAAGTTTTAGAGCTAGAAATAGCAAGTTAAAATAAGGCTAGTCACTGAGTGACACATGTGTTC	uc001rgp.1_KRAS_12:25380329-25380331_TTG>TTA_Nonsense_Q43*;uc001rgq.1_KRAS_12:25380329-25380331_TTG>TTA_Nonsense_Q43*
#58	KRAS	ACCAGTACATGAGGACTGGG	GTCCTTCTCAGCCATATAGTTTCTTGGCTTTATATATCTTGTGGAAAGGACGAAACACCGGAGCCGTCGGGGGCCGGGTTGTTTTAGAGCTAGAAATAGCAAGTTAAAATAAGGCTAGTCACTGAGTGACACATGTGTTC	uc001rgp.1_KRAS_12:25380245-25380247_GTA>ATA_silent_Y71Y ;uc001rgp.1_KRAS_12:25380248-25380250_CTG>CTA_Nonsense_Q70*;uc001rgq.1_KRAS_12:25380245-25380247_GTA>ATA_silent_Y71Y ;uc001rgq.1_KRAS_12:25380248-25380250_CTG>CTA_Nonsense_Q70*
#59	KRAS	AGTACAGTGCAATGAGGGAC	GTCCTTCTCAGCCATATAGTTTCTTGGCTTTATATATCTTGTGGAAAGGACGAAACACCGCCGACGGCTCTGCAGTTAACGTTTTAGAGCTAGAAATAGCAAGTTAAAATAAGGCTAGTCACTGAGTGACACATGTGTTC	uc001rgp.1_KRAS_12:25380266-25380268_GTA>ATA_silent_Y64Y;uc001rgq.1_KRAS_12:25380266-25380268_GTA>ATA_silent_Y64Y
#60	KRAS	ACAGCAGGTCAAGAGGAGTA	GTCCTTCTCAGCCATATAGTTTCTTGGCTTTATATATCTTGTGGAAAGGACGAAACACCGCTGCAGAGCCGTCGGGGGCCGTTTTAGAGCTAGAAATAGCAAGTTAAAATAAGGCTAGTCACTGAGTGACACATGTGTTC	uc001rgp.1_KRAS_12:25380281-25380283_TGC>TAC_Missense_A59V;uc001rgq.1_KRAS_12:25380281-25380283_TGC>TAC_Missense_A59V
#61	KRAS	TCGACACAGCAGGTCAAGAG	GTCCTTCTCAGCCATATAGTTTCTTGGCTTTATATATCTTGTGGAAAGGACGAAACACCGGGCTCTGCAGTTAACGGGACGTTTTAGAGCTAGAAATAGCAAGTTAAAATAAGGCTAGTCACTGAGTGACACATGTGTTC	uc001rgp.1_KRAS_12:25380284-25380286_TGT>TAT_Missense_T58I ;uc001rgp.1_KRAS_12:25380287-25380289_GTC>ATC_silent_D57D;uc001rgq.1_KRAS_12:25380284-25380286_TGT>TAT_Missense_T58I ;uc001rgq.1_KRAS_12:25380287-25380289_GTC>ATC_silent_D57D
#62	KRAS	TTCTCGACACAGCAGGTCAA	GTCCTTCTCAGCCATATAGTTTCTTGGCTTTATATATCTTGTGGAAAGGACGAAACACCGACTGCAGAGCCGTCGGGGGCGTTTTAGAGCTAGAAATAGCAAGTTAAAATAAGGCTAGTCACTGAGTGACACATGTGTTC	uc001rgp.1_KRAS_12:25380287-25380289_GTC>ATC_silent_D57D ;uc001rgp.1_KRAS_12:25380290-25380292_GAG>GAA_Missense_L56F ;uc001rgp.1_KRAS_12:25380290-25380292_GAG>AAG_silent_L56L ;uc001rgp.1_KRAS_12:25380290-25380292_GAG>AAA_Missense_L56F;uc001rgq.1_KRAS_12:25380287-25380289_GTC>ATC_silent_D57D ;uc001rgq.1_KRAS_12:25380290-25380292_GAG>GAA_Missense_L56F ;uc001rgq.1_KRAS_12:25380290-25380292_GAG>AAG_s…
#63	KRAS	TATTCTCGACACAGCAGGTC	GTCCTTCTCAGCCATATAGTTTCTTGGCTTTATATATCTTGTGGAAAGGACGAAACACCGGTTAACTGCAGAGCCGTCGGGTTTTAGAGCTAGAAATAGCAAGTTAAAATAAGGCTAGTCACTGAGTGACACATGTGTTC	uc001rgp.1_KRAS_12:25380287-25380289_GTC>ATC_silent_D57D ;uc001rgp.1_KRAS_12:25380290-25380292_GAG>GAA_Missense_L56F ;uc001rgp.1_KRAS_12:25380290-25380292_GAG>AAG_silent_L56L ;uc001rgp.1_KRAS_12:25380290-25380292_GAG>AAA_Missense_L56F;uc001rgq.1_KRAS_12:25380287-25380289_GTC>ATC_silent_D57D ;uc001rgq.1_KRAS_12:25380290-25380292_GAG>GAA_Missense_L56F ;uc001rgq.1_KRAS_12:25380290-25380292_GAG>AAG_s…
#64	KRAS	TCTCTTGGATATTCTCGACA	GTCCTTCTCAGCCATATAGTTTCTTGGCTTTATATATCTTGTGGAAAGGACGAAACACCGCGTTAACTGCAGAGCCGTCGGTTTTAGAGCTAGAAATAGCAAGTTAAAATAAGGCTAGTCACTGAGTGACACATGTGTTC	uc001rgp.1_KRAS_12:25380302-25380304_GAG>GAA_Missense_L52F ;uc001rgp.1_KRAS_12:25380302-25380304_GAG>AAG_silent_L52L ;uc001rgp.1_KRAS_12:25380302-25380304_GAG>AAA_Missense_L52F;uc001rgq.1_KRAS_12:25380302-25380304_GAG>GAA_Missense_L52F ;uc001rgq.1_KRAS_12:25380302-25380304_GAG>AAG_silent_L52L ;uc001rgq.1_KRAS_12:25380302-25380304_GAG>AAA_Missense_L52F
#65	KRAS	GAAGCAAGTAGTAATTGATG	GTCCTTCTCAGCCATATAGTTTCTTGGCTTTATATATCTTGTGGAAAGGACGAAACACCGTACCTGTCTGGTCTTGGCTGGTTTTAGAGCTAGAAATAGCAAGTTAAAATAAGGCTAGTCACTGAGTGACACATGTGTTC	uc001rgp.1_KRAS_12:25380329-25380331_TTG>TTA_Nonsense_Q43*;uc001rgq.1_KRAS_12:25380329-25380331_TTG>TTA_Nonsense_Q43*
#66	KRAS	GGATTCCTACAGGAAGCAAG	GTCCTTCTCAGCCATATAGTTTCTTGGCTTTATATATCTTGTGGAAAGGACGAAACACCGTTGGCTGAGGTTTCAATGAAGTTTTAGAGCTAGAAATAGCAAGTTAAAATAAGGCTAGTCACTGAGTGACACATGTGTTC	uc001rgp.1_KRAS_12:25380338-25380340_GTA>ATA_silent_Y40Y ;uc001rgp.1_KRAS_12:25380341-25380343_GGA>GAA_Missense_S39F ;uc001rgp.1_KRAS_12:25380341-25380343_GGA>AGA_silent_S39S ;uc001rgp.1_KRAS_12:25380341-25380343_GGA>AAA_Missense_S39F;uc001rgq.1_KRAS_12:25380338-25380340_GTA>ATA_silent_Y40Y ;uc001rgq.1_KRAS_12:25380341-25380343_GGA>GAA_Missense_S39F ;uc001rgq.1_KRAS_12:25380341-25380343_GGA>AGA_s…
#67	KRAS	TTCTCGAACTAATGTATAGA	GTCCTTCTCAGCCATATAGTTTCTTGGCTTTATATATCTTGTGGAAAGGACGAAACACCGCGTAACTCTTGGCCAGTTCGGTTTTAGAGCTAGAAATAGCAAGTTAAAATAAGGCTAGTCACTGAGTGACACATGTGTTC	uc001rgq.1_KRAS_12:25362813-25362815_TCG>TTG_Missense_R161Q ;uc001rgq.1_KRAS_12:25362816-25362818_AAC>AAT_Missense_V160I
#68	KRAS	GAATTTCTCGAACTAATGTA	GTCCTTCTCAGCCATATAGTTTCTTGGCTTTATATATCTTGTGGAAAGGACGAAACACCGGTAACTCTTGGCCAGTTCGTGTTTTAGAGCTAGAAATAGCAAGTTAAAATAAGGCTAGTCACTGAGTGACACATGTGTTC	uc001rgq.1_KRAS_12:25362810-25362812_TTC>TTT_Missense_E162K ;uc001rgq.1_KRAS_12:25362813-25362815_TCG>TTG_Missense_R161Q
#69	KRAS	TTTCTCGAACTAATGTATAG	GTCCTTCTCAGCCATATAGTTTCTTGGCTTTATATATCTTGTGGAAAGGACGAAACACCGTTTGTATCAACTGTCCTTGTGTTTTAGAGCTAGAAATAGCAAGTTAAAATAAGGCTAGTCACTGAGTGACACATGTGTTC	uc001rgq.1_KRAS_12:25362810-25362812_TTC>TTT_Missense_E162K ;uc001rgq.1_KRAS_12:25362813-25362815_TCG>TTG_Missense_R161Q ;uc001rgq.1_KRAS_12:25362816-25362818_AAC>AAT_Missense_V160I
#70	KRAS	TGAGCAAAGATGGTAAAAAG	GTCCTTCTCAGCCATATAGTTTCTTGGCTTTATATATCTTGTGGAAAGGACGAAACACCGTTGTTTCCCACTAGCACCATGTTTTAGAGCTAGAAATAGCAAGTTAAAATAAGGCTAGTCACTGAGTGACACATGTGTTC	uc001rgq.1_KRAS_12:25362783-25362785_GCT>ACT_silent_S171S
#71	KRAS	AGATGAGCAAAGATGGTAAA	GTCCTTCTCAGCCATATAGTTTCTTGGCTTTATATATCTTGTGGAAAGGACGAAACACCGATACCTGTCTGGTCTTGGCTGTTTTAGAGCTAGAAATAGCAAGTTAAAATAAGGCTAGTCACTGAGTGACACATGTGTTC	uc001rgq.1_KRAS_12:25362783-25362785_GCT>ACT_silent_S171S
#72	KRAS	CGAAAACATAAAGAAAAGAT	GTCCTTCTCAGCCATATAGTTTCTTGGCTTTATATATCTTGTGGAAAGGACGAAACACCGGGAATCCCGTAACTCTTGGCGTTTTAGAGCTAGAAATAGCAAGTTAAAATAAGGCTAGTCACTGAGTGACACATGTGTTC	uc001rgq.1_KRAS_12:25362798-25362800_ATG>ATA_Missense_H166Y
#73	KRAS	AAATTCGAAAACATAAAGAA	GTCCTTCTCAGCCATATAGTTTCTTGGCTTTATATATCTTGTGGAAAGGACGAAACACCGAAATCACACTTGTTTCCCACGTTTTAGAGCTAGAAATAGCAAGTTAAAATAAGGCTAGTCACTGAGTGACACATGTGTTC	uc001rgq.1_KRAS_12:25362804-25362806_TCG>TCA_Nonsense_R164*
#74	KRAS	TGCCTTCTATACATTAGTTC	GTCCTTCTCAGCCATATAGTTTCTTGGCTTTATATATCTTGTGGAAAGGACGAAACACCGCTTGTTTCCCACTAGCACCAGTTTTAGAGCTAGAAATAGCAAGTTAAAATAAGGCTAGTCACTGAGTGACACATGTGTTC	uc001rgq.1_KRAS_12:25362828-25362830_GAA>AAA_silent_F156F ;uc001rgq.1_KRAS_12:25362831-25362833_GGC>GAC_Missense_A155V ;uc001rgq.1_KRAS_12:25362831-25362833_GGC>AGC_silent_A155A ;uc001rgq.1_KRAS_12:25362831-25362833_GGC>AAC_Missense_A155V
#75	KRAS	TTTTTTTCAATCTGTATTGT	GTCCTTCTCAGCCATATAGTTTCTTGGCTTTATATATCTTGTGGAAAGGACGAAACACCGGCACCATAGGTACATCATCCGTTTTAGAGCTAGAAATAGCAAGTTAAAATAAGGCTAGTCACTGAGTGACACATGTGTTC	uc001rgp.1_KRAS_12:25368441-25368443_CAA>TAA_silent_L168L
#76	KRAS	CTCCCTCACCAATGTATAAA	GTCCTTCTCAGCCATATAGTTTCTTGGCTTTATATATCTTGTGGAAAGGACGAAACACCGAACCTCAGCCAAGACCAGACGTTTTAGAGCTAGAAATAGCAAGTTAAAATAAGGCTAGTCACTGAGTGACACATGTGTTC	uc001rgp.1_KRAS_12:25368462-25368464_CCT>CTT_Missense_R161K ;uc001rgp.1_KRAS_12:25368462-25368464_CCT>TCT_silent_R161R ;uc001rgp.1_KRAS_12:25368462-25368464_CCT>TTT_Missense_R161K ;uc001rgp.1_KRAS_12:25368465-25368467_CAC>CAT_Missense_V160M ;uc001rgp.1_KRAS_12:25368465-25368467_CAC>TAC_silent_V160V ;uc001rgp.1_KRAS_12:25368465-25368467_CAC>TAT_Missense_V160I
#77	KRAS	ATGCTTTTTATACATTGGTG	GTCCTTCTCAGCCATATAGTTTCTTGGCTTTATATATCTTGTGGAAAGGACGAAACACCGACGAACTGGCCAAGAGTTACGTTTTAGAGCTAGAAATAGCAAGTTAAAATAAGGCTAGTCACTGAGTGACACATGTGTTC	uc001rgp.1_KRAS_12:25368480-25368482_AGC>AAC_Missense_A155V
#78	KRAS	AAAAAATCAGCAAAGAAGAA	GTCCTTCTCAGCCATATAGTTTCTTGGCTTTATATATCTTGTGGAAAGGACGAAACACCGCACGAACTGGCCAAGAGTTAGTTTTAGAGCTAGAAATAGCAAGTTAAAATAAGGCTAGTCACTGAGTGACACATGTGTTC	uc001rgp.1_KRAS_12:25368432-25368434_GAT>AAT_silent_I171I
#79	KRAS	CAATACAGATTGAAAAAAAT	GTCCTTCTCAGCCATATAGTTTCTTGGCTTTATATATCTTGTGGAAAGGACGAAACACCGTACAAAACAAGCCCACGAACGTTTTAGAGCTAGAAATAGCAAGTTAAAATAAGGCTAGTCACTGAGTGACACATGTGTTC	uc001rgp.1_KRAS_12:25368447-25368449_GTA>ATA_silent_Y166Y
#80	KRAS	GATGCTTTTTATACATTGGT	GTCCTTCTCAGCCATATAGTTTCTTGGCTTTATATATCTTGTGGAAAGGACGAAACACCGGATGTACCTATGGTGCTAGTGTTTTAGAGCTAGAAATAGCAAGTTAAAATAAGGCTAGTCACTGAGTGACACATGTGTTC	uc001rgp.1_KRAS_12:25368480-25368482_AGC>AAC_Missense_A155V
#81	MAP2K1	AAGCTTAATAAAAAACCCCG	GTCCTTCTCAGCCATATAGTTTCTTGGCTTTATATATCTTGTGGAAAGGACGAAACACCGTGATGTACCTATGGTGCTAGGTTTTAGAGCTAGAAATAGCAAGTTAAAATAAGGCTAGTCACTGAGTGACACATGTGTTC	uc010ujp.2_MAP2K1_15:66781613-66782056_TGC>TGT_silent_C319C;uc010bhq.3_MAP2K1_15:66781613-66782056_TGC>TGT_silent_C341C
#82	MAP2K1	AAAAAACCCCGCAGAGAGAG	GTCCTTCTCAGCCATATAGTTTCTTGGCTTTATATATCTTGTGGAAAGGACGAAACACCGAGACTCGGATGATGTACCTAGTTTTAGAGCTAGAAATAGCAAGTTAAAATAAGGCTAGTCACTGAGTGACACATGTGTTC	uc010ujp.2_MAP2K1_15:66782066-66782068_AAC>AAT_silent_N323N ;uc010ujp.2_MAP2K1_15:66782069-66782071_CCC>CCT_silent_P324P ;uc010ujp.2_MAP2K1_15:66782069-66782071_CCC>CTC_Missense_P324L ;uc010ujp.2_MAP2K1_15:66782069-66782071_CCC>CTT_Missense_P324L ;uc010ujp.2_MAP2K1_15:66782069-66782071_CCC>TCC_Missense_P324S ;uc010ujp.2_MAP2K1_15:66782069-66782071_CCC>TCT_Missense_P324S ;uc010ujp.2_MAP2K1_15:6678…
#83	MAP2K1	CCGCAGAGAGAGCAGATTTG	GTCCTTCTCAGCCATATAGTTTCTTGGCTTTATATATCTTGTGGAAAGGACGAAACACCGGATTAAGCGAGTAAAAGACTGTTTTAGAGCTAGAAATAGCAAGTTAAAATAAGGCTAGTCACTGAGTGACACATGTGTTC	uc010ujp.2_MAP2K1_15:66782072-66782074_GCA>GTA_Missense_A325V;uc010bhq.3_MAP2K1_15:66782072-66782074_GCA>GTA_Missense_A347V
#84	MAP2K1	TCAAATCTGCTCTCTCTGCG	GTCCTTCTCAGCCATATAGTTTCTTGGCTTTATATATCTTGTGGAAAGGACGAAACACCGAAACCTCAGCCAAGACCAGAGTTTTAGAGCTAGAAATAGCAAGTTAAAATAAGGCTAGTCACTGAGTGACACATGTGTTC	uc010ujp.2_MAP2K1_15:66782081-66782083_GCA>ACA_Missense_A328T ;uc010ujp.2_MAP2K1_15:66782084-66782086_GAT>AAT_Missense_D329N ;uc010ujp.2_MAP2K1_15:66782087-66782089_TTG>TTA_silent_L330L;uc010bhq.3_MAP2K1_15:66782081-66782083_GCA>ACA_Missense_A350T ;uc010bhq.3_MAP2K1_15:66782084-66782086_GAT>AAT_Missense_D351N ;uc010bhq.3_MAP2K1_15:66782087-66782089_TTG>TTA_silent_L352L
#85	MAP2K1	TTCAAATCTGCTCTCTCTGC	GTCCTTCTCAGCCATATAGTTTCTTGGCTTTATATATCTTGTGGAAAGGACGAAACACCGATTGAAACCTCAGCCAAGACGTTTTAGAGCTAGAAATAGCAAGTTAAAATAAGGCTAGTCACTGAGTGACACATGTGTTC	uc010ujp.2_MAP2K1_15:66782084-66782086_GAT>AAT_Missense_D329N ;uc010ujp.2_MAP2K1_15:66782087-66782089_TTG>TTA_silent_L330L;uc010bhq.3_MAP2K1_15:66782084-66782086_GAT>AAT_Missense_D351N ;uc010bhq.3_MAP2K1_15:66782087-66782089_TTG>TTA_silent_L352L
#86	MAP2K1	CTTCAAATCTGCTCTCTCTG	GTCCTTCTCAGCCATATAGTTTCTTGGCTTTATATATCTTGTGGAAAGGACGAAACACCGCATTCATTGAAACCTCAGCCGTTTTAGAGCTAGAAATAGCAAGTTAAAATAAGGCTAGTCACTGAGTGACACATGTGTTC	uc010ujp.2_MAP2K1_15:66782084-66782086_GAT>AAT_Missense_D329N ;uc010ujp.2_MAP2K1_15:66782087-66782089_TTG>TTA_silent_L330L;uc010bhq.3_MAP2K1_15:66782084-66782086_GAT>AAT_Missense_D351N ;uc010bhq.3_MAP2K1_15:66782087-66782089_TTG>TTA_silent_L352L
#87	MAP2K1	TCTCTGCGGGGTTTTTTATT	GTCCTTCTCAGCCATATAGTTTCTTGGCTTTATATATCTTGTGGAAAGGACGAAACACCGGATTCCATTCATTGAAACCTGTTTTAGAGCTAGAAATAGCAAGTTAAAATAAGGCTAGTCACTGAGTGACACATGTGTTC	uc010ujp.2_MAP2K1_15:66782072-66782074_GCA>ACA_Missense_A325T ;uc010ujp.2_MAP2K1_15:66782075-66782077_GAG>GAA_silent_E326E ;uc010ujp.2_MAP2K1_15:66782075-66782077_GAG>AAG_Missense_E326K ;uc010ujp.2_MAP2K1_15:66782075-66782077_GAG>AAA_Missense_E326K;uc010bhq.3_MAP2K1_15:66782072-66782074_GCA>ACA_Missense_A347T ;uc010bhq.3_MAP2K1_15:66782075-66782077_GAG>GAA_silent_E348E ;uc010bhq.3_MAP2K1_15:66782…
#88	MAP2K1	TAAAAGGCCTGACATATCTG	GTCCTTCTCAGCCATATAGTTTCTTGGCTTTATATATCTTGTGGAAAGGACGAAACACCGCAAGCCCACGAACTGGCCAAGTTTTAGAGCTAGAAATAGCAAGTTAAAATAAGGCTAGTCACTGAGTGACACATGTGTTC	uc010ujp.2_MAP2K1_15:66737003-66737005_GGC>GGT_silent_G154G;uc010bhq.3_MAP2K1_15:66737003-66737005_GGC>GGT_silent_G176G
#89	MAP2K1	AAAAGGCCTGACATATCTGA	GTCCTTCTCAGCCATATAGTTTCTTGGCTTTATATATCTTGTGGAAAGGACGAAACACCGAACAAGCCCACGAACTGGCCGTTTTAGAGCTAGAAATAGCAAGTTAAAATAAGGCTAGTCACTGAGTGACACATGTGTTC	uc010ujp.2_MAP2K1_15:66737003-66737005_GGC>GGT_silent_G154G ;uc010ujp.2_MAP2K1_15:66737006-66737008_CTG>TTG_silent_L155L;uc010bhq.3_MAP2K1_15:66737003-66737005_GGC>GGT_silent_G176G ;uc010bhq.3_MAP2K1_15:66737006-66737008_CTG>TTG_silent_L177L
#90	MAP2K1	AAGGCCTGACATATCTGAGG	GTCCTTCTCAGCCATATAGTTTCTTGGCTTTATATATCTTGTGGAAAGGACGAAACACCGAAGGACAGTTGATACAAAACGTTTTAGAGCTAGAAATAGCAAGTTAAAATAAGGCTAGTCACTGAGTGACACATGTGTTC	uc010ujp.2_MAP2K1_15:66737003-66737005_GGC>GGT_silent_G154G ;uc010ujp.2_MAP2K1_15:66737006-66737008_CTG>TTG_silent_L155L;uc010bhq.3_MAP2K1_15:66737003-66737005_GGC>GGT_silent_G176G ;uc010bhq.3_MAP2K1_15:66737006-66737008_CTG>TTG_silent_L177L
#91	MAP2K1	GCCTGACATATCTGAGGGAG	GTCCTTCTCAGCCATATAGTTTCTTGGCTTTATATATCTTGTGGAAAGGACGAAACACCGGGAGCAGATTAAGCGAGTAAGTTTTAGAGCTAGAAATAGCAAGTTAAAATAAGGCTAGTCACTGAGTGACACATGTGTTC	uc010ujp.2_MAP2K1_15:66737006-66737008_CTG>TTG_silent_L155L ;uc010ujp.2_MAP2K1_15:66737009-66737011_ACA>ATA_Missense_T156I;uc010bhq.3_MAP2K1_15:66737006-66737008_CTG>TTG_silent_L177L ;uc010bhq.3_MAP2K1_15:66737009-66737011_ACA>ATA_Missense_T178I
#92	MAP2K1	CATATCTGAGGGAGAAGCAC	GTCCTTCTCAGCCATATAGTTTCTTGGCTTTATATATCTTGTGGAAAGGACGAAACACCGCCGTTAACTGCAGAGCCGTCGTTTTAGAGCTAGAAATAGCAAGTTAAAATAAGGCTAGTCACTGAGTGACACATGTGTTC	uc010ujp.2_MAP2K1_15:66737015-66737017_CTG>TTG_silent_L158L;uc010bhq.3_MAP2K1_15:66737015-66737017_CTG>TTG_silent_L180L
#93	MAP2K1	GAGAAGCACAAGATCATGCA	GTCCTTCTCAGCCATATAGTTTCTTGGCTTTATATATCTTGTGGAAAGGACGAAACACCGAGTTAACGGGACCAGCTCTGGTTTTAGAGCTAGAAATAGCAAGTTAAAATAAGGCTAGTCACTGAGTGACACATGTGTTC	uc010ujp.2_MAP2K1_15:66737027-66737029_CAC>CAT_silent_H162H ;uc010ujp.2_MAP2K1_15:66737027-66737029_CAC>TAC_Missense_H162Y ;uc010ujp.2_MAP2K1_15:66737027-66737029_CAC>TAT_Missense_H162Y;uc010bhq.3_MAP2K1_15:66737027-66737029_CAC>CAT_silent_H184H ;uc010bhq.3_MAP2K1_15:66737027-66737029_CAC>TAC_Missense_H184Y ;uc010bhq.3_MAP2K1_15:66737027-66737029_CAC>TAT_Missense_H184Y
#94	MAP2K1	GAAGCACAAGATCATGCACA	GTCCTTCTCAGCCATATAGTTTCTTGGCTTTATATATCTTGTGGAAAGGACGAAACACCGAGCTGGTCCCGTTAACTGCAGTTTTAGAGCTAGAAATAGCAAGTTAAAATAAGGCTAGTCACTGAGTGACACATGTGTTC	uc010ujp.2_MAP2K1_15:66737027-66737029_CAC>CAT_silent_H162H ;uc010ujp.2_MAP2K1_15:66737027-66737029_CAC>TAC_Missense_H162Y ;uc010ujp.2_MAP2K1_15:66737027-66737029_CAC>TAT_Missense_H162Y;uc010bhq.3_MAP2K1_15:66737027-66737029_CAC>CAT_silent_H184H ;uc010bhq.3_MAP2K1_15:66737027-66737029_CAC>TAC_Missense_H184Y ;uc010bhq.3_MAP2K1_15:66737027-66737029_CAC>TAT_Missense_H184Y
#95	MAP2K1	GCTTCTCCCTCAGATATGTC	GTCCTTCTCAGCCATATAGTTTCTTGGCTTTATATATCTTGTGGAAAGGACGAAACACCGAGAGCTGGTCCCGTTAACTGGTTTTAGAGCTAGAAATAGCAAGTTAAAATAAGGCTAGTCACTGAGTGACACATGTGTTC	uc010ujp.2_MAP2K1_15:66737018-66737020_AGG>AGA_silent_R159R ;uc010ujp.2_MAP2K1_15:66737018-66737020_AGG>AAG_Missense_R159K ;uc010ujp.2_MAP2K1_15:66737018-66737020_AGG>AAA_Missense_R159K ;uc010ujp.2_MAP2K1_15:66737021-66737023_GAG>GAA_silent_E160E ;uc010ujp.2_MAP2K1_15:66737021-66737023_GAG>AAG_Missense_E160K ;uc010ujp.2_MAP2K1_15:66737021-66737023_GAG>AAA_Missense_E160K ;uc010ujp.2_MAP2K1_15:6673…
#96	MAP2K1	TGCTTCTCCCTCAGATATGT	GTCCTTCTCAGCCATATAGTTTCTTGGCTTTATATATCTTGTGGAAAGGACGAAACACCGGGACCAACTTGGAGGCCTTGGTTTTAGAGCTAGAAATAGCAAGTTAAAATAAGGCTAGTCACTGAGTGACACATGTGTTC	uc010ujp.2_MAP2K1_15:66737021-66737023_GAG>GAA_silent_E160E ;uc010ujp.2_MAP2K1_15:66737021-66737023_GAG>AAG_Missense_E160K ;uc010ujp.2_MAP2K1_15:66737021-66737023_GAG>AAA_Missense_E160K ;uc010ujp.2_MAP2K1_15:66737024-66737026_AAG>AAA_silent_K161K;uc010bhq.3_MAP2K1_15:66737021-66737023_GAG>GAA_silent_E182E ;uc010bhq.3_MAP2K1_15:66737021-66737023_GAG>AAG_Missense_E182K ;uc010bhq.3_MAP2K1_15:6673702…
#97	MAP2K1	ATGATCTTGTGCTTCTCCCT	GTCCTTCTCAGCCATATAGTTTCTTGGCTTTATATATCTTGTGGAAAGGACGAAACACCGCCAACTTGGAGGCCTTGCAGGTTTTAGAGCTAGAAATAGCAAGTTAAAATAAGGCTAGTCACTGAGTGACACATGTGTTC	uc010ujp.2_MAP2K1_15:66737030-66737032_AAG>AAA_silent_K163K;uc010bhq.3_MAP2K1_15:66737030-66737032_AAG>AAA_silent_K185K
#98	MAP2K1	ACTCTGTGCAGTCAGACATC	GTCCTTCTCAGCCATATAGTTTCTTGGCTTTATATATCTTGTGGAAAGGACGAAACACCGGGAGGCCTTGCAGAAGAAGCGTTTTAGAGCTAGAAATAGCAAGTTAAAATAAGGCTAGTCACTGAGTGACACATGTGTTC	uc010ujp.2_MAP2K1_15:66777355-66777357_TCT>TTT_Missense_S219F;uc010bhq.3_MAP2K1_15:66777355-66777357_TCT>TTT_Missense_S241F
#99	MAP2K1	GCAGTCAGACATCTGGAGCA	GTCCTTCTCAGCCATATAGTTTCTTGGCTTTATATATCTTGTGGAAAGGACGAAACACCGAGGCCTTGCAGAAGAAGCTGGTTTTAGAGCTAGAAATAGCAAGTTAAAATAAGGCTAGTCACTGAGTGACACATGTGTTC	uc010ujp.2_MAP2K1_15:66777361-66777363_CAG>TAG_Nonsense_Q221* ;uc010ujp.2_MAP2K1_15:66777364-66777366_TCA>TTA_Missense_S222L ;uc010ujp.2_MAP2K1_15:66777367-66777369_GAC>GAT_silent_D223D;uc010bhq.3_MAP2K1_15:66777361-66777363_CAG>TAG_Nonsense_Q243* ;uc010bhq.3_MAP2K1_15:66777364-66777366_TCA>TTA_Missense_S244L ;uc010bhq.3_MAP2K1_15:66777367-66777369_GAC>GAT_silent_D245D
#100	MAP2K1	CAGTCAGACATCTGGAGCAT	GTCCTTCTCAGCCATATAGTTTCTTGGCTTTATATATCTTGTGGAAAGGACGAAACACCGGGCCTTGCAGAAGAAGCTGGGTTTTAGAGCTAGAAATAGCAAGTTAAAATAAGGCTAGTCACTGAGTGACACATGTGTTC	uc010ujp.2_MAP2K1_15:66777364-66777366_TCA>TTA_Missense_S222L ;uc010ujp.2_MAP2K1_15:66777367-66777369_GAC>GAT_silent_D223D;uc010bhq.3_MAP2K1_15:66777364-66777366_TCA>TTA_Missense_S244L ;uc010bhq.3_MAP2K1_15:66777367-66777369_GAC>GAT_silent_D245D
#101	MAP2K1	CTGGAGCATGGGACTGTCTC	GTCCTTCTCAGCCATATAGTTTCTTGGCTTTATATATCTTGTGGAAAGGACGAAACACCGCCTTGCAGAAGAAGCTGGAGGTTTTAGAGCTAGAAATAGCAAGTTAAAATAAGGCTAGTCACTGAGTGACACATGTGTTC	uc010ujp.2_MAP2K1_15:66777376-66777378_AGC>AGT_silent_S226S;uc010bhq.3_MAP2K1_15:66777376-66777378_AGC>AGT_silent_S248S
#102	MAP2K1	GGGACTGTCTCTGGTAGAGA	GTCCTTCTCAGCCATATAGTTTCTTGGCTTTATATATCTTGTGGAAAGGACGAAACACCGCTTCTGCAAGGCCTCCAAGTGTTTTAGAGCTAGAAATAGCAAGTTAAAATAAGGCTAGTCACTGAGTGACACATGTGTTC	uc010ujp.2_MAP2K1_15:66777385-66777387_CTG>TTG_silent_L229L ;uc010ujp.2_MAP2K1_15:66777388-66777390_TCT>TTT_Missense_S230F;uc010bhq.3_MAP2K1_15:66777385-66777387_CTG>TTG_silent_L251L ;uc010bhq.3_MAP2K1_15:66777388-66777390_TCT>TTT_Missense_S252F
#103	MAP2K1	ACTGTCTCTGGTAGAGATGG	GTCCTTCTCAGCCATATAGTTTCTTGGCTTTATATATCTTGTGGAAAGGACGAAACACCGGCTTCTTCTGCAAGGCCTCCGTTTTAGAGCTAGAAATAGCAAGTTAAAATAAGGCTAGTCACTGAGTGACACATGTGTTC	uc010ujp.2_MAP2K1_15:66777385-66777387_CTG>TTG_silent_L229L ;uc010ujp.2_MAP2K1_15:66777388-66777390_TCT>TTT_Missense_S230F ;uc010ujp.2_MAP2K1_15:66777391-66777393_CTG>TTG_silent_L231L;uc010bhq.3_MAP2K1_15:66777385-66777387_CTG>TTG_silent_L251L ;uc010bhq.3_MAP2K1_15:66777388-66777390_TCT>TTT_Missense_S252F ;uc010bhq.3_MAP2K1_15:66777391-66777393_CTG>TTG_silent_L253L
#104	MAP2K1	TCTCTGGTAGAGATGGCGGT	GTCCTTCTCAGCCATATAGTTTCTTGGCTTTATATATCTTGTGGAAAGGACGAAACACCGCTCCTCCAGCTTCTTCTGCAGTTTTAGAGCTAGAAATAGCAAGTTAAAATAAGGCTAGTCACTGAGTGACACATGTGTTC	uc010ujp.2_MAP2K1_15:66777391-66777393_CTG>TTG_silent_L231L;uc010bhq.3_MAP2K1_15:66777391-66777393_CTG>TTG_silent_L253L
#105	MAP2K1	CATCCCTCCTCCAGATGCCA	GTCCTTCTCAGCCATATAGTTTCTTGGCTTTATATATCTTGTGGAAAGGACGAAACACCGGCTCCTCCAGCTTCTTCTGCGTTTTAGAGCTAGAAATAGCAAGTTAAAATAAGGCTAGTCACTGAGTGACACATGTGTTC	uc010ujp.2_MAP2K1_15:66777421-66777423_ATC>ATT_silent_I241I ;uc010ujp.2_MAP2K1_15:66777424-66777426_CCT>CTT_Missense_P242L ;uc010ujp.2_MAP2K1_15:66777424-66777426_CCT>TCT_Missense_P242S ;uc010ujp.2_MAP2K1_15:66777424-66777426_CCT>TTT_Missense_P242F ;uc010ujp.2_MAP2K1_15:66777427-66777429_CCT>CTT_Missense_P243L ;uc010ujp.2_MAP2K1_15:66777427-66777429_CCT>TCT_Missense_P243S ;uc010ujp.2_MAP2K1_15:66…
#106	MAP2K1	TCCTCCAGATGCCAAGGAGC	GTCCTTCTCAGCCATATAGTTTCTTGGCTTTATATATCTTGTGGAAAGGACGAAACACCGAGGAGCTAGAGCTTGATGAGGTTTTAGAGCTAGAAATAGCAAGTTAAAATAAGGCTAGTCACTGAGTGACACATGTGTTC	uc010ujp.2_MAP2K1_15:66777427-66777429_CCT>CTT_Missense_P243L ;uc010ujp.2_MAP2K1_15:66777427-66777429_CCT>TCT_Missense_P243S ;uc010ujp.2_MAP2K1_15:66777427-66777429_CCT>TTT_Missense_P243F ;uc010ujp.2_MAP2K1_15:66777430-66777432_CCA>CTA_Missense_P244L ;uc010ujp.2_MAP2K1_15:66777430-66777432_CCA>TCA_Missense_P244S ;uc010ujp.2_MAP2K1_15:66777430-66777432_CCA>TTA_Missense_P244L;uc010bhq.3_MAP2K1_15:6…
#107	MAP2K1	AAGGAGCTGGAGCTGATGTT	GTCCTTCTCAGCCATATAGTTTCTTGGCTTTATATATCTTGTGGAAAGGACGAAACACCGTCATCAAGCTCTAGCTCCTCGTTTTAGAGCTAGAAATAGCAAGTTAAAATAAGGCTAGTCACTGAGTGACACATGTGTTC	uc010ujp.2_MAP2K1_15:66777445-66777447_CTG>TTG_silent_L249L;uc010bhq.3_MAP2K1_15:66777445-66777447_CTG>TTG_silent_L271L
#108	MAP2K1	AGGAGCTGGAGCTGATGTTT	GTCCTTCTCAGCCATATAGTTTCTTGGCTTTATATATCTTGTGGAAAGGACGAAACACCGCGCTGCTGCTCATCAAGCTCGTTTTAGAGCTAGAAATAGCAAGTTAAAATAAGGCTAGTCACTGAGTGACACATGTGTTC	uc010ujp.2_MAP2K1_15:66777445-66777447_CTG>TTG_silent_L249L;uc010bhq.3_MAP2K1_15:66777445-66777447_CTG>TTG_silent_L271L
#109	MAP2K1	GGAGCTGATGTTTGGGTGCC	GTCCTTCTCAGCCATATAGTTTCTTGGCTTTATATATCTTGTGGAAAGGACGAAACACCGAGCAGCAGCGAAAGCGCCTTGTTTTAGAGCTAGAAATAGCAAGTTAAAATAAGGCTAGTCACTGAGTGACACATGTGTTC	uc010ujp.2_MAP2K1_15:66777451-66777453_CTG>TTG_silent_L251L;uc010bhq.3_MAP2K1_15:66777451-66777453_CTG>TTG_silent_L273L
#110	MAP2K1	GTGCCAGGTGGAAGGAGATG	GTCCTTCTCAGCCATATAGTTTCTTGGCTTTATATATCTTGTGGAAAGGACGAAACACCGGCAGCAGCGAAAGCGCCTTGGTTTTAGAGCTAGAAATAGCAAGTTAAAATAAGGCTAGTCACTGAGTGACACATGTGTTC	uc010ujp.2_MAP2K1_15:66777463-66777465_TGC>TGT_silent_C255C ;uc010ujp.2_MAP2K1_15:66777466-66777468_CAG>TAG_Nonsense_Q256*;uc010bhq.3_MAP2K1_15:66777463-66777465_TGC>TGT_silent_C277C ;uc010bhq.3_MAP2K1_15:66777466-66777468_CAG>TAG_Nonsense_Q278*
#111	MAP2K1	ATGCGGCTGAGACCCCACCC	GTCCTTCTCAGCCATATAGTTTCTTGGCTTTATATATCTTGTGGAAAGGACGAAACACCGCGCTTTCGCTGCTGCTCATCGTTTTAGAGCTAGAAATAGCAAGTTAAAATAAGGCTAGTCACTGAGTGACACATGTGTTC	uc010ujp.2_MAP2K1_15:66777481-66777483_GCG>GTG_Missense_A261V ;uc010ujp.2_MAP2K1_15:66777484-66777486_GCT>GTT_Missense_A262V;uc010bhq.3_MAP2K1_15:66777481-66777483_GCG>GTG_Missense_A283V ;uc010bhq.3_MAP2K1_15:66777484-66777486_GCT>GTT_Missense_A284V
#112	MAP2K1	CTGAGACCCCACCCAGGCCA	GTCCTTCTCAGCCATATAGTTTCTTGGCTTTATATATCTTGTGGAAAGGACGAAACACCGTTGAGGCCTTTCTTACCCAGGTTTTAGAGCTAGAAATAGCAAGTTAAAATAAGGCTAGTCACTGAGTGACACATGTGTTC	uc010ujp.2_MAP2K1_15:66777490-66777492_ACC>ACT_silent_T264T ;uc010ujp.2_MAP2K1_15:66777490-66777492_ACC>ATC_Missense_T264I ;uc010ujp.2_MAP2K1_15:66777490-66777492_ACC>ATT_Missense_T264I;uc010bhq.3_MAP2K1_15:66777490-66777492_ACC>ACT_silent_T286T ;uc010bhq.3_MAP2K1_15:66777490-66777492_ACC>ATC_Missense_T286I ;uc010bhq.3_MAP2K1_15:66777490-66777492_ACC>ATT_Missense_T286I
#113	MAP2K1	CCACCCAGGCCAAGGACCCC	GTCCTTCTCAGCCATATAGTTTCTTGGCTTTATATATCTTGTGGAAAGGACGAAACACCGAGGCCTTTCTTACCCAGAAGGTTTTAGAGCTAGAAATAGCAAGTTAAAATAAGGCTAGTCACTGAGTGACACATGTGTTC	uc010ujp.2_MAP2K1_15:66777496-66777498_CCC>CCT_silent_P266P ;uc010ujp.2_MAP2K1_15:66777496-66777498_CCC>CTC_Missense_P266L ;uc010ujp.2_MAP2K1_15:66777496-66777498_CCC>CTT_Missense_P266L ;uc010ujp.2_MAP2K1_15:66777496-66777498_CCC>TCC_Missense_P266S ;uc010ujp.2_MAP2K1_15:66777496-66777498_CCC>TCT_Missense_P266S ;uc010ujp.2_MAP2K1_15:66777496-66777498_CCC>TTC_Missense_P266F ;uc010ujp.2_MAP2K1_15:66…
#114	MAP2K1	CACCCAGGCCAAGGACCCCC	GTCCTTCTCAGCCATATAGTTTCTTGGCTTTATATATCTTGTGGAAAGGACGAAACACCGCCTTTCTTACCCAGAAGCAGGTTTTAGAGCTAGAAATAGCAAGTTAAAATAAGGCTAGTCACTGAGTGACACATGTGTTC	uc010ujp.2_MAP2K1_15:66777496-66777498_CCC>CCT_silent_P266P ;uc010ujp.2_MAP2K1_15:66777496-66777498_CCC>CTC_Missense_P266L ;uc010ujp.2_MAP2K1_15:66777496-66777498_CCC>CTT_Missense_P266L ;uc010ujp.2_MAP2K1_15:66777496-66777498_CCC>TCC_Missense_P266S ;uc010ujp.2_MAP2K1_15:66777496-66777498_CCC>TCT_Missense_P266S ;uc010ujp.2_MAP2K1_15:66777496-66777498_CCC>TTC_Missense_P266F ;uc010ujp.2_MAP2K1_15:66…
#115	MAP2K1	CCAGGCCAAGGACCCCCGGG	GTCCTTCTCAGCCATATAGTTTCTTGGCTTTATATATCTTGTGGAAAGGACGAAACACCGCTTTCTTACCCAGAAGCAGAGTTTTAGAGCTAGAAATAGCAAGTTAAAATAAGGCTAGTCACTGAGTGACACATGTGTTC	uc010ujp.2_MAP2K1_15:66777502-66777504_CCA>CTA_Missense_P268L ;uc010ujp.2_MAP2K1_15:66777502-66777504_CCA>TCA_Missense_P268S ;uc010ujp.2_MAP2K1_15:66777502-66777504_CCA>TTA_Missense_P268L;uc010bhq.3_MAP2K1_15:66777502-66777504_CCA>CTA_Missense_P290L ;uc010bhq.3_MAP2K1_15:66777502-66777504_CCA>TCA_Missense_P290S ;uc010bhq.3_MAP2K1_15:66777502-66777504_CCA>TTA_Missense_P290L
#116	MAP2K1	AGGGGACTCATTACTCTGTG	GTCCTTCTCAGCCATATAGTTTCTTGGCTTTATATATCTTGTGGAAAGGACGAAACACCGTCTTACCCAGAAGCAGAAGGGTTTTAGAGCTAGAAATAGCAAGTTAAAATAAGGCTAGTCACTGAGTGACACATGTGTTC	uc010ujp.2_MAP2K1_15:66777346-66777348_ACT>ATT_Missense_T216I;uc010bhq.3_MAP2K1_15:66777346-66777348_ACT>ATT_Missense_T238I
#117	MAP2K1	GACTCATTACTCTGTGCAGT	GTCCTTCTCAGCCATATAGTTTCTTGGCTTTATATATCTTGTGGAAAGGACGAAACACCGCTTACCCAGAAGCAGAAGGTGTTTTAGAGCTAGAAATAGCAAGTTAAAATAAGGCTAGTCACTGAGTGACACATGTGTTC	uc010ujp.2_MAP2K1_15:66777346-66777348_ACT>ATT_Missense_T216I ;uc010ujp.2_MAP2K1_15:66777349-66777351_CAT>TAT_Missense_H217Y ;uc010ujp.2_MAP2K1_15:66777352-66777354_TAC>TAT_silent_Y218Y;uc010bhq.3_MAP2K1_15:66777346-66777348_ACT>ATT_Missense_T238I ;uc010bhq.3_MAP2K1_15:66777349-66777351_CAT>TAT_Missense_H239Y ;uc010bhq.3_MAP2K1_15:66777352-66777354_TAC>TAT_silent_Y240Y
#118	MAP2K1	TCTGTGCAGTCAGACATCTG	GTCCTTCTCAGCCATATAGTTTCTTGGCTTTATATATCTTGTGGAAAGGACGAAACACCGTACCCAGAAGCAGAAGGTGGGTTTTAGAGCTAGAAATAGCAAGTTAAAATAAGGCTAGTCACTGAGTGACACATGTGTTC	uc010ujp.2_MAP2K1_15:66777361-66777363_CAG>TAG_Nonsense_Q221*;uc010bhq.3_MAP2K1_15:66777361-66777363_CAG>TAG_Nonsense_Q243*
#119	MAP2K1	GAGCATGGGACTGTCTCTGG	GTCCTTCTCAGCCATATAGTTTCTTGGCTTTATATATCTTGTGGAAAGGACGAAACACCGCTTCTGCTTCTGGGTAAGAAGTTTTAGAGCTAGAAATAGCAAGTTAAAATAAGGCTAGTCACTGAGTGACACATGTGTTC	uc010ujp.2_MAP2K1_15:66777376-66777378_AGC>AGT_silent_S226S;uc010bhq.3_MAP2K1_15:66777376-66777378_AGC>AGT_silent_S248S
#120	MAP2K1	GAGGTATCCCATCCCTCCTC	GTCCTTCTCAGCCATATAGTTTCTTGGCTTTATATATCTTGTGGAAAGGACGAAACACCGCCTTCTGCTTCTGGGTAAGAGTTTTAGAGCTAGAAATAGCAAGTTAAAATAAGGCTAGTCACTGAGTGACACATGTGTTC	uc010ujp.2_MAP2K1_15:66777418-66777420_CCC>CCT_silent_P240P ;uc010ujp.2_MAP2K1_15:66777418-66777420_CCC>CTC_Missense_P240L ;uc010ujp.2_MAP2K1_15:66777418-66777420_CCC>CTT_Missense_P240L ;uc010ujp.2_MAP2K1_15:66777418-66777420_CCC>TCC_Missense_P240S ;uc010ujp.2_MAP2K1_15:66777418-66777420_CCC>TCT_Missense_P240S ;uc010ujp.2_MAP2K1_15:66777418-66777420_CCC>TTC_Missense_P240F ;uc010ujp.2_MAP2K1_15:66…
#121	MAP2K1	CCATCCCTCCTCCAGATGCC	GTCCTTCTCAGCCATATAGTTTCTTGGCTTTATATATCTTGTGGAAAGGACGAAACACCGCCCACCTTCTGCTTCTGGGTGTTTTAGAGCTAGAAATAGCAAGTTAAAATAAGGCTAGTCACTGAGTGACACATGTGTTC	uc010ujp.2_MAP2K1_15:66777421-66777423_ATC>ATT_silent_I241I ;uc010ujp.2_MAP2K1_15:66777424-66777426_CCT>CTT_Missense_P242L ;uc010ujp.2_MAP2K1_15:66777424-66777426_CCT>TCT_Missense_P242S ;uc010ujp.2_MAP2K1_15:66777424-66777426_CCT>TTT_Missense_P242F;uc010bhq.3_MAP2K1_15:66777421-66777423_ATC>ATT_silent_I263I ;uc010bhq.3_MAP2K1_15:66777424-66777426_CCT>CTT_Missense_P264L ;uc010bhq.3_MAP2K1_15:66777…
#122	MAP2K1	TCCCTCCTCCAGATGCCAAG	GTCCTTCTCAGCCATATAGTTTCTTGGCTTTATATATCTTGTGGAAAGGACGAAACACCGTTCTCCCACCTTCTGCTTCTGTTTTAGAGCTAGAAATAGCAAGTTAAAATAAGGCTAGTCACTGAGTGACACATGTGTTC	uc010ujp.2_MAP2K1_15:66777424-66777426_CCT>CTT_Missense_P242L ;uc010ujp.2_MAP2K1_15:66777424-66777426_CCT>TCT_Missense_P242S ;uc010ujp.2_MAP2K1_15:66777424-66777426_CCT>TTT_Missense_P242F ;uc010ujp.2_MAP2K1_15:66777427-66777429_CCT>CTT_Missense_P243L ;uc010ujp.2_MAP2K1_15:66777427-66777429_CCT>TCT_Missense_P243S ;uc010ujp.2_MAP2K1_15:66777427-66777429_CCT>TTT_Missense_P243F;uc010bhq.3_MAP2K1_15:6…
#123	MAP2K1	CTCCAGATGCCAAGGAGCTG	GTCCTTCTCAGCCATATAGTTTCTTGGCTTTATATATCTTGTGGAAAGGACGAAACACCGGTTCTCCCACCTTCTGCTTCGTTTTAGAGCTAGAAATAGCAAGTTAAAATAAGGCTAGTCACTGAGTGACACATGTGTTC	uc010ujp.2_MAP2K1_15:66777430-66777432_CCA>CTA_Missense_P244L ;uc010ujp.2_MAP2K1_15:66777430-66777432_CCA>TCA_Missense_P244S ;uc010ujp.2_MAP2K1_15:66777430-66777432_CCA>TTA_Missense_P244L;uc010bhq.3_MAP2K1_15:66777430-66777432_CCA>CTA_Missense_P266L ;uc010bhq.3_MAP2K1_15:66777430-66777432_CCA>TCA_Missense_P266S ;uc010bhq.3_MAP2K1_15:66777430-66777432_CCA>TTA_Missense_P266L
#124	MAP2K1	TGGAGCTGATGTTTGGGTGC	GTCCTTCTCAGCCATATAGTTTCTTGGCTTTATATATCTTGTGGAAAGGACGAAACACCGGATGACGACTTTGAGAAGATGTTTTAGAGCTAGAAATAGCAAGTTAAAATAAGGCTAGTCACTGAGTGACACATGTGTTC	uc010ujp.2_MAP2K1_15:66777451-66777453_CTG>TTG_silent_L251L;uc010bhq.3_MAP2K1_15:66777451-66777453_CTG>TTG_silent_L273L
#125	MAP2K1	GATGCGGCTGAGACCCCACC	GTCCTTCTCAGCCATATAGTTTCTTGGCTTTATATATCTTGTGGAAAGGACGAAACACCGACGACTTTGAGAAGATCAGTGTTTTAGAGCTAGAAATAGCAAGTTAAAATAAGGCTAGTCACTGAGTGACACATGTGTTC	uc010ujp.2_MAP2K1_15:66777481-66777483_GCG>GTG_Missense_A261V ;uc010ujp.2_MAP2K1_15:66777484-66777486_GCT>GTT_Missense_A262V;uc010bhq.3_MAP2K1_15:66777481-66777483_GCG>GTG_Missense_A283V ;uc010bhq.3_MAP2K1_15:66777484-66777486_GCT>GTT_Missense_A284V
#126	MAP2K1	GCTGAGACCCCACCCAGGCC	GTCCTTCTCAGCCATATAGTTTCTTGGCTTTATATATCTTGTGGAAAGGACGAAACACCGTTCTCAAAGTCGTCATCCTTGTTTTAGAGCTAGAAATAGCAAGTTAAAATAAGGCTAGTCACTGAGTGACACATGTGTTC	uc010ujp.2_MAP2K1_15:66777490-66777492_ACC>ACT_silent_T264T ;uc010ujp.2_MAP2K1_15:66777490-66777492_ACC>ATC_Missense_T264I ;uc010ujp.2_MAP2K1_15:66777490-66777492_ACC>ATT_Missense_T264I;uc010bhq.3_MAP2K1_15:66777490-66777492_ACC>ACT_silent_T286T ;uc010bhq.3_MAP2K1_15:66777490-66777492_ACC>ATC_Missense_T286I ;uc010bhq.3_MAP2K1_15:66777490-66777492_ACC>ATT_Missense_T286I
#127	MAP2K1	CCCAGGCCAAGGACCCCCGG	GTCCTTCTCAGCCATATAGTTTCTTGGCTTTATATATCTTGTGGAAAGGACGAAACACCGAAGATCAGTGAGCTGGGGGCGTTTTAGAGCTAGAAATAGCAAGTTAAAATAAGGCTAGTCACTGAGTGACACATGTGTTC	uc010ujp.2_MAP2K1_15:66777502-66777504_CCA>CTA_Missense_P268L ;uc010ujp.2_MAP2K1_15:66777502-66777504_CCA>TCA_Missense_P268S ;uc010ujp.2_MAP2K1_15:66777502-66777504_CCA>TTA_Missense_P268L;uc010bhq.3_MAP2K1_15:66777502-66777504_CCA>CTA_Missense_P290L ;uc010bhq.3_MAP2K1_15:66777502-66777504_CCA>TCA_Missense_P290S ;uc010bhq.3_MAP2K1_15:66777502-66777504_CCA>TTA_Missense_P290L
#128	MAP2K1	AGGACCCCCGGGAGGCCCCT	GTCCTTCTCAGCCATATAGTTTCTTGGCTTTATATATCTTGTGGAAAGGACGAAACACCGCCAGCTCACTGATCTTCTCAGTTTTAGAGCTAGAAATAGCAAGTTAAAATAAGGCTAGTCACTGAGTGACACATGTGTTC	uc010ujp.2_MAP2K1_15:66777508-66777510_ACC>ACT_silent_T270T ;uc010ujp.2_MAP2K1_15:66777508-66777510_ACC>ATC_Missense_T270I ;uc010ujp.2_MAP2K1_15:66777508-66777510_ACC>ATT_Missense_T270I ;uc010ujp.2_MAP2K1_15:66777511-66777513_CCC>CCT_silent_P271P ;uc010ujp.2_MAP2K1_15:66777511-66777513_CCC>CTC_Missense_P271L ;uc010ujp.2_MAP2K1_15:66777511-66777513_CCC>CTT_Missense_P271L ;uc010ujp.2_MAP2K1_15:6677…
#129	MAP2K1	TGAGTCCCCTGGAGTCTTTC	GTCCTTCTCAGCCATATAGTTTCTTGGCTTTATATATCTTGTGGAAAGGACGAAACACCGAGTGAGCTGGGGGCTGGCAAGTTTTAGAGCTAGAAATAGCAAGTTAAAATAAGGCTAGTCACTGAGTGACACATGTGTTC	uc010ujp.2_MAP2K1_15:66777343-66777345_GGG>GGA_silent_G215G ;uc010ujp.2_MAP2K1_15:66777343-66777345_GGG>GAG_Missense_G215E ;uc010ujp.2_MAP2K1_15:66777343-66777345_GGG>GAA_Missense_G215E ;uc010ujp.2_MAP2K1_15:66777343-66777345_GGG>AGG_Missense_G215R ;uc010ujp.2_MAP2K1_15:66777343-66777345_GGG>AGA_Missense_G215R ;uc010ujp.2_MAP2K1_15:66777343-66777345_GGG>AAG_Missense_G215K ;uc010ujp.2_MAP2K1_15:66…
#130	MAP2K1	GCACAGAGTAATGAGTCCCC	GTCCTTCTCAGCCATATAGTTTCTTGGCTTTATATATCTTGTGGAAAGGACGAAACACCGGAGCTGGGGGCTGGCAATGGGTTTTAGAGCTAGAAATAGCAAGTTAAAATAAGGCTAGTCACTGAGTGACACATGTGTTC	uc010ujp.2_MAP2K1_15:66777358-66777360_GTG>GTA_silent_V220V ;uc010ujp.2_MAP2K1_15:66777358-66777360_GTG>ATG_Missense_V220M ;uc010ujp.2_MAP2K1_15:66777358-66777360_GTG>ATA_Missense_V220I;uc010bhq.3_MAP2K1_15:66777358-66777360_GTG>GTA_silent_V242V ;uc010bhq.3_MAP2K1_15:66777358-66777360_GTG>ATG_Missense_V242M ;uc010bhq.3_MAP2K1_15:66777358-66777360_GTG>ATA_Missense_V242I
#131	MAP2K1	TTGGCATCTGGAGGAGGGAT	GTCCTTCTCAGCCATATAGTTTCTTGGCTTTATATATCTTGTGGAAAGGACGAAACACCGGGGGGCTGGCAATGGCGGTGGTTTTAGAGCTAGAAATAGCAAGTTAAAATAAGGCTAGTCACTGAGTGACACATGTGTTC	uc010ujp.2_MAP2K1_15:66777433-66777435_GAT>AAT_Missense_D245N ;uc010ujp.2_MAP2K1_15:66777436-66777438_GCC>ACC_Missense_A246T;uc010bhq.3_MAP2K1_15:66777433-66777435_GAT>AAT_Missense_D267N ;uc010bhq.3_MAP2K1_15:66777436-66777438_GCC>ACC_Missense_A268T
#132	MAP2K1	CTTGGCATCTGGAGGAGGGA	GTCCTTCTCAGCCATATAGTTTCTTGGCTTTATATATCTTGTGGAAAGGACGAAACACCGGCAATGGCGGTGTGGTGTTCGTTTTAGAGCTAGAAATAGCAAGTTAAAATAAGGCTAGTCACTGAGTGACACATGTGTTC	uc010ujp.2_MAP2K1_15:66777433-66777435_GAT>AAT_Missense_D245N ;uc010ujp.2_MAP2K1_15:66777436-66777438_GCC>ACC_Missense_A246T;uc010bhq.3_MAP2K1_15:66777433-66777435_GAT>AAT_Missense_D267N ;uc010bhq.3_MAP2K1_15:66777436-66777438_GCC>ACC_Missense_A268T
#133	MAP2K1	GCTCCTTGGCATCTGGAGGA	GTCCTTCTCAGCCATATAGTTTCTTGGCTTTATATATCTTGTGGAAAGGACGAAACACCGCAATGGCGGTGTGGTGTTCAGTTTTAGAGCTAGAAATAGCAAGTTAAAATAAGGCTAGTCACTGAGTGACACATGTGTTC	uc010ujp.2_MAP2K1_15:66777436-66777438_GCC>ACC_Missense_A246T ;uc010ujp.2_MAP2K1_15:66777439-66777441_AAG>AAA_silent_K247K ;uc010ujp.2_MAP2K1_15:66777442-66777444_GAG>GAA_silent_E248E ;uc010ujp.2_MAP2K1_15:66777442-66777444_GAG>AAG_Missense_E248K ;uc010ujp.2_MAP2K1_15:66777442-66777444_GAG>AAA_Missense_E248K;uc010bhq.3_MAP2K1_15:66777436-66777438_GCC>ACC_Missense_A268T ;uc010bhq.3_MAP2K1_15:66777…
#134	MAP2K1	AGCTCCTTGGCATCTGGAGG	GTCCTTCTCAGCCATATAGTTTCTTGGCTTTATATATCTTGTGGAAAGGACGAAACACCGACACCGCCATTGCCAGCCCCGTTTTAGAGCTAGAAATAGCAAGTTAAAATAAGGCTAGTCACTGAGTGACACATGTGTTC	uc010ujp.2_MAP2K1_15:66777439-66777441_AAG>AAA_silent_K247K ;uc010ujp.2_MAP2K1_15:66777442-66777444_GAG>GAA_silent_E248E ;uc010ujp.2_MAP2K1_15:66777442-66777444_GAG>AAG_Missense_E248K ;uc010ujp.2_MAP2K1_15:66777442-66777444_GAG>AAA_Missense_E248K;uc010bhq.3_MAP2K1_15:66777439-66777441_AAG>AAA_silent_K269K ;uc010bhq.3_MAP2K1_15:66777442-66777444_GAG>GAA_silent_E270E ;uc010bhq.3_MAP2K1_15:66777442-…
#135	MAP2K1	TCCAGCTCCTTGGCATCTGG	GTCCTTCTCAGCCATATAGTTTCTTGGCTTTATATATCTTGTGGAAAGGACGAAACACCGGAACACCACACCGCCATTGCGTTTTAGAGCTAGAAATAGCAAGTTAAAATAAGGCTAGTCACTGAGTGACACATGTGTTC	uc010ujp.2_MAP2K1_15:66777442-66777444_GAG>GAA_silent_E248E ;uc010ujp.2_MAP2K1_15:66777442-66777444_GAG>AAG_Missense_E248K ;uc010ujp.2_MAP2K1_15:66777442-66777444_GAG>AAA_Missense_E248K ;uc010ujp.2_MAP2K1_15:66777445-66777447_CTG>CTA_silent_L249L;uc010bhq.3_MAP2K1_15:66777442-66777444_GAG>GAA_silent_E270E ;uc010bhq.3_MAP2K1_15:66777442-66777444_GAG>AAG_Missense_E270K ;uc010bhq.3_MAP2K1_15:6677744…
#136	MAP2K1	AGCTCCAGCTCCTTGGCATC	GTCCTTCTCAGCCATATAGTTTCTTGGCTTTATATATCTTGTGGAAAGGACGAAACACCGTGGTGTTCAAGGTCTCCCACGTTTTAGAGCTAGAAATAGCAAGTTAAAATAAGGCTAGTCACTGAGTGACACATGTGTTC	uc010ujp.2_MAP2K1_15:66777445-66777447_CTG>CTA_silent_L249L ;uc010ujp.2_MAP2K1_15:66777448-66777450_GAG>GAA_silent_E250E ;uc010ujp.2_MAP2K1_15:66777448-66777450_GAG>AAG_Missense_E250K ;uc010ujp.2_MAP2K1_15:66777448-66777450_GAG>AAA_Missense_E250K;uc010bhq.3_MAP2K1_15:66777445-66777447_CTG>CTA_silent_L271L ;uc010bhq.3_MAP2K1_15:66777448-66777450_GAG>GAA_silent_E272E ;uc010bhq.3_MAP2K1_15:66777448-…
#137	MAP2K1	AAACATCAGCTCCAGCTCCT	GTCCTTCTCAGCCATATAGTTTCTTGGCTTTATATATCTTGTGGAAAGGACGAAACACCGAAGGTCTCCCACAAGCCTTCGTTTTAGAGCTAGAAATAGCAAGTTAAAATAAGGCTAGTCACTGAGTGACACATGTGTTC	uc010ujp.2_MAP2K1_15:66777451-66777453_CTG>CTA_silent_L251L ;uc010ujp.2_MAP2K1_15:66777454-66777456_ATG>ATA_Missense_M252I;uc010bhq.3_MAP2K1_15:66777451-66777453_CTG>CTA_silent_L273L ;uc010bhq.3_MAP2K1_15:66777454-66777456_ATG>ATA_Missense_M274I
#138	MAP2K1	CAGCCGCATCTCCTTCCACC	GTCCTTCTCAGCCATATAGTTTCTTGGCTTTATATATCTTGTGGAAAGGACGAAACACCGCTCCCACAAGCCTTCTGGCCGTTTTAGAGCTAGAAATAGCAAGTTAAAATAAGGCTAGTCACTGAGTGACACATGTGTTC	uc010ujp.2_MAP2K1_15:66777478-66777480_GAT>AAT_Missense_D260N ;uc010ujp.2_MAP2K1_15:66777481-66777483_GCG>GCA_silent_A261A ;uc010ujp.2_MAP2K1_15:66777481-66777483_GCG>ACG_Missense_A261T ;uc010ujp.2_MAP2K1_15:66777481-66777483_GCG>ACA_Missense_A261T ;uc010ujp.2_MAP2K1_15:66777484-66777486_GCT>ACT_Missense_A262T;uc010bhq.3_MAP2K1_15:66777478-66777480_GAT>AAT_Missense_D282N ;uc010bhq.3_MAP2K1_15:667…
#139	MAP2K1	GGGGGTCCTTGGCCTGGGTG	GTCCTTCTCAGCCATATAGTTTCTTGGCTTTATATATCTTGTGGAAAGGACGAAACACCGCAAGCCTTCTGGCCTGGTCAGTTTTAGAGCTAGAAATAGCAAGTTAAAATAAGGCTAGTCACTGAGTGACACATGTGTTC	uc010ujp.2_MAP2K1_15:66777505-66777507_AGG>AGA_silent_R269R ;uc010ujp.2_MAP2K1_15:66777505-66777507_AGG>AAG_Missense_R269K ;uc010ujp.2_MAP2K1_15:66777505-66777507_AGG>AAA_Missense_R269K;uc010bhq.3_MAP2K1_15:66777505-66777507_AGG>AGA_silent_R291R ;uc010bhq.3_MAP2K1_15:66777505-66777507_AGG>AAG_Missense_R291K ;uc010bhq.3_MAP2K1_15:66777505-66777507_AGG>AAA_Missense_R291K
#140	MAP2K1	CGGGGGTCCTTGGCCTGGGT	GTCCTTCTCAGCCATATAGTTTCTTGGCTTTATATATCTTGTGGAAAGGACGAAACACCGCCTTCTGGCCTGGTCATGGCGTTTTAGAGCTAGAAATAGCAAGTTAAAATAAGGCTAGTCACTGAGTGACACATGTGTTC	uc010ujp.2_MAP2K1_15:66777505-66777507_AGG>AGA_silent_R269R ;uc010ujp.2_MAP2K1_15:66777505-66777507_AGG>AAG_Missense_R269K ;uc010ujp.2_MAP2K1_15:66777505-66777507_AGG>AAA_Missense_R269K;uc010bhq.3_MAP2K1_15:66777505-66777507_AGG>AGA_silent_R291R ;uc010bhq.3_MAP2K1_15:66777505-66777507_AGG>AAG_Missense_R291K ;uc010bhq.3_MAP2K1_15:66777505-66777507_AGG>AAA_Missense_R291K
#141	MAP2K1	CTCCCGGGGGTCCTTGGCCT	GTCCTTCTCAGCCATATAGTTTCTTGGCTTTATATATCTTGTGGAAAGGACGAAACACCGCCAGGCCAGAAGGCTTGTGGGTTTTAGAGCTAGAAATAGCAAGTTAAAATAAGGCTAGTCACTGAGTGACACATGTGTTC	uc010ujp.2_MAP2K1_15:66777514-66777516_GGG>GGA_silent_G272G ;uc010ujp.2_MAP2K1_15:66777514-66777516_GGG>GAG_Missense_G272E ;uc010ujp.2_MAP2K1_15:66777514-66777516_GGG>GAA_Missense_G272E ;uc010ujp.2_MAP2K1_15:66777514-66777516_GGG>AGG_Missense_G272R ;uc010ujp.2_MAP2K1_15:66777514-66777516_GGG>AGA_Missense_G272R ;uc010ujp.2_MAP2K1_15:66777514-66777516_GGG>AAG_Missense_G272K ;uc010ujp.2_MAP2K1_15:66…
#142	MAP2K1	CCTCCCGGGGGTCCTTGGCC	GTCCTTCTCAGCCATATAGTTTCTTGGCTTTATATATCTTGTGGAAAGGACGAAACACCGCTGGCCTGGTCATGGCCAGAGTTTTAGAGCTAGAAATAGCAAGTTAAAATAAGGCTAGTCACTGAGTGACACATGTGTTC	uc010ujp.2_MAP2K1_15:66777514-66777516_GGG>GGA_silent_G272G ;uc010ujp.2_MAP2K1_15:66777514-66777516_GGG>GAG_Missense_G272E ;uc010ujp.2_MAP2K1_15:66777514-66777516_GGG>GAA_Missense_G272E ;uc010ujp.2_MAP2K1_15:66777514-66777516_GGG>AGG_Missense_G272R ;uc010ujp.2_MAP2K1_15:66777514-66777516_GGG>AGA_Missense_G272R ;uc010ujp.2_MAP2K1_15:66777514-66777516_GGG>AAG_Missense_G272K ;uc010ujp.2_MAP2K1_15:66…
#143	MAP2K1	AGGGGCCTCCCGGGGGTCCT	GTCCTTCTCAGCCATATAGTTTCTTGGCTTTATATATCTTGTGGAAAGGACGAAACACCGGACCAGGCCAGAAGGCTTGTGTTTTAGAGCTAGAAATAGCAAGTTAAAATAAGGCTAGTCACTGAGTGACACATGTGTTC	uc010ujp.2_MAP2K1_15:66777517-66777519_AGG>AGA_silent_R273R ;uc010ujp.2_MAP2K1_15:66777517-66777519_AGG>AAG_Missense_R273K ;uc010ujp.2_MAP2K1_15:66777517-66777519_AGG>AAA_Missense_R273K;uc010bhq.3_MAP2K1_15:66777517-66777519_AGG>AGA_silent_R295R ;uc010bhq.3_MAP2K1_15:66777517-66777519_AGG>AAG_Missense_R295K ;uc010bhq.3_MAP2K1_15:66777517-66777519_AGG>AAA_Missense_R295K
#144	MAP2K1	ACAGCTAAGGGGCCTCCCGG	GTCCTTCTCAGCCATATAGTTTCTTGGCTTTATATATCTTGTGGAAAGGACGAAACACCGTGACCAGGCCAGAAGGCTTGGTTTTAGAGCTAGAAATAGCAAGTTAAAATAAGGCTAGTCACTGAGTGACACATGTGTTC	uc010ujp.2_MAP2K1_15:66777526-66777528_AGC>AAC_Missense_S276N;uc010bhq.3_MAP2K1_15:66777526-66777528_AGC>AAC_Missense_S298N
#145	MAP2K1	CACAGCTAAGGGGCCTCCCG	GTCCTTCTCAGCCATATAGTTTCTTGGCTTTATATATCTTGTGGAAAGGACGAAACACCGCTGGCCATGACCAGGCCAGAGTTTTAGAGCTAGAAATAGCAAGTTAAAATAAGGCTAGTCACTGAGTGACACATGTGTTC	uc010ujp.2_MAP2K1_15:66777526-66777528_AGC>AAC_Missense_S276N;uc010bhq.3_MAP2K1_15:66777526-66777528_AGC>AAC_Missense_S298N
#146	MAP2K1	GTCTGACTGCACAGAGTAAT	GTCCTTCTCAGCCATATAGTTTCTTGGCTTTATATATCTTGTGGAAAGGACGAAACACCGTCTGGCCATGACCAGGCCAGGTTTTAGAGCTAGAAATAGCAAGTTAAAATAAGGCTAGTCACTGAGTGACACATGTGTTC	uc010ujp.2_MAP2K1_15:66777361-66777363_CAG>CAA_silent_Q221Q;uc010bhq.3_MAP2K1_15:66777361-66777363_CAG>CAA_silent_Q243Q
#147	MAP2K1	GCTCCAGATGTCTGACTGCA	GTCCTTCTCAGCCATATAGTTTCTTGGCTTTATATATCTTGTGGAAAGGACGAAACACCGCTTTCTGGCCATGACCAGGCGTTTTAGAGCTAGAAATAGCAAGTTAAAATAAGGCTAGTCACTGAGTGACACATGTGTTC	uc010ujp.2_MAP2K1_15:66777373-66777375_TGG>TGA_Nonsense_W225* ;uc010ujp.2_MAP2K1_15:66777373-66777375_TGG>TAG_Nonsense_W225* ;uc010ujp.2_MAP2K1_15:66777373-66777375_TGG>TAA_Nonsense_W225*;uc010bhq.3_MAP2K1_15:66777373-66777375_TGG>TGA_Nonsense_W247* ;uc010bhq.3_MAP2K1_15:66777373-66777375_TGG>TAG_Nonsense_W247* ;uc010bhq.3_MAP2K1_15:66777373-66777375_TGG>TAA_Nonsense_W247*
#148	MAP2K1	CCAGAGACAGTCCCATGCTC	GTCCTTCTCAGCCATATAGTTTCTTGGCTTTATATATCTTGTGGAAAGGACGAAACACCGTGGAGATCAAACCCGCAATCGTTTTAGAGCTAGAAATAGCAAGTTAAAATAAGGCTAGTCACTGAGTGACACATGTGTTC	uc010ujp.2_MAP2K1_15:66777385-66777387_CTG>CTA_silent_L229L ;uc010ujp.2_MAP2K1_15:66777391-66777393_CTG>CTA_silent_L231L;uc010bhq.3_MAP2K1_15:66777385-66777387_CTG>CTA_silent_L251L ;uc010bhq.3_MAP2K1_15:66777391-66777393_CTG>CTA_silent_L253L
#149	MAP2K1	ACCGCCATCTCTACCAGAGA	GTCCTTCTCAGCCATATAGTTTCTTGGCTTTATATATCTTGTGGAAAGGACGAAACACCGTCAAACCCGCAATCCGGAACGTTTTAGAGCTAGAAATAGCAAGTTAAAATAAGGCTAGTCACTGAGTGACACATGTGTTC	uc010ujp.2_MAP2K1_15:66777400-66777402_ATG>ATA_Missense_M234I ;uc010ujp.2_MAP2K1_15:66777403-66777405_GCG>GCA_silent_A235A ;uc010ujp.2_MAP2K1_15:66777403-66777405_GCG>ACG_Missense_A235T ;uc010ujp.2_MAP2K1_15:66777403-66777405_GCG>ACA_Missense_A235T;uc010bhq.3_MAP2K1_15:66777400-66777402_ATG>ATA_Missense_M256I ;uc010bhq.3_MAP2K1_15:66777403-66777405_GCG>GCA_silent_A257A ;uc010bhq.3_MAP2K1_15:66777…
#150	MAP2K1	CCCAACCGCCATCTCTACCA	GTCCTTCTCAGCCATATAGTTTCTTGGCTTTATATATCTTGTGGAAAGGACGAAACACCGCGGATTGCGGGTTTGATCTCGTTTTAGAGCTAGAAATAGCAAGTTAAAATAAGGCTAGTCACTGAGTGACACATGTGTTC	uc010ujp.2_MAP2K1_15:66777403-66777405_GCG>GCA_silent_A235A ;uc010ujp.2_MAP2K1_15:66777403-66777405_GCG>ACG_Missense_A235T ;uc010ujp.2_MAP2K1_15:66777403-66777405_GCG>ACA_Missense_A235T ;uc010ujp.2_MAP2K1_15:66777406-66777408_GTT>ATT_Missense_V236I;uc010bhq.3_MAP2K1_15:66777403-66777405_GCG>GCA_silent_A257A ;uc010bhq.3_MAP2K1_15:66777403-66777405_GCG>ACG_Missense_A257T ;uc010bhq.3_MAP2K1_15:66777…
#151	MAP2K1	CTCCCAACCGCCATCTCTAC	GTCCTTCTCAGCCATATAGTTTCTTGGCTTTATATATCTTGTGGAAAGGACGAAACACCGGCAATCCGGAACCAGATCATGTTTTAGAGCTAGAAATAGCAAGTTAAAATAAGGCTAGTCACTGAGTGACACATGTGTTC	uc010ujp.2_MAP2K1_15:66777406-66777408_GTT>ATT_Missense_V236I ;uc010ujp.2_MAP2K1_15:66777409-66777411_GGG>GGA_silent_G237G ;uc010ujp.2_MAP2K1_15:66777409-66777411_GGG>GAG_Missense_G237E ;uc010ujp.2_MAP2K1_15:66777409-66777411_GGG>GAA_Missense_G237E ;uc010ujp.2_MAP2K1_15:66777409-66777411_GGG>AGG_Missense_G237R ;uc010ujp.2_MAP2K1_15:66777409-66777411_GGG>AGA_Missense_G237R ;uc010ujp.2_MAP2K1_15:66…
#152	MAP2K1	CAGCTCCTTGGCATCTGGAG	GTCCTTCTCAGCCATATAGTTTCTTGGCTTTATATATCTTGTGGAAAGGACGAAACACCGCAATCCGGAACCAGATCATAGTTTTAGAGCTAGAAATAGCAAGTTAAAATAAGGCTAGTCACTGAGTGACACATGTGTTC	uc010ujp.2_MAP2K1_15:66777439-66777441_AAG>AAA_silent_K247K ;uc010ujp.2_MAP2K1_15:66777442-66777444_GAG>GAA_silent_E248E ;uc010ujp.2_MAP2K1_15:66777442-66777444_GAG>AAG_Missense_E248K ;uc010ujp.2_MAP2K1_15:66777442-66777444_GAG>AAA_Missense_E248K;uc010bhq.3_MAP2K1_15:66777439-66777441_AAG>AAA_silent_K269K ;uc010bhq.3_MAP2K1_15:66777442-66777444_GAG>GAA_silent_E270E ;uc010bhq.3_MAP2K1_15:66777442-…
#153	MAP2K1	CTCCAGCTCCTTGGCATCTG	GTCCTTCTCAGCCATATAGTTTCTTGGCTTTATATATCTTGTGGAAAGGACGAAACACCGAATCCGGAACCAGATCATAAGTTTTAGAGCTAGAAATAGCAAGTTAAAATAAGGCTAGTCACTGAGTGACACATGTGTTC	uc010ujp.2_MAP2K1_15:66777442-66777444_GAG>GAA_silent_E248E ;uc010ujp.2_MAP2K1_15:66777442-66777444_GAG>AAG_Missense_E248K ;uc010ujp.2_MAP2K1_15:66777442-66777444_GAG>AAA_Missense_E248K ;uc010ujp.2_MAP2K1_15:66777445-66777447_CTG>CTA_silent_L249L;uc010bhq.3_MAP2K1_15:66777442-66777444_GAG>GAA_silent_E270E ;uc010bhq.3_MAP2K1_15:66777442-66777444_GAG>AAG_Missense_E270K ;uc010bhq.3_MAP2K1_15:6677744…
#154	MAP2K1	TGGCACCCAAACATCAGCTC	GTCCTTCTCAGCCATATAGTTTCTTGGCTTTATATATCTTGTGGAAAGGACGAAACACCGTCCGGAACCAGATCATAAGGGTTTTAGAGCTAGAAATAGCAAGTTAAAATAAGGCTAGTCACTGAGTGACACATGTGTTC	uc010ujp.2_MAP2K1_15:66777460-66777462_GGG>GGA_silent_G254G ;uc010ujp.2_MAP2K1_15:66777460-66777462_GGG>GAG_Missense_G254E ;uc010ujp.2_MAP2K1_15:66777460-66777462_GGG>GAA_Missense_G254E ;uc010ujp.2_MAP2K1_15:66777460-66777462_GGG>AGG_Missense_G254R ;uc010ujp.2_MAP2K1_15:66777460-66777462_GGG>AGA_Missense_G254R ;uc010ujp.2_MAP2K1_15:66777460-66777462_GGG>AAG_Missense_G254K ;uc010ujp.2_MAP2K1_15:66…
#155	MAP2K1	TCCACCTGGCACCCAAACAT	GTCCTTCTCAGCCATATAGTTTCTTGGCTTTATATATCTTGTGGAAAGGACGAAACACCGATGATCTGGTTCCGGATTGCGTTTTAGAGCTAGAAATAGCAAGTTAAAATAAGGCTAGTCACTGAGTGACACATGTGTTC	uc010ujp.2_MAP2K1_15:66777466-66777468_CAG>CAA_silent_Q256Q ;uc010ujp.2_MAP2K1_15:66777469-66777471_GTG>GTA_silent_V257V ;uc010ujp.2_MAP2K1_15:66777469-66777471_GTG>ATG_Missense_V257M ;uc010ujp.2_MAP2K1_15:66777469-66777471_GTG>ATA_Missense_V257I;uc010bhq.3_MAP2K1_15:66777466-66777468_CAG>CAA_silent_Q278Q ;uc010bhq.3_MAP2K1_15:66777469-66777471_GTG>GTA_silent_V279V ;uc010bhq.3_MAP2K1_15:66777469-…
#156	MAP2K1	CCTTGGCCTGGGTGGGGTCT	GTCCTTCTCAGCCATATAGTTTCTTGGCTTTATATATCTTGTGGAAAGGACGAAACACCGACCAGATCATAAGGGAGCTGGTTTTAGAGCTAGAAATAGCAAGTTAAAATAAGGCTAGTCACTGAGTGACACATGTGTTC	uc010ujp.2_MAP2K1_15:66777499-66777501_AGG>AGA_silent_R267R ;uc010ujp.2_MAP2K1_15:66777499-66777501_AGG>AAG_Missense_R267K ;uc010ujp.2_MAP2K1_15:66777499-66777501_AGG>AAA_Missense_R267K;uc010bhq.3_MAP2K1_15:66777499-66777501_AGG>AGA_silent_R289R ;uc010bhq.3_MAP2K1_15:66777499-66777501_AGG>AAG_Missense_R289K ;uc010bhq.3_MAP2K1_15:66777499-66777501_AGG>AAA_Missense_R289K
#157	MAP2K1	AACATCCTAGTCAACTCCCG	GTCCTTCTCAGCCATATAGTTTCTTGGCTTTATATATCTTGTGGAAAGGACGAAACACCGTATGATCTGGTTCCGGATTGGTTTTAGAGCTAGAAATAGCAAGTTAAAATAAGGCTAGTCACTGAGTGACACATGTGTTC	uc010ujp.2_MAP2K1_15:66774110-66774112_ATC>ATT_silent_I174I ;uc010ujp.2_MAP2K1_15:66774113-66774115_CTA>TTA_silent_L175L;uc010bhq.3_MAP2K1_15:66774110-66774112_ATC>ATT_silent_I196I ;uc010bhq.3_MAP2K1_15:66774113-66774115_CTA>TTA_silent_L197L
#158	MAP2K1	ACATCCTAGTCAACTCCCGT	GTCCTTCTCAGCCATATAGTTTCTTGGCTTTATATATCTTGTGGAAAGGACGAAACACCGCCAGATCATAAGGGAGCTGCGTTTTAGAGCTAGAAATAGCAAGTTAAAATAAGGCTAGTCACTGAGTGACACATGTGTTC	uc010ujp.2_MAP2K1_15:66774110-66774112_ATC>ATT_silent_I174I ;uc010ujp.2_MAP2K1_15:66774113-66774115_CTA>TTA_silent_L175L;uc010bhq.3_MAP2K1_15:66774110-66774112_ATC>ATT_silent_I196I ;uc010bhq.3_MAP2K1_15:66774113-66774115_CTA>TTA_silent_L197L
#159	MAP2K1	CATCCTAGTCAACTCCCGTG	GTCCTTCTCAGCCATATAGTTTCTTGGCTTTATATATCTTGTGGAAAGGACGAAACACCGGCTCCCTTATGATCTGGTTCGTTTTAGAGCTAGAAATAGCAAGTTAAAATAAGGCTAGTCACTGAGTGACACATGTGTTC	uc010ujp.2_MAP2K1_15:66774110-66774112_ATC>ATT_silent_I174I ;uc010ujp.2_MAP2K1_15:66774113-66774115_CTA>TTA_silent_L175L ;uc010ujp.2_MAP2K1_15:66774116-66774118_GTC>GTT_silent_V176V;uc010bhq.3_MAP2K1_15:66774110-66774112_ATC>ATT_silent_I196I ;uc010bhq.3_MAP2K1_15:66774113-66774115_CTA>TTA_silent_L197L ;uc010bhq.3_MAP2K1_15:66774116-66774118_GTC>GTT_silent_V198V
#160	MAP2K1	GAGATCAAGCTCTGTGACTT	GTCCTTCTCAGCCATATAGTTTCTTGGCTTTATATATCTTGTGGAAAGGACGAAACACCGGGGAGCTGCAGGTTCTGCATGTTTTAGAGCTAGAAATAGCAAGTTAAAATAAGGCTAGTCACTGAGTGACACATGTGTTC	uc010ujp.2_MAP2K1_15:66774134-66774136_ATC>ATT_silent_I182I;uc010bhq.3_MAP2K1_15:66774134-66774136_ATC>ATT_silent_I204I
#161	MAP2K1	AGATCAAGCTCTGTGACTTT	GTCCTTCTCAGCCATATAGTTTCTTGGCTTTATATATCTTGTGGAAAGGACGAAACACCGCCTGCAGCTCCCTTATGATCGTTTTAGAGCTAGAAATAGCAAGTTAAAATAAGGCTAGTCACTGAGTGACACATGTGTTC	uc010ujp.2_MAP2K1_15:66774134-66774136_ATC>ATT_silent_I182I;uc010bhq.3_MAP2K1_15:66774134-66774136_ATC>ATT_silent_I204I
#162	MAP2K1	GATCAAGCTCTGTGACTTTG	GTCCTTCTCAGCCATATAGTTTCTTGGCTTTATATATCTTGTGGAAAGGACGAAACACCGTTGCACTCATGCAGAACCTGGTTTTAGAGCTAGAAATAGCAAGTTAAAATAAGGCTAGTCACTGAGTGACACATGTGTTC	uc010ujp.2_MAP2K1_15:66774134-66774136_ATC>ATT_silent_I182I ;uc010ujp.2_MAP2K1_15:66774140-66774142_CTC>CTT_silent_L184L ;uc010ujp.2_MAP2K1_15:66774140-66774142_CTC>TTC_Missense_L184F ;uc010ujp.2_MAP2K1_15:66774140-66774142_CTC>TTT_Missense_L184F;uc010bhq.3_MAP2K1_15:66774134-66774136_ATC>ATT_silent_I204I ;uc010bhq.3_MAP2K1_15:66774140-66774142_CTC>CTT_silent_L206L ;uc010bhq.3_MAP2K1_15:66774140-…
#163	MAP2K1	TCTGTGACTTTGGGGTCAGC	GTCCTTCTCAGCCATATAGTTTCTTGGCTTTATATATCTTGTGGAAAGGACGAAACACCGGTGCAACTCTCCGTACATCGGTTTTAGAGCTAGAAATAGCAAGTTAAAATAAGGCTAGTCACTGAGTGACACATGTGTTC	uc010ujp.2_MAP2K1_15:66774146-66774148_GAC>GAT_silent_D186D;uc010bhq.3_MAP2K1_15:66774146-66774148_GAC>GAT_silent_D208D
#164	MAP2K1	CGGGCAGCTCATCGACTCCA	GTCCTTCTCAGCCATATAGTTTCTTGGCTTTATATATCTTGTGGAAAGGACGAAACACCGTGCAACTCTCCGTACATCGTGTTTTAGAGCTAGAAATAGCAAGTTAAAATAAGGCTAGTCACTGAGTGACACATGTGTTC	uc010ujp.2_MAP2K1_15:66774164-66774166_CAG>TAG_Nonsense_Q192* ;uc010ujp.2_MAP2K1_15:66774167-66774169_CTC>CTT_silent_L193L ;uc010ujp.2_MAP2K1_15:66774167-66774169_CTC>TTC_Missense_L193F ;uc010ujp.2_MAP2K1_15:66774167-66774169_CTC>TTT_Missense_L193F;uc010bhq.3_MAP2K1_15:66774164-66774166_CAG>TAG_Nonsense_Q214* ;uc010bhq.3_MAP2K1_15:66774167-66774169_CTC>CTT_silent_L215L ;uc010bhq.3_MAP2K1_15:66774…
#165	MAP2K1	CTCCATGGCCAACTCCTTCG	GTCCTTCTCAGCCATATAGTTTCTTGGCTTTATATATCTTGTGGAAAGGACGAAACACCGCCGTACATCGTGGGCTTCTAGTTTTAGAGCTAGAAATAGCAAGTTAAAATAAGGCTAGTCACTGAGTGACACATGTGTTC	uc010ujp.2_MAP2K1_15:66774176-66774178_TCC>TCT_silent_S196S ;uc010ujp.2_MAP2K1_15:66774176-66774178_TCC>TTC_Missense_S196F ;uc010ujp.2_MAP2K1_15:66774176-66774178_TCC>TTT_Missense_S196F ;uc010ujp.2_MAP2K1_15:66774182-66774184_GCC>GCT_silent_A198A ;uc010ujp.2_MAP2K1_15:66774182-66774184_GCC>GTC_Missense_A198V ;uc010ujp.2_MAP2K1_15:66774182-66774184_GCC>GTT_Missense_A198V;uc010bhq.3_MAP2K1_15:66774…
#166	MAP2K1	TCCATGGCCAACTCCTTCGT	GTCCTTCTCAGCCATATAGTTTCTTGGCTTTATATATCTTGTGGAAAGGACGAAACACCGAGAAGCCCACGATGTACGGAGTTTTAGAGCTAGAAATAGCAAGTTAAAATAAGGCTAGTCACTGAGTGACACATGTGTTC	uc010ujp.2_MAP2K1_15:66774182-66774184_GCC>GCT_silent_A198A ;uc010ujp.2_MAP2K1_15:66774182-66774184_GCC>GTC_Missense_A198V ;uc010ujp.2_MAP2K1_15:66774182-66774184_GCC>GTT_Missense_A198V;uc010bhq.3_MAP2K1_15:66774182-66774184_GCC>GCT_silent_A220A ;uc010bhq.3_MAP2K1_15:66774182-66774184_GCC>GTC_Missense_A220V ;uc010bhq.3_MAP2K1_15:66774182-66774184_GCC>GTT_Missense_A220V
#167	MAP2K1	CCAACTCCTTCGTGGGCACA	GTCCTTCTCAGCCATATAGTTTCTTGGCTTTATATATCTTGTGGAAAGGACGAAACACCGATAGAAGCCCACGATGTACGGTTTTAGAGCTAGAAATAGCAAGTTAAAATAAGGCTAGTCACTGAGTGACACATGTGTTC	uc010ujp.2_MAP2K1_15:66774185-66774187_AAC>AAT_silent_N199N ;uc010ujp.2_MAP2K1_15:66774188-66774190_TCC>TCT_silent_S200S ;uc010ujp.2_MAP2K1_15:66774188-66774190_TCC>TTC_Missense_S200F ;uc010ujp.2_MAP2K1_15:66774188-66774190_TCC>TTT_Missense_S200F;uc010bhq.3_MAP2K1_15:66774185-66774187_AAC>AAT_silent_N221N ;uc010bhq.3_MAP2K1_15:66774188-66774190_TCC>TCT_silent_S222S ;uc010bhq.3_MAP2K1_15:66774188-…
#168	MAP2K1	TGTCAAGCCCTCCAACATCC	GTCCTTCTCAGCCATATAGTTTCTTGGCTTTATATATCTTGTGGAAAGGACGAAACACCGGGCTTCTATGGTGCGTTCTAGTTTTAGAGCTAGAAATAGCAAGTTAAAATAAGGCTAGTCACTGAGTGACACATGTGTTC	uc010ujp.2_MAP2K1_15:66774095-66774097_GTC>GTT_silent_V169V ;uc010ujp.2_MAP2K1_15:66774101-66774103_CCC>CCT_silent_P171P ;uc010ujp.2_MAP2K1_15:66774101-66774103_CCC>CTC_Missense_P171L ;uc010ujp.2_MAP2K1_15:66774101-66774103_CCC>CTT_Missense_P171L ;uc010ujp.2_MAP2K1_15:66774101-66774103_CCC>TCC_Missense_P171S ;uc010ujp.2_MAP2K1_15:66774101-66774103_CCC>TCT_Missense_P171S ;uc010ujp.2_MAP2K1_15:6677…
#169	MAP2K1	TCCTAGTCAACTCCCGTGGG	GTCCTTCTCAGCCATATAGTTTCTTGGCTTTATATATCTTGTGGAAAGGACGAAACACCGTATGGTGCGTTCTACAGCGAGTTTTAGAGCTAGAAATAGCAAGTTAAAATAAGGCTAGTCACTGAGTGACACATGTGTTC	uc010ujp.2_MAP2K1_15:66774113-66774115_CTA>TTA_silent_L175L ;uc010ujp.2_MAP2K1_15:66774116-66774118_GTC>GTT_silent_V176V;uc010bhq.3_MAP2K1_15:66774113-66774115_CTA>TTA_silent_L197L ;uc010bhq.3_MAP2K1_15:66774116-66774118_GTC>GTT_silent_V198V
#170	MAP2K1	TCAACTCCCGTGGGGAGATC	GTCCTTCTCAGCCATATAGTTTCTTGGCTTTATATATCTTGTGGAAAGGACGAAACACCGGTGCGTTCTACAGCGATGGCGTTTTAGAGCTAGAAATAGCAAGTTAAAATAAGGCTAGTCACTGAGTGACACATGTGTTC	uc010ujp.2_MAP2K1_15:66774119-66774121_AAC>AAT_silent_N177N ;uc010ujp.2_MAP2K1_15:66774122-66774124_TCC>TCT_silent_S178S ;uc010ujp.2_MAP2K1_15:66774122-66774124_TCC>TTC_Missense_S178F ;uc010ujp.2_MAP2K1_15:66774122-66774124_TCC>TTT_Missense_S178F;uc010bhq.3_MAP2K1_15:66774119-66774121_AAC>AAT_silent_N199N ;uc010bhq.3_MAP2K1_15:66774122-66774124_TCC>TCT_silent_S200S ;uc010bhq.3_MAP2K1_15:66774122-…
#171	MAP2K1	AAGCTCTGTGACTTTGGGGT	GTCCTTCTCAGCCATATAGTTTCTTGGCTTTATATATCTTGTGGAAAGGACGAAACACCGTTCTACAGCGATGGCGAGATGTTTTAGAGCTAGAAATAGCAAGTTAAAATAAGGCTAGTCACTGAGTGACACATGTGTTC	uc010ujp.2_MAP2K1_15:66774140-66774142_CTC>CTT_silent_L184L ;uc010ujp.2_MAP2K1_15:66774140-66774142_CTC>TTC_Missense_L184F ;uc010ujp.2_MAP2K1_15:66774140-66774142_CTC>TTT_Missense_L184F;uc010bhq.3_MAP2K1_15:66774140-66774142_CTC>CTT_silent_L206L ;uc010bhq.3_MAP2K1_15:66774140-66774142_CTC>TTC_Missense_L206F ;uc010bhq.3_MAP2K1_15:66774140-66774142_CTC>TTT_Missense_L206F
#172	MAP2K1	GTGACTTTGGGGTCAGCGGG	GTCCTTCTCAGCCATATAGTTTCTTGGCTTTATATATCTTGTGGAAAGGACGAAACACCGCATCGCTGTAGAACGCACCAGTTTTAGAGCTAGAAATAGCAAGTTAAAATAAGGCTAGTCACTGAGTGACACATGTGTTC	uc010ujp.2_MAP2K1_15:66774146-66774148_GAC>GAT_silent_D186D;uc010bhq.3_MAP2K1_15:66774146-66774148_GAC>GAT_silent_D208D
#173	MAP2K1	GCCAACTCCTTCGTGGGCAC	GTCCTTCTCAGCCATATAGTTTCTTGGCTTTATATATCTTGTGGAAAGGACGAAACACCGTGGCGAGATCAGTATCTGCAGTTTTAGAGCTAGAAATAGCAAGTTAAAATAAGGCTAGTCACTGAGTGACACATGTGTTC	uc010ujp.2_MAP2K1_15:66774185-66774187_AAC>AAT_silent_N199N ;uc010ujp.2_MAP2K1_15:66774188-66774190_TCC>TCT_silent_S200S ;uc010ujp.2_MAP2K1_15:66774188-66774190_TCC>TTC_Missense_S200F ;uc010ujp.2_MAP2K1_15:66774188-66774190_TCC>TTT_Missense_S200F;uc010bhq.3_MAP2K1_15:66774185-66774187_AAC>AAT_silent_N221N ;uc010bhq.3_MAP2K1_15:66774188-66774190_TCC>TCT_silent_S222S ;uc010bhq.3_MAP2K1_15:66774188-…
#174	MAP2K1	GAGTTGACTAGGATGTTGGA	GTCCTTCTCAGCCATATAGTTTCTTGGCTTTATATATCTTGTGGAAAGGACGAAACACCGGCGAGATCAGTATCTGCATGGTTTTAGAGCTAGAAATAGCAAGTTAAAATAAGGCTAGTCACTGAGTGACACATGTGTTC	uc010ujp.2_MAP2K1_15:66774116-66774118_GTC>ATC_Missense_V176I;uc010bhq.3_MAP2K1_15:66774116-66774118_GTC>ATC_Missense_V198I
#175	MAP2K1	TCTCCCCACGGGAGTTGACT	GTCCTTCTCAGCCATATAGTTTCTTGGCTTTATATATCTTGTGGAAAGGACGAAACACCGTACTGATCTCGCCATCGCTGGTTTTAGAGCTAGAAATAGCAAGTTAAAATAAGGCTAGTCACTGAGTGACACATGTGTTC	uc010ujp.2_MAP2K1_15:66774125-66774127_CGT>CAT_Missense_R179H ;uc010ujp.2_MAP2K1_15:66774128-66774130_GGG>GGA_silent_G180G ;uc010ujp.2_MAP2K1_15:66774128-66774130_GGG>GAG_Missense_G180E ;uc010ujp.2_MAP2K1_15:66774128-66774130_GGG>GAA_Missense_G180E ;uc010ujp.2_MAP2K1_15:66774128-66774130_GGG>AGG_Missense_G180R ;uc010ujp.2_MAP2K1_15:66774128-66774130_GGG>AGA_Missense_G180R ;uc010ujp.2_MAP2K1_15:66…
#176	MAP2K1	ACAGAGCTTGATCTCCCCAC	GTCCTTCTCAGCCATATAGTTTCTTGGCTTTATATATCTTGTGGAAAGGACGAAACACCGGTTCTCTGGATCAAGTCCTGGTTTTAGAGCTAGAAATAGCAAGTTAAAATAAGGCTAGTCACTGAGTGACACATGTGTTC	uc010ujp.2_MAP2K1_15:66774137-66774139_AAG>AAA_silent_K183K;uc010bhq.3_MAP2K1_15:66774137-66774139_AAG>AAA_silent_K205K
#177	MAP2K1	CACAGAGCTTGATCTCCCCA	GTCCTTCTCAGCCATATAGTTTCTTGGCTTTATATATCTTGTGGAAAGGACGAAACACCGTCTGGATCAAGTCCTGAAGAGTTTTAGAGCTAGAAATAGCAAGTTAAAATAAGGCTAGTCACTGAGTGACACATGTGTTC	uc010ujp.2_MAP2K1_15:66774137-66774139_AAG>AAA_silent_K183K ;uc010ujp.2_MAP2K1_15:66774143-66774145_TGT>TAT_Missense_C185Y;uc010bhq.3_MAP2K1_15:66774137-66774139_AAG>AAA_silent_K205K ;uc010bhq.3_MAP2K1_15:66774143-66774145_TGT>TAT_Missense_C207Y
#178	MAP2K1	GCCCACGAAGGAGTTGGCCA	GTCCTTCTCAGCCATATAGTTTCTTGGCTTTATATATCTTGTGGAAAGGACGAAACACCGGATCAAGTCCTGAAGAAAGCGTTTTAGAGCTAGAAATAGCAAGTTAAAATAAGGCTAGTCACTGAGTGACACATGTGTTC	uc010ujp.2_MAP2K1_15:66774194-66774196_GTG>GTA_silent_V202V ;uc010ujp.2_MAP2K1_15:66774194-66774196_GTG>ATG_Missense_V202M ;uc010ujp.2_MAP2K1_15:66774194-66774196_GTG>ATA_Missense_V202I;uc010bhq.3_MAP2K1_15:66774194-66774196_GTG>GTA_silent_V224V ;uc010bhq.3_MAP2K1_15:66774194-66774196_GTG>ATG_Missense_V224M ;uc010bhq.3_MAP2K1_15:66774194-66774196_GTG>ATA_Missense_V224I
#179	MAP2K1	CCTTGTGCCCACGAAGGAGT	GTCCTTCTCAGCCATATAGTTTCTTGGCTTTATATATCTTGTGGAAAGGACGAAACACCGCAAGTCCTGAAGAAAGCTGGGTTTTAGAGCTAGAAATAGCAAGTTAAAATAAGGCTAGTCACTGAGTGACACATGTGTTC	uc010ujp.2_MAP2K1_15:66774197-66774199_GGC>GAC_Missense_G203D ;uc010ujp.2_MAP2K1_15:66774197-66774199_GGC>AGC_Missense_G203S ;uc010ujp.2_MAP2K1_15:66774197-66774199_GGC>AAC_Missense_G203N;uc010bhq.3_MAP2K1_15:66774197-66774199_GGC>GAC_Missense_G225D ;uc010bhq.3_MAP2K1_15:66774197-66774199_GGC>AGC_Missense_G225S ;uc010bhq.3_MAP2K1_15:66774197-66774199_GGC>AAC_Missense_G225N
#180	MAP2K1	GTAGGACCTTGTGCCCACGA	GTCCTTCTCAGCCATATAGTTTCTTGGCTTTATATATCTTGTGGAAAGGACGAAACACCGTTTCTTCAGGACTTGATCCAGTTTTAGAGCTAGAAATAGCAAGTTAAAATAAGGCTAGTCACTGAGTGACACATGTGTTC	uc010ujp.2_MAP2K1_15:66774203-66774205_AGG>AGA_silent_R205R ;uc010ujp.2_MAP2K1_15:66774203-66774205_AGG>AAG_Missense_R205K ;uc010ujp.2_MAP2K1_15:66774203-66774205_AGG>AAA_Missense_R205K;uc010bhq.3_MAP2K1_15:66774203-66774205_AGG>AGA_silent_R227R ;uc010bhq.3_MAP2K1_15:66774203-66774205_AGG>AAG_Missense_R227K ;uc010bhq.3_MAP2K1_15:66774203-66774205_AGG>AAA_Missense_R227K
#181	MAP2K1	ATCTCCCCACGGGAGTTGAC	GTCCTTCTCAGCCATATAGTTTCTTGGCTTTATATATCTTGTGGAAAGGACGAAACACCGGCTTTCTTCAGGACTTGATCGTTTTAGAGCTAGAAATAGCAAGTTAAAATAAGGCTAGTCACTGAGTGACACATGTGTTC	uc010ujp.2_MAP2K1_15:66774128-66774130_GGG>GGA_silent_G180G ;uc010ujp.2_MAP2K1_15:66774128-66774130_GGG>GAG_Missense_G180E ;uc010ujp.2_MAP2K1_15:66774128-66774130_GGG>GAA_Missense_G180E ;uc010ujp.2_MAP2K1_15:66774128-66774130_GGG>AGG_Missense_G180R ;uc010ujp.2_MAP2K1_15:66774128-66774130_GGG>AGA_Missense_G180R ;uc010ujp.2_MAP2K1_15:66774128-66774130_GGG>AAG_Missense_G180K ;uc010ujp.2_MAP2K1_15:66…
#182	MAP2K1	AGAGCTTGATCTCCCCACGG	GTCCTTCTCAGCCATATAGTTTCTTGGCTTTATATATCTTGTGGAAAGGACGAAACACCGGAATTCTTCCAGCTTTCTTCGTTTTAGAGCTAGAAATAGCAAGTTAAAATAAGGCTAGTCACTGAGTGACACATGTGTTC	uc010ujp.2_MAP2K1_15:66774137-66774139_AAG>AAA_silent_K183K;uc010bhq.3_MAP2K1_15:66774137-66774139_AAG>AAA_silent_K205K
#183	MAP2K1	CCGCTGACCCCAAAGTCACA	GTCCTTCTCAGCCATATAGTTTCTTGGCTTTATATATCTTGTGGAAAGGACGAAACACCGGGAATTCTTCCAGCTTTCTTGTTTTAGAGCTAGAAATAGCAAGTTAAAATAAGGCTAGTCACTGAGTGACACATGTGTTC	uc010ujp.2_MAP2K1_15:66774155-66774157_GTC>ATC_Missense_V189I ;uc010ujp.2_MAP2K1_15:66774158-66774160_AGC>AAC_Missense_S190N;uc010bhq.3_MAP2K1_15:66774155-66774157_GTC>ATC_Missense_V211I ;uc010bhq.3_MAP2K1_15:66774158-66774160_AGC>AAC_Missense_S212N
#184	MAP2K1	GCCCGCTGACCCCAAAGTCA	GTCCTTCTCAGCCATATAGTTTCTTGGCTTTATATATCTTGTGGAAAGGACGAAACACCGAAGAATTCCTGAACAAATTTGTTTTAGAGCTAGAAATAGCAAGTTAAAATAAGGCTAGTCACTGAGTGACACATGTGTTC	uc010ujp.2_MAP2K1_15:66774155-66774157_GTC>ATC_Missense_V189I ;uc010ujp.2_MAP2K1_15:66774158-66774160_AGC>AAC_Missense_S190N ;uc010ujp.2_MAP2K1_15:66774161-66774163_GGG>GGA_silent_G191G ;uc010ujp.2_MAP2K1_15:66774161-66774163_GGG>GAG_Missense_G191E ;uc010ujp.2_MAP2K1_15:66774161-66774163_GGG>GAA_Missense_G191E ;uc010ujp.2_MAP2K1_15:66774161-66774163_GGG>AGG_Missense_G191R ;uc010ujp.2_MAP2K1_15:66…
#185	MAP2K1	TGAGCTGCCCGCTGACCCCA	GTCCTTCTCAGCCATATAGTTTCTTGGCTTTATATATCTTGTGGAAAGGACGAAACACCGAGAATTCCTGAACAAATTTTGTTTTAGAGCTAGAAATAGCAAGTTAAAATAAGGCTAGTCACTGAGTGACACATGTGTTC	uc010ujp.2_MAP2K1_15:66774161-66774163_GGG>GGA_silent_G191G ;uc010ujp.2_MAP2K1_15:66774161-66774163_GGG>GAG_Missense_G191E ;uc010ujp.2_MAP2K1_15:66774161-66774163_GGG>GAA_Missense_G191E ;uc010ujp.2_MAP2K1_15:66774161-66774163_GGG>AGG_Missense_G191R ;uc010ujp.2_MAP2K1_15:66774161-66774163_GGG>AGA_Missense_G191R ;uc010ujp.2_MAP2K1_15:66774161-66774163_GGG>AAG_Missense_G191K ;uc010ujp.2_MAP2K1_15:66…
#186	MAP2K1	GAGTTGGCCATGGAGTCGAT	GTCCTTCTCAGCCATATAGTTTCTTGGCTTTATATATCTTGTGGAAAGGACGAAACACCGTCCTGAACAAATTTTAGGAAGTTTTAGAGCTAGAAATAGCAAGTTAAAATAAGGCTAGTCACTGAGTGACACATGTGTTC	uc010ujp.2_MAP2K1_15:66774182-66774184_GCC>ACC_Missense_A198T;uc010bhq.3_MAP2K1_15:66774182-66774184_GCC>ACC_Missense_A220T
#187	MAP2K1	CCACGAAGGAGTTGGCCATG	GTCCTTCTCAGCCATATAGTTTCTTGGCTTTATATATCTTGTGGAAAGGACGAAACACCGGAACAAATTTTAGGAAAAGTGTTTTAGAGCTAGAAATAGCAAGTTAAAATAAGGCTAGTCACTGAGTGACACATGTGTTC	uc010ujp.2_MAP2K1_15:66774194-66774196_GTG>GTA_silent_V202V ;uc010ujp.2_MAP2K1_15:66774194-66774196_GTG>ATG_Missense_V202M ;uc010ujp.2_MAP2K1_15:66774194-66774196_GTG>ATA_Missense_V202I;uc010bhq.3_MAP2K1_15:66774194-66774196_GTG>GTA_silent_V224V ;uc010bhq.3_MAP2K1_15:66774194-66774196_GTG>ATG_Missense_V224M ;uc010bhq.3_MAP2K1_15:66774194-66774196_GTG>ATA_Missense_V224I
#188	MAP2K1	AGGACCTTGTGCCCACGAAG	GTCCTTCTCAGCCATATAGTTTCTTGGCTTTATATATCTTGTGGAAAGGACGAAACACCGACTTTTCCTAAAATTTGTTCGTTTTAGAGCTAGAAATAGCAAGTTAAAATAAGGCTAGTCACTGAGTGACACATGTGTTC	uc010ujp.2_MAP2K1_15:66774203-66774205_AGG>AGA_silent_R205R ;uc010ujp.2_MAP2K1_15:66774203-66774205_AGG>AAG_Missense_R205K ;uc010ujp.2_MAP2K1_15:66774203-66774205_AGG>AAA_Missense_R205K;uc010bhq.3_MAP2K1_15:66774203-66774205_AGG>AGA_silent_R227R ;uc010bhq.3_MAP2K1_15:66774203-66774205_AGG>AAG_Missense_R227K ;uc010bhq.3_MAP2K1_15:66774203-66774205_AGG>AAA_Missense_R227K
#189	MAP2K1	TGTAGGACCTTGTGCCCACG	GTCCTTCTCAGCCATATAGTTTCTTGGCTTTATATATCTTGTGGAAAGGACGAAACACCGAACTTTTCCTAAAATTTGTTGTTTTAGAGCTAGAAATAGCAAGTTAAAATAAGGCTAGTCACTGAGTGACACATGTGTTC	uc010ujp.2_MAP2K1_15:66774203-66774205_AGG>AGA_silent_R205R ;uc010ujp.2_MAP2K1_15:66774203-66774205_AGG>AAG_Missense_R205K ;uc010ujp.2_MAP2K1_15:66774203-66774205_AGG>AAA_Missense_R205K;uc010bhq.3_MAP2K1_15:66774203-66774205_AGG>AGA_silent_R227R ;uc010bhq.3_MAP2K1_15:66774203-66774205_AGG>AAG_Missense_R227K ;uc010bhq.3_MAP2K1_15:66774203-66774205_AGG>AAA_Missense_R227K
#190	MAP2K1	GGAGGCCTTGCAGAAGAAGC	GTCCTTCTCAGCCATATAGTTTCTTGGCTTTATATATCTTGTGGAAAGGACGAAACACCGTAAAAGGCCTGACATATCTGGTTTTAGAGCTAGAAATAGCAAGTTAAAATAAGGCTAGTCACTGAGTGACACATGTGTTC	uc010ujp.2_MAP2K1_15:66727378-66727380_GCC>GCT_silent_A10A ;uc010ujp.2_MAP2K1_15:66727378-66727380_GCC>GTC_Missense_A10V ;uc010ujp.2_MAP2K1_15:66727378-66727380_GCC>GTT_Missense_A10V;uc010bhq.3_MAP2K1_15:66727378-66727380_GCC>GCT_silent_A32A ;uc010bhq.3_MAP2K1_15:66727378-66727380_GCC>GTC_Missense_A32V ;uc010bhq.3_MAP2K1_15:66727378-66727380_GCC>GTT_Missense_A32V
#191	MAP2K1	GGCCTTGCAGAAGAAGCTGG	GTCCTTCTCAGCCATATAGTTTCTTGGCTTTATATATCTTGTGGAAAGGACGAAACACCGAAAAGGCCTGACATATCTGAGTTTTAGAGCTAGAAATAGCAAGTTAAAATAAGGCTAGTCACTGAGTGACACATGTGTTC	uc010ujp.2_MAP2K1_15:66727378-66727380_GCC>GCT_silent_A10A ;uc010ujp.2_MAP2K1_15:66727378-66727380_GCC>GTC_Missense_A10V ;uc010ujp.2_MAP2K1_15:66727378-66727380_GCC>GTT_Missense_A10V ;uc010ujp.2_MAP2K1_15:66727384-66727386_CAG>TAG_Nonsense_Q12*;uc010bhq.3_MAP2K1_15:66727378-66727380_GCC>GCT_silent_A32A ;uc010bhq.3_MAP2K1_15:66727378-66727380_GCC>GTC_Missense_A32V ;uc010bhq.3_MAP2K1_15:66727378-66…
#192	MAP2K1	GCAGCAGCGAAAGCGCCTTG	GTCCTTCTCAGCCATATAGTTTCTTGGCTTTATATATCTTGTGGAAAGGACGAAACACCGAAGGCCTGACATATCTGAGGGTTTTAGAGCTAGAAATAGCAAGTTAAAATAAGGCTAGTCACTGAGTGACACATGTGTTC	uc010ujp.2_MAP2K1_15:66727417-66727419_CAG>TAG_Nonsense_Q23* ;uc010ujp.2_MAP2K1_15:66727420-66727422_CAG>TAG_Nonsense_Q24* ;uc010ujp.2_MAP2K1_15:66727423-66727425_CGA>TGA_Nonsense_R25*;uc010bhq.3_MAP2K1_15:66727417-66727419_CAG>TAG_Nonsense_Q45* ;uc010bhq.3_MAP2K1_15:66727420-66727422_CAG>TAG_Nonsense_Q46* ;uc010bhq.3_MAP2K1_15:66727423-66727425_CGA>TGA_Nonsense_R47*
#193	MAP2K1	CTTTCTTACCCAGAAGCAGA	GTCCTTCTCAGCCATATAGTTTCTTGGCTTTATATATCTTGTGGAAAGGACGAAACACCGGCCTGACATATCTGAGGGAGGTTTTAGAGCTAGAAATAGCAAGTTAAAATAAGGCTAGTCACTGAGTGACACATGTGTTC	uc010ujp.2_MAP2K1_15:66727444-66727446_CTT>TTT_Missense_L32F ;uc010ujp.2_MAP2K1_15:66727447-66727449_ACC>ACT_silent_T33T ;uc010ujp.2_MAP2K1_15:66727447-66727449_ACC>ATC_Missense_T33I ;uc010ujp.2_MAP2K1_15:66727447-66727449_ACC>ATT_Missense_T33I;uc010bhq.3_MAP2K1_15:66727444-66727446_CTT>TTT_Missense_L54F ;uc010bhq.3_MAP2K1_15:66727447-66727449_ACC>ACT_silent_T55T ;uc010bhq.3_MAP2K1_15:66727447-66…
#194	MAP2K1	TCTTACCCAGAAGCAGAAGG	GTCCTTCTCAGCCATATAGTTTCTTGGCTTTATATATCTTGTGGAAAGGACGAAACACCGCATATCTGAGGGAGAAGCACGTTTTAGAGCTAGAAATAGCAAGTTAAAATAAGGCTAGTCACTGAGTGACACATGTGTTC	uc010ujp.2_MAP2K1_15:66727444-66727446_CTT>TTT_Missense_L32F ;uc010ujp.2_MAP2K1_15:66727447-66727449_ACC>ACT_silent_T33T ;uc010ujp.2_MAP2K1_15:66727447-66727449_ACC>ATC_Missense_T33I ;uc010ujp.2_MAP2K1_15:66727447-66727449_ACC>ATT_Missense_T33I ;uc010ujp.2_MAP2K1_15:66727450-66727452_CAG>TAG_Nonsense_Q34*;uc010bhq.3_MAP2K1_15:66727444-66727446_CTT>TTT_Missense_L54F ;uc010bhq.3_MAP2K1_15:66727447-…
#195	MAP2K1	CTTACCCAGAAGCAGAAGGT	GTCCTTCTCAGCCATATAGTTTCTTGGCTTTATATATCTTGTGGAAAGGACGAAACACCGGCTTCTCCCTCAGATATGTCGTTTTAGAGCTAGAAATAGCAAGTTAAAATAAGGCTAGTCACTGAGTGACACATGTGTTC	uc010ujp.2_MAP2K1_15:66727447-66727449_ACC>ACT_silent_T33T ;uc010ujp.2_MAP2K1_15:66727447-66727449_ACC>ATC_Missense_T33I ;uc010ujp.2_MAP2K1_15:66727447-66727449_ACC>ATT_Missense_T33I ;uc010ujp.2_MAP2K1_15:66727450-66727452_CAG>TAG_Nonsense_Q34*;uc010bhq.3_MAP2K1_15:66727447-66727449_ACC>ACT_silent_T55T ;uc010bhq.3_MAP2K1_15:66727447-66727449_ACC>ATC_Missense_T55I ;uc010bhq.3_MAP2K1_15:66727447-66…
#196	MAP2K1	AAGATCAGTGAGCTGGGGGC	GTCCTTCTCAGCCATATAGTTTCTTGGCTTTATATATCTTGTGGAAAGGACGAAACACCGTGCTTCTCCCTCAGATATGTGTTTTAGAGCTAGAAATAGCAAGTTAAAATAAGGCTAGTCACTGAGTGACACATGTGTTC	uc010ujp.2_MAP2K1_15:66727495-66727497_ATC>ATT_silent_I49I;uc010bhq.3_MAP2K1_15:66727495-66727497_ATC>ATT_silent_I71I
#197	MAP2K1	AGTGAGCTGGGGGCTGGCAA	GTCCTTCTCAGCCATATAGTTTCTTGGCTTTATATATCTTGTGGAAAGGACGAAACACCGGAGAAGCACAAGATCATGCAGTTTTAGAGCTAGAAATAGCAAGTTAAAATAAGGCTAGTCACTGAGTGACACATGTGTTC	uc010ujp.2_MAP2K1_15:66727504-66727506_CTG>TTG_silent_L52L;uc010bhq.3_MAP2K1_15:66727504-66727506_CTG>TTG_silent_L74L
#198	MAP2K1	GAGCTGGGGGCTGGCAATGG	GTCCTTCTCAGCCATATAGTTTCTTGGCTTTATATATCTTGTGGAAAGGACGAAACACCGGAAGCACAAGATCATGCACAGTTTTAGAGCTAGAAATAGCAAGTTAAAATAAGGCTAGTCACTGAGTGACACATGTGTTC	uc010ujp.2_MAP2K1_15:66727504-66727506_CTG>TTG_silent_L52L;uc010bhq.3_MAP2K1_15:66727504-66727506_CTG>TTG_silent_L74L
#199	MAP2K1	GGGGGCTGGCAATGGCGGTG	GTCCTTCTCAGCCATATAGTTTCTTGGCTTTATATATCTTGTGGAAAGGACGAAACACCGATGATCTTGTGCTTCTCCCTGTTTTAGAGCTAGAAATAGCAAGTTAAAATAAGGCTAGTCACTGAGTGACACATGTGTTC	uc010ujp.2_MAP2K1_15:66727510-66727512_GCT>GTT_Missense_A54V ;uc010ujp.2_MAP2K1_15:66727513-66727515_GGC>GGT_silent_G55G;uc010bhq.3_MAP2K1_15:66727510-66727512_GCT>GTT_Missense_A76V ;uc010bhq.3_MAP2K1_15:66727513-66727515_GGC>GGT_silent_G77G
#200	MAP2K1	CAATGGCGGTGTGGTGTTCA	GTCCTTCTCAGCCATATAGTTTCTTGGCTTTATATATCTTGTGGAAAGGACGAAACACCGTGTCAAGCCCTCCAACATCCGTTTTAGAGCTAGAAATAGCAAGTTAAAATAAGGCTAGTCACTGAGTGACACATGTGTTC	uc010ujp.2_MAP2K1_15:66727519-66727521_GGC>GGT_silent_G57G;uc010bhq.3_MAP2K1_15:66727519-66727521_GGC>GGT_silent_G79G
#201	MAP2K1	AAGGTCTCCCACAAGCCTTC	GTCCTTCTCAGCCATATAGTTTCTTGGCTTTATATATCTTGTGGAAAGGACGAAACACCGAACATCCTAGTCAACTCCCGGTTTTAGAGCTAGAAATAGCAAGTTAAAATAAGGCTAGTCACTGAGTGACACATGTGTTC	uc010ujp.2_MAP2K1_15:66727537-66727539_GTC>GTT_silent_V63V ;uc010ujp.2_MAP2K1_15:66727540-66727542_TCC>TCT_silent_S64S ;uc010ujp.2_MAP2K1_15:66727540-66727542_TCC>TTC_Missense_S64F ;uc010ujp.2_MAP2K1_15:66727540-66727542_TCC>TTT_Missense_S64F;uc010bhq.3_MAP2K1_15:66727537-66727539_GTC>GTT_silent_V85V ;uc010bhq.3_MAP2K1_15:66727540-66727542_TCC>TCT_silent_S86S ;uc010bhq.3_MAP2K1_15:66727540-667275…
#202	MAP2K1	CTCCCACAAGCCTTCTGGCC	GTCCTTCTCAGCCATATAGTTTCTTGGCTTTATATATCTTGTGGAAAGGACGAAACACCGACATCCTAGTCAACTCCCGTGTTTTAGAGCTAGAAATAGCAAGTTAAAATAAGGCTAGTCACTGAGTGACACATGTGTTC	uc010ujp.2_MAP2K1_15:66727540-66727542_TCC>TCT_silent_S64S ;uc010ujp.2_MAP2K1_15:66727540-66727542_TCC>TTC_Missense_S64F ;uc010ujp.2_MAP2K1_15:66727540-66727542_TCC>TTT_Missense_S64F ;uc010ujp.2_MAP2K1_15:66727543-66727545_CAC>CAT_silent_H65H ;uc010ujp.2_MAP2K1_15:66727543-66727545_CAC>TAC_Missense_H65Y ;uc010ujp.2_MAP2K1_15:66727543-66727545_CAC>TAT_Missense_H65Y;uc010bhq.3_MAP2K1_15:66727540-66…
#203	MAP2K1	CAAGCCTTCTGGCCTGGTCA	GTCCTTCTCAGCCATATAGTTTCTTGGCTTTATATATCTTGTGGAAAGGACGAAACACCGCATCCTAGTCAACTCCCGTGGTTTTAGAGCTAGAAATAGCAAGTTAAAATAAGGCTAGTCACTGAGTGACACATGTGTTC	uc010ujp.2_MAP2K1_15:66727549-66727551_CCT>CTT_Missense_P67L ;uc010ujp.2_MAP2K1_15:66727549-66727551_CCT>TCT_Missense_P67S ;uc010ujp.2_MAP2K1_15:66727549-66727551_CCT>TTT_Missense_P67F ;uc010ujp.2_MAP2K1_15:66727552-66727554_TCT>TTT_Missense_S68F;uc010bhq.3_MAP2K1_15:66727549-66727551_CCT>CTT_Missense_P89L ;uc010bhq.3_MAP2K1_15:66727549-66727551_CCT>TCT_Missense_P89S ;uc010bhq.3_MAP2K1_15:6672754…
#204	MAP2K1	GGACCAACTTGGAGGCCTTG	GTCCTTCTCAGCCATATAGTTTCTTGGCTTTATATATCTTGTGGAAAGGACGAAACACCGTCCTAGTCAACTCCCGTGGGGTTTTAGAGCTAGAAATAGCAAGTTAAAATAAGGCTAGTCACTGAGTGACACATGTGTTC	uc010ujp.2_MAP2K1_15:66727366-66727368_ACC>ACT_silent_T6T ;uc010ujp.2_MAP2K1_15:66727366-66727368_ACC>ATC_Missense_T6I ;uc010ujp.2_MAP2K1_15:66727366-66727368_ACC>ATT_Missense_T6I ;uc010ujp.2_MAP2K1_15:66727369-66727371_AAC>AAT_silent_N7N;uc010bhq.3_MAP2K1_15:66727366-66727368_ACC>ACT_silent_T28T ;uc010bhq.3_MAP2K1_15:66727366-66727368_ACC>ATC_Missense_T28I ;uc010bhq.3_MAP2K1_15:66727366-66727368…
#205	MAP2K1	CCAACTTGGAGGCCTTGCAG	GTCCTTCTCAGCCATATAGTTTCTTGGCTTTATATATCTTGTGGAAAGGACGAAACACCGGAGTTGACTAGGATGTTGGAGTTTTAGAGCTAGAAATAGCAAGTTAAAATAAGGCTAGTCACTGAGTGACACATGTGTTC	uc010ujp.2_MAP2K1_15:66727369-66727371_AAC>AAT_silent_N7N;uc010bhq.3_MAP2K1_15:66727369-66727371_AAC>AAT_silent_N29N
#206	MAP2K1	AGGCCTTGCAGAAGAAGCTG	GTCCTTCTCAGCCATATAGTTTCTTGGCTTTATATATCTTGTGGAAAGGACGAAACACCGTCAACTCCCGTGGGGAGATCGTTTTAGAGCTAGAAATAGCAAGTTAAAATAAGGCTAGTCACTGAGTGACACATGTGTTC	uc010ujp.2_MAP2K1_15:66727378-66727380_GCC>GCT_silent_A10A ;uc010ujp.2_MAP2K1_15:66727378-66727380_GCC>GTC_Missense_A10V ;uc010ujp.2_MAP2K1_15:66727378-66727380_GCC>GTT_Missense_A10V;uc010bhq.3_MAP2K1_15:66727378-66727380_GCC>GCT_silent_A32A ;uc010bhq.3_MAP2K1_15:66727378-66727380_GCC>GTC_Missense_A32V ;uc010bhq.3_MAP2K1_15:66727378-66727380_GCC>GTT_Missense_A32V
#207	MAP2K1	CCTTGCAGAAGAAGCTGGAG	GTCCTTCTCAGCCATATAGTTTCTTGGCTTTATATATCTTGTGGAAAGGACGAAACACCGTCTCCCCACGGGAGTTGACTGTTTTAGAGCTAGAAATAGCAAGTTAAAATAAGGCTAGTCACTGAGTGACACATGTGTTC	uc010ujp.2_MAP2K1_15:66727384-66727386_CAG>TAG_Nonsense_Q12*;uc010bhq.3_MAP2K1_15:66727384-66727386_CAG>TAG_Nonsense_Q34*
#208	MAP2K1	AGGAGCTAGAGCTTGATGAG	GTCCTTCTCAGCCATATAGTTTCTTGGCTTTATATATCTTGTGGAAAGGACGAAACACCGATCTCCCCACGGGAGTTGACGTTTTAGAGCTAGAAATAGCAAGTTAAAATAAGGCTAGTCACTGAGTGACACATGTGTTC	uc010ujp.2_MAP2K1_15:66727402-66727404_CTA>TTA_silent_L18L;uc010bhq.3_MAP2K1_15:66727402-66727404_CTA>TTA_silent_L40L
#209	MAP2K1	AGCAGCAGCGAAAGCGCCTT	GTCCTTCTCAGCCATATAGTTTCTTGGCTTTATATATCTTGTGGAAAGGACGAAACACCGGAGATCAAGCTCTGTGACTTGTTTTAGAGCTAGAAATAGCAAGTTAAAATAAGGCTAGTCACTGAGTGACACATGTGTTC	uc010ujp.2_MAP2K1_15:66727417-66727419_CAG>TAG_Nonsense_Q23* ;uc010ujp.2_MAP2K1_15:66727420-66727422_CAG>TAG_Nonsense_Q24*;uc010bhq.3_MAP2K1_15:66727417-66727419_CAG>TAG_Nonsense_Q45* ;uc010bhq.3_MAP2K1_15:66727420-66727422_CAG>TAG_Nonsense_Q46*
#210	MAP2K1	TTGAGGCCTTTCTTACCCAG	GTCCTTCTCAGCCATATAGTTTCTTGGCTTTATATATCTTGTGGAAAGGACGAAACACCGAGATCAAGCTCTGTGACTTTGTTTTAGAGCTAGAAATAGCAAGTTAAAATAAGGCTAGTCACTGAGTGACACATGTGTTC	uc010ujp.2_MAP2K1_15:66727438-66727440_GCC>GCT_silent_A30A ;uc010ujp.2_MAP2K1_15:66727438-66727440_GCC>GTC_Missense_A30V ;uc010ujp.2_MAP2K1_15:66727438-66727440_GCC>GTT_Missense_A30V;uc010bhq.3_MAP2K1_15:66727438-66727440_GCC>GCT_silent_A52A ;uc010bhq.3_MAP2K1_15:66727438-66727440_GCC>GTC_Missense_A52V ;uc010bhq.3_MAP2K1_15:66727438-66727440_GCC>GTT_Missense_A52V
#211	MAP2K1	AGGCCTTTCTTACCCAGAAG	GTCCTTCTCAGCCATATAGTTTCTTGGCTTTATATATCTTGTGGAAAGGACGAAACACCGGATCAAGCTCTGTGACTTTGGTTTTAGAGCTAGAAATAGCAAGTTAAAATAAGGCTAGTCACTGAGTGACACATGTGTTC	uc010ujp.2_MAP2K1_15:66727438-66727440_GCC>GCT_silent_A30A ;uc010ujp.2_MAP2K1_15:66727438-66727440_GCC>GTC_Missense_A30V ;uc010ujp.2_MAP2K1_15:66727438-66727440_GCC>GTT_Missense_A30V;uc010bhq.3_MAP2K1_15:66727438-66727440_GCC>GCT_silent_A52A ;uc010bhq.3_MAP2K1_15:66727438-66727440_GCC>GTC_Missense_A52V ;uc010bhq.3_MAP2K1_15:66727438-66727440_GCC>GTT_Missense_A52V
#212	MAP2K1	CCTTTCTTACCCAGAAGCAG	GTCCTTCTCAGCCATATAGTTTCTTGGCTTTATATATCTTGTGGAAAGGACGAAACACCGAGAGCTTGATCTCCCCACGGGTTTTAGAGCTAGAAATAGCAAGTTAAAATAAGGCTAGTCACTGAGTGACACATGTGTTC	uc010ujp.2_MAP2K1_15:66727444-66727446_CTT>TTT_Missense_L32F;uc010bhq.3_MAP2K1_15:66727444-66727446_CTT>TTT_Missense_L54F
#213	MAP2K1	TACCCAGAAGCAGAAGGTGG	GTCCTTCTCAGCCATATAGTTTCTTGGCTTTATATATCTTGTGGAAAGGACGAAACACCGACAGAGCTTGATCTCCCCACGTTTTAGAGCTAGAAATAGCAAGTTAAAATAAGGCTAGTCACTGAGTGACACATGTGTTC	uc010ujp.2_MAP2K1_15:66727447-66727449_ACC>ACT_silent_T33T ;uc010ujp.2_MAP2K1_15:66727447-66727449_ACC>ATC_Missense_T33I ;uc010ujp.2_MAP2K1_15:66727447-66727449_ACC>ATT_Missense_T33I ;uc010ujp.2_MAP2K1_15:66727450-66727452_CAG>TAG_Nonsense_Q34*;uc010bhq.3_MAP2K1_15:66727447-66727449_ACC>ACT_silent_T55T ;uc010bhq.3_MAP2K1_15:66727447-66727449_ACC>ATC_Missense_T55I ;uc010bhq.3_MAP2K1_15:66727447-66…
#214	MAP2K1	GATGACGACTTTGAGAAGAT	GTCCTTCTCAGCCATATAGTTTCTTGGCTTTATATATCTTGTGGAAAGGACGAAACACCGCACAGAGCTTGATCTCCCCAGTTTTAGAGCTAGAAATAGCAAGTTAAAATAAGGCTAGTCACTGAGTGACACATGTGTTC	uc010ujp.2_MAP2K1_15:66727480-66727482_GAC>GAT_silent_D44D ;uc010ujp.2_MAP2K1_15:66727483-66727485_GAC>GAT_silent_D45D;uc010bhq.3_MAP2K1_15:66727480-66727482_GAC>GAT_silent_D66D ;uc010bhq.3_MAP2K1_15:66727483-66727485_GAC>GAT_silent_D67D
#215	MAP2K1	ACGACTTTGAGAAGATCAGT	GTCCTTCTCAGCCATATAGTTTCTTGGCTTTATATATCTTGTGGAAAGGACGAAACACCGAAGCTCTGTGACTTTGGGGTGTTTTAGAGCTAGAAATAGCAAGTTAAAATAAGGCTAGTCACTGAGTGACACATGTGTTC	uc010ujp.2_MAP2K1_15:66727483-66727485_GAC>GAT_silent_D45D;uc010bhq.3_MAP2K1_15:66727483-66727485_GAC>GAT_silent_D67D
#216	MAP2K1	GCAATGGCGGTGTGGTGTTC	GTCCTTCTCAGCCATATAGTTTCTTGGCTTTATATATCTTGTGGAAAGGACGAAACACCGTCTGTGACTTTGGGGTCAGCGTTTTAGAGCTAGAAATAGCAAGTTAAAATAAGGCTAGTCACTGAGTGACACATGTGTTC	uc010ujp.2_MAP2K1_15:66727519-66727521_GGC>GGT_silent_G57G;uc010bhq.3_MAP2K1_15:66727519-66727521_GGC>GGT_silent_G79G
#217	MAP2K1	TGGTGTTCAAGGTCTCCCAC	GTCCTTCTCAGCCATATAGTTTCTTGGCTTTATATATCTTGTGGAAAGGACGAAACACCGGTGACTTTGGGGTCAGCGGGGTTTTAGAGCTAGAAATAGCAAGTTAAAATAAGGCTAGTCACTGAGTGACACATGTGTTC	uc010ujp.2_MAP2K1_15:66727531-66727533_TTC>TTT_silent_F61F;uc010bhq.3_MAP2K1_15:66727531-66727533_TTC>TTT_silent_F83F
#218	MAP2K1	CCTTCTGGCCTGGTCATGGC	GTCCTTCTCAGCCATATAGTTTCTTGGCTTTATATATCTTGTGGAAAGGACGAAACACCGCCGCTGACCCCAAAGTCACAGTTTTAGAGCTAGAAATAGCAAGTTAAAATAAGGCTAGTCACTGAGTGACACATGTGTTC	uc010ujp.2_MAP2K1_15:66727552-66727554_TCT>TTT_Missense_S68F ;uc010ujp.2_MAP2K1_15:66727555-66727557_GGC>GGT_silent_G69G;uc010bhq.3_MAP2K1_15:66727552-66727554_TCT>TTT_Missense_S90F ;uc010bhq.3_MAP2K1_15:66727555-66727557_GGC>GGT_silent_G91G
#219	MAP2K1	CTGGCCTGGTCATGGCCAGA	GTCCTTCTCAGCCATATAGTTTCTTGGCTTTATATATCTTGTGGAAAGGACGAAACACCGGCCCGCTGACCCCAAAGTCAGTTTTAGAGCTAGAAATAGCAAGTTAAAATAAGGCTAGTCACTGAGTGACACATGTGTTC	uc010ujp.2_MAP2K1_15:66727555-66727557_GGC>GGT_silent_G69G ;uc010ujp.2_MAP2K1_15:66727558-66727560_CTG>TTG_silent_L70L;uc010bhq.3_MAP2K1_15:66727555-66727557_GGC>GGT_silent_G91G ;uc010bhq.3_MAP2K1_15:66727558-66727560_CTG>TTG_silent_L92L
#220	MAP2K1	CTTCTGCAAGGCCTCCAAGT	GTCCTTCTCAGCCATATAGTTTCTTGGCTTTATATATCTTGTGGAAAGGACGAAACACCGCGGGCAGCTCATCGACTCCAGTTTTAGAGCTAGAAATAGCAAGTTAAAATAAGGCTAGTCACTGAGTGACACATGTGTTC	uc010ujp.2_MAP2K1_15:66727381-66727383_TTG>TTA_silent_L11L ;uc010ujp.2_MAP2K1_15:66727384-66727386_CAG>CAA_silent_Q12Q;uc010bhq.3_MAP2K1_15:66727381-66727383_TTG>TTA_silent_L33L ;uc010bhq.3_MAP2K1_15:66727384-66727386_CAG>CAA_silent_Q34Q
#221	MAP2K1	CTCCTCCAGCTTCTTCTGCA	GTCCTTCTCAGCCATATAGTTTCTTGGCTTTATATATCTTGTGGAAAGGACGAAACACCGTGAGCTGCCCGCTGACCCCAGTTTTAGAGCTAGAAATAGCAAGTTAAAATAAGGCTAGTCACTGAGTGACACATGTGTTC	uc010ujp.2_MAP2K1_15:66727393-66727395_CTG>CTA_silent_L15L ;uc010ujp.2_MAP2K1_15:66727396-66727398_GAG>GAA_silent_E16E ;uc010ujp.2_MAP2K1_15:66727396-66727398_GAG>AAG_Missense_E16K ;uc010ujp.2_MAP2K1_15:66727396-66727398_GAG>AAA_Missense_E16K;uc010bhq.3_MAP2K1_15:66727393-66727395_CTG>CTA_silent_L37L ;uc010bhq.3_MAP2K1_15:66727396-66727398_GAG>GAA_silent_E38E ;uc010bhq.3_MAP2K1_15:66727396-667273…
#222	MAP2K1	CTTCTGCTTCTGGGTAAGAA	GTCCTTCTCAGCCATATAGTTTCTTGGCTTTATATATCTTGTGGAAAGGACGAAACACCGCTCCATGGCCAACTCCTTCGGTTTTAGAGCTAGAAATAGCAAGTTAAAATAAGGCTAGTCACTGAGTGACACATGTGTTC	uc010ujp.2_MAP2K1_15:66727453-66727455_AAG>AAA_silent_K35K ;uc010ujp.2_MAP2K1_15:66727456-66727458_CAG>CAA_silent_Q36Q;uc010bhq.3_MAP2K1_15:66727453-66727455_AAG>AAA_silent_K57K ;uc010bhq.3_MAP2K1_15:66727456-66727458_CAG>CAA_silent_Q58Q
#223	MAP2K1	TTCTCCCACCTTCTGCTTCT	GTCCTTCTCAGCCATATAGTTTCTTGGCTTTATATATCTTGTGGAAAGGACGAAACACCGTCCATGGCCAACTCCTTCGTGTTTTAGAGCTAGAAATAGCAAGTTAAAATAAGGCTAGTCACTGAGTGACACATGTGTTC	uc010ujp.2_MAP2K1_15:66727462-66727464_GTG>GTA_silent_V38V ;uc010ujp.2_MAP2K1_15:66727462-66727464_GTG>ATG_Missense_V38M ;uc010ujp.2_MAP2K1_15:66727462-66727464_GTG>ATA_Missense_V38I ;uc010ujp.2_MAP2K1_15:66727465-66727467_GGA>GAA_Missense_G39E ;uc010ujp.2_MAP2K1_15:66727465-66727467_GGA>AGA_Missense_G39R ;uc010ujp.2_MAP2K1_15:66727465-66727467_GGA>AAA_Missense_G39K;uc010bhq.3_MAP2K1_15:66727462-…
#224	MAP2K1	GTTCTCCCACCTTCTGCTTC	GTCCTTCTCAGCCATATAGTTTCTTGGCTTTATATATCTTGTGGAAAGGACGAAACACCGGAGTTGGCCATGGAGTCGATGTTTTAGAGCTAGAAATAGCAAGTTAAAATAAGGCTAGTCACTGAGTGACACATGTGTTC	uc010ujp.2_MAP2K1_15:66727462-66727464_GTG>GTA_silent_V38V ;uc010ujp.2_MAP2K1_15:66727462-66727464_GTG>ATG_Missense_V38M ;uc010ujp.2_MAP2K1_15:66727462-66727464_GTG>ATA_Missense_V38I ;uc010ujp.2_MAP2K1_15:66727465-66727467_GGA>GAA_Missense_G39E ;uc010ujp.2_MAP2K1_15:66727465-66727467_GGA>AGA_Missense_G39R ;uc010ujp.2_MAP2K1_15:66727465-66727467_GGA>AAA_Missense_G39K ;uc010ujp.2_MAP2K1_15:66727468…
#225	MAP2K1	GACCAGGCCAGAAGGCTTGT	GTCCTTCTCAGCCATATAGTTTCTTGGCTTTATATATCTTGTGGAAAGGACGAAACACCGGCCAACTCCTTCGTGGGCACGTTTTAGAGCTAGAAATAGCAAGTTAAAATAAGGCTAGTCACTGAGTGACACATGTGTTC	uc010ujp.2_MAP2K1_15:66727555-66727557_GGC>GAC_Missense_G69D ;uc010ujp.2_MAP2K1_15:66727555-66727557_GGC>AGC_Missense_G69S ;uc010ujp.2_MAP2K1_15:66727555-66727557_GGC>AAC_Missense_G69N ;uc010ujp.2_MAP2K1_15:66727558-66727560_CTG>CTA_silent_L70L;uc010bhq.3_MAP2K1_15:66727555-66727557_GGC>GAC_Missense_G91D ;uc010bhq.3_MAP2K1_15:66727555-66727557_GGC>AGC_Missense_G91S ;uc010bhq.3_MAP2K1_15:66727555-…
#226	MAP2K1	TGACCAGGCCAGAAGGCTTG	GTCCTTCTCAGCCATATAGTTTCTTGGCTTTATATATCTTGTGGAAAGGACGAAACACCGCCAACTCCTTCGTGGGCACAGTTTTAGAGCTAGAAATAGCAAGTTAAAATAAGGCTAGTCACTGAGTGACACATGTGTTC	uc010ujp.2_MAP2K1_15:66727555-66727557_GGC>GAC_Missense_G69D ;uc010ujp.2_MAP2K1_15:66727555-66727557_GGC>AGC_Missense_G69S ;uc010ujp.2_MAP2K1_15:66727555-66727557_GGC>AAC_Missense_G69N ;uc010ujp.2_MAP2K1_15:66727558-66727560_CTG>CTA_silent_L70L ;uc010ujp.2_MAP2K1_15:66727561-66727563_GTC>ATC_Missense_V71I;uc010bhq.3_MAP2K1_15:66727555-66727557_GGC>GAC_Missense_G91D ;uc010bhq.3_MAP2K1_15:66727555-…
#227	MAP2K1	CTGGCCATGACCAGGCCAGA	GTCCTTCTCAGCCATATAGTTTCTTGGCTTTATATATCTTGTGGAAAGGACGAAACACCGCCACGAAGGAGTTGGCCATGGTTTTAGAGCTAGAAATAGCAAGTTAAAATAAGGCTAGTCACTGAGTGACACATGTGTTC	uc010ujp.2_MAP2K1_15:66727564-66727566_ATG>ATA_Missense_M72I ;uc010ujp.2_MAP2K1_15:66727567-66727569_GCC>ACC_Missense_A73T;uc010bhq.3_MAP2K1_15:66727564-66727566_ATG>ATA_Missense_M94I ;uc010bhq.3_MAP2K1_15:66727567-66727569_GCC>ACC_Missense_A95T
#228	MAP2K1	GCTTCTTCTGCAAGGCCTCC	GTCCTTCTCAGCCATATAGTTTCTTGGCTTTATATATCTTGTGGAAAGGACGAAACACCGGCCCACGAAGGAGTTGGCCAGTTTTAGAGCTAGAAATAGCAAGTTAAAATAAGGCTAGTCACTGAGTGACACATGTGTTC	uc010ujp.2_MAP2K1_15:66727384-66727386_CAG>CAA_silent_Q12Q ;uc010ujp.2_MAP2K1_15:66727387-66727389_AAG>AAA_silent_K13K ;uc010ujp.2_MAP2K1_15:66727390-66727392_AAG>AAA_silent_K14K;uc010bhq.3_MAP2K1_15:66727384-66727386_CAG>CAA_silent_Q34Q ;uc010bhq.3_MAP2K1_15:66727387-66727389_AAG>AAA_silent_K35K ;uc010bhq.3_MAP2K1_15:66727390-66727392_AAG>AAA_silent_K36K
#229	MAP2K1	GCTCCTCCAGCTTCTTCTGC	GTCCTTCTCAGCCATATAGTTTCTTGGCTTTATATATCTTGTGGAAAGGACGAAACACCGCCTTGTGCCCACGAAGGAGTGTTTTAGAGCTAGAAATAGCAAGTTAAAATAAGGCTAGTCACTGAGTGACACATGTGTTC	uc010ujp.2_MAP2K1_15:66727393-66727395_CTG>CTA_silent_L15L ;uc010ujp.2_MAP2K1_15:66727396-66727398_GAG>GAA_silent_E16E ;uc010ujp.2_MAP2K1_15:66727396-66727398_GAG>AAG_Missense_E16K ;uc010ujp.2_MAP2K1_15:66727396-66727398_GAG>AAA_Missense_E16K ;uc010ujp.2_MAP2K1_15:66727399-66727401_GAG>GAA_silent_E17E ;uc010ujp.2_MAP2K1_15:66727399-66727401_GAG>AAG_Missense_E17K ;uc010ujp.2_MAP2K1_15:66727399-667…
#230	MAP2K1	TCATCAAGCTCTAGCTCCTC	GTCCTTCTCAGCCATATAGTTTCTTGGCTTTATATATCTTGTGGAAAGGACGAAACACCGAGGACCTTGTGCCCACGAAGGTTTTAGAGCTAGAAATAGCAAGTTAAAATAAGGCTAGTCACTGAGTGACACATGTGTTC	uc010ujp.2_MAP2K1_15:66727411-66727413_GAT>AAT_Missense_D21N;uc010bhq.3_MAP2K1_15:66727411-66727413_GAT>AAT_Missense_D43N
#231	MAP2K1	CGCTGCTGCTCATCAAGCTC	GTCCTTCTCAGCCATATAGTTTCTTGGCTTTATATATCTTGTGGAAAGGACGAAACACCGGTAGGACCTTGTGCCCACGAGTTTTAGAGCTAGAAATAGCAAGTTAAAATAAGGCTAGTCACTGAGTGACACATGTGTTC	uc010ujp.2_MAP2K1_15:66727417-66727419_CAG>CAA_silent_Q23Q ;uc010ujp.2_MAP2K1_15:66727420-66727422_CAG>CAA_silent_Q24Q;uc010bhq.3_MAP2K1_15:66727417-66727419_CAG>CAA_silent_Q45Q ;uc010bhq.3_MAP2K1_15:66727420-66727422_CAG>CAA_silent_Q46Q
#232	MAP2K1	CGCTTTCGCTGCTGCTCATC	GTCCTTCTCAGCCATATAGTTTCTTGGCTTTATATATCTTGTGGAAAGGACGAAACACCGTGTAGGACCTTGTGCCCACGGTTTTAGAGCTAGAAATAGCAAGTTAAAATAAGGCTAGTCACTGAGTGACACATGTGTTC	uc010ujp.2_MAP2K1_15:66727423-66727425_CGA>CAA_Missense_R25Q ;uc010ujp.2_MAP2K1_15:66727426-66727428_AAG>AAA_silent_K26K;uc010bhq.3_MAP2K1_15:66727423-66727425_CGA>CAA_Missense_R47Q ;uc010bhq.3_MAP2K1_15:66727426-66727428_AAG>AAA_silent_K48K
#233	MAP2K1	CCTTCTGCTTCTGGGTAAGA	GTCCTTCTCAGCCATATAGTTTCTTGGCTTTATATATCTTGTGGAAAGGACGAAACACCGTGAGTCCCCTGGAGTCTTTCGTTTTAGAGCTAGAAATAGCAAGTTAAAATAAGGCTAGTCACTGAGTGACACATGTGTTC	uc010ujp.2_MAP2K1_15:66727453-66727455_AAG>AAA_silent_K35K ;uc010ujp.2_MAP2K1_15:66727456-66727458_CAG>CAA_silent_Q36Q ;uc010ujp.2_MAP2K1_15:66727459-66727461_AAG>AAA_silent_K37K;uc010bhq.3_MAP2K1_15:66727453-66727455_AAG>AAA_silent_K57K ;uc010bhq.3_MAP2K1_15:66727456-66727458_CAG>CAA_silent_Q58Q ;uc010bhq.3_MAP2K1_15:66727459-66727461_AAG>AAA_silent_K59K
#234	MAP2K1	CCCACCTTCTGCTTCTGGGT	GTCCTTCTCAGCCATATAGTTTCTTGGCTTTATATATCTTGTGGAAAGGACGAAACACCGAGGGGACTCATTACTCTGTGGTTTTAGAGCTAGAAATAGCAAGTTAAAATAAGGCTAGTCACTGAGTGACACATGTGTTC	uc010ujp.2_MAP2K1_15:66727459-66727461_AAG>AAA_silent_K37K ;uc010ujp.2_MAP2K1_15:66727462-66727464_GTG>GTA_silent_V38V ;uc010ujp.2_MAP2K1_15:66727462-66727464_GTG>ATG_Missense_V38M ;uc010ujp.2_MAP2K1_15:66727462-66727464_GTG>ATA_Missense_V38I;uc010bhq.3_MAP2K1_15:66727459-66727461_AAG>AAA_silent_K59K ;uc010bhq.3_MAP2K1_15:66727462-66727464_GTG>GTA_silent_V60V ;uc010bhq.3_MAP2K1_15:66727462-667274…
#235	MAP2K1	TTCTCAAAGTCGTCATCCTT	GTCCTTCTCAGCCATATAGTTTCTTGGCTTTATATATCTTGTGGAAAGGACGAAACACCGGACTCATTACTCTGTGCAGTGTTTTAGAGCTAGAAATAGCAAGTTAAAATAAGGCTAGTCACTGAGTGACACATGTGTTC	uc010ujp.2_MAP2K1_15:66727489-66727491_GAG>GAA_silent_E47E ;uc010ujp.2_MAP2K1_15:66727489-66727491_GAG>AAG_Missense_E47K ;uc010ujp.2_MAP2K1_15:66727489-66727491_GAG>AAA_Missense_E47K;uc010bhq.3_MAP2K1_15:66727489-66727491_GAG>GAA_silent_E69E ;uc010bhq.3_MAP2K1_15:66727489-66727491_GAG>AAG_Missense_E69K ;uc010bhq.3_MAP2K1_15:66727489-66727491_GAG>AAA_Missense_E69K
#236	MAP2K1	CCAGCTCACTGATCTTCTCA	GTCCTTCTCAGCCATATAGTTTCTTGGCTTTATATATCTTGTGGAAAGGACGAAACACCGGCACAGAGTAATGAGTCCCCGTTTTAGAGCTAGAAATAGCAAGTTAAAATAAGGCTAGTCACTGAGTGACACATGTGTTC	uc010ujp.2_MAP2K1_15:66727498-66727500_AGT>AAT_Missense_S50N ;uc010ujp.2_MAP2K1_15:66727501-66727503_GAG>GAA_silent_E51E ;uc010ujp.2_MAP2K1_15:66727501-66727503_GAG>AAG_Missense_E51K ;uc010ujp.2_MAP2K1_15:66727501-66727503_GAG>AAA_Missense_E51K ;uc010ujp.2_MAP2K1_15:66727504-66727506_CTG>CTA_silent_L52L;uc010bhq.3_MAP2K1_15:66727498-66727500_AGT>AAT_Missense_S72N ;uc010bhq.3_MAP2K1_15:66727501-66…
#237	MAP2K1	ACACCGCCATTGCCAGCCCC	GTCCTTCTCAGCCATATAGTTTCTTGGCTTTATATATCTTGTGGAAAGGACGAAACACCGACTCTGTGCAGTCAGACATCGTTTTAGAGCTAGAAATAGCAAGTTAAAATAAGGCTAGTCACTGAGTGACACATGTGTTC	uc010ujp.2_MAP2K1_15:66727519-66727521_GGC>GAC_Missense_G57D ;uc010ujp.2_MAP2K1_15:66727519-66727521_GGC>AGC_Missense_G57S ;uc010ujp.2_MAP2K1_15:66727519-66727521_GGC>AAC_Missense_G57N ;uc010ujp.2_MAP2K1_15:66727522-66727524_GGT>GAT_Missense_G58D ;uc010ujp.2_MAP2K1_15:66727522-66727524_GGT>AGT_Missense_G58S ;uc010ujp.2_MAP2K1_15:66727522-66727524_GGT>AAT_Missense_G58N;uc010bhq.3_MAP2K1_15:6672751…
#238	MAP2K1	GAACACCACACCGCCATTGC	GTCCTTCTCAGCCATATAGTTTCTTGGCTTTATATATCTTGTGGAAAGGACGAAACACCGTCTGTGCAGTCAGACATCTGGTTTTAGAGCTAGAAATAGCAAGTTAAAATAAGGCTAGTCACTGAGTGACACATGTGTTC	uc010ujp.2_MAP2K1_15:66727525-66727527_GTG>GTA_silent_V59V ;uc010ujp.2_MAP2K1_15:66727525-66727527_GTG>ATG_Missense_V59M ;uc010ujp.2_MAP2K1_15:66727525-66727527_GTG>ATA_Missense_V59I ;uc010ujp.2_MAP2K1_15:66727528-66727530_GTG>GTA_silent_V60V ;uc010ujp.2_MAP2K1_15:66727528-66727530_GTG>ATG_Missense_V60M ;uc010ujp.2_MAP2K1_15:66727528-66727530_GTG>ATA_Missense_V60I;uc010bhq.3_MAP2K1_15:66727525-66…
#239	MAP2K1	CCAGGCCAGAAGGCTTGTGG	GTCCTTCTCAGCCATATAGTTTCTTGGCTTTATATATCTTGTGGAAAGGACGAAACACCGGTCTGACTGCACAGAGTAATGTTTTAGAGCTAGAAATAGCAAGTTAAAATAAGGCTAGTCACTGAGTGACACATGTGTTC	uc010ujp.2_MAP2K1_15:66727555-66727557_GGC>GAC_Missense_G69D ;uc010ujp.2_MAP2K1_15:66727555-66727557_GGC>AGC_Missense_G69S ;uc010ujp.2_MAP2K1_15:66727555-66727557_GGC>AAC_Missense_G69N ;uc010ujp.2_MAP2K1_15:66727558-66727560_CTG>CTA_silent_L70L;uc010bhq.3_MAP2K1_15:66727555-66727557_GGC>GAC_Missense_G91D ;uc010bhq.3_MAP2K1_15:66727555-66727557_GGC>AGC_Missense_G91S ;uc010bhq.3_MAP2K1_15:66727555-…
#240	MAP2K1	TCTGGCCATGACCAGGCCAG	GTCCTTCTCAGCCATATAGTTTCTTGGCTTTATATATCTTGTGGAAAGGACGAAACACCGGCAGTCAGACATCTGGAGCAGTTTTAGAGCTAGAAATAGCAAGTTAAAATAAGGCTAGTCACTGAGTGACACATGTGTTC	uc010ujp.2_MAP2K1_15:66727564-66727566_ATG>ATA_Missense_M72I ;uc010ujp.2_MAP2K1_15:66727567-66727569_GCC>ACC_Missense_A73T;uc010bhq.3_MAP2K1_15:66727564-66727566_ATG>ATA_Missense_M94I ;uc010bhq.3_MAP2K1_15:66727567-66727569_GCC>ACC_Missense_A95T
#241	MAP2K1	CTTTCTGGCCATGACCAGGC	GTCCTTCTCAGCCATATAGTTTCTTGGCTTTATATATCTTGTGGAAAGGACGAAACACCGCAGTCAGACATCTGGAGCATGTTTTAGAGCTAGAAATAGCAAGTTAAAATAAGGCTAGTCACTGAGTGACACATGTGTTC	uc010ujp.2_MAP2K1_15:66727567-66727569_GCC>ACC_Missense_A73T ;uc010ujp.2_MAP2K1_15:66727570-66727572_AGA>AAA_Missense_R74K;uc010bhq.3_MAP2K1_15:66727567-66727569_GCC>ACC_Missense_A95T ;uc010bhq.3_MAP2K1_15:66727570-66727572_AGA>AAA_Missense_R96K
#242	MAP2K1	TGGAGATCAAACCCGCAATC	GTCCTTCTCAGCCATATAGTTTCTTGGCTTTATATATCTTGTGGAAAGGACGAAACACCGGCTCCAGATGTCTGACTGCAGTTTTAGAGCTAGAAATAGCAAGTTAAAATAAGGCTAGTCACTGAGTGACACATGTGTTC	uc010ujp.2_MAP2K1_15:66729099-66729101_ATC>ATT_silent_I81I;uc010bhq.3_MAP2K1_15:66729099-66729101_ATC>ATT_silent_I103I
#243	MAP2K1	CAATCCGGAACCAGATCATA	GTCCTTCTCAGCCATATAGTTTCTTGGCTTTATATATCTTGTGGAAAGGACGAAACACCGCTGGAGCATGGGACTGTCTCGTTTTAGAGCTAGAAATAGCAAGTTAAAATAAGGCTAGTCACTGAGTGACACATGTGTTC	uc010ujp.2_MAP2K1_15:66729111-66729113_ATC>ATT_silent_I85I ;uc010ujp.2_MAP2K1_15:66729114-66729116_CGG>TGG_Missense_R86W;uc010bhq.3_MAP2K1_15:66729111-66729113_ATC>ATT_silent_I107I ;uc010bhq.3_MAP2K1_15:66729114-66729116_CGG>TGG_Missense_R108W
#244	MAP2K1	AATCCGGAACCAGATCATAA	GTCCTTCTCAGCCATATAGTTTCTTGGCTTTATATATCTTGTGGAAAGGACGAAACACCGGAGCATGGGACTGTCTCTGGGTTTTAGAGCTAGAAATAGCAAGTTAAAATAAGGCTAGTCACTGAGTGACACATGTGTTC	uc010ujp.2_MAP2K1_15:66729111-66729113_ATC>ATT_silent_I85I ;uc010ujp.2_MAP2K1_15:66729114-66729116_CGG>TGG_Missense_R86W ;uc010ujp.2_MAP2K1_15:66729117-66729119_AAC>AAT_silent_N87N;uc010bhq.3_MAP2K1_15:66729111-66729113_ATC>ATT_silent_I107I ;uc010bhq.3_MAP2K1_15:66729114-66729116_CGG>TGG_Missense_R108W ;uc010bhq.3_MAP2K1_15:66729117-66729119_AAC>AAT_silent_N109N
#245	MAP2K1	CCAGATCATAAGGGAGCTGC	GTCCTTCTCAGCCATATAGTTTCTTGGCTTTATATATCTTGTGGAAAGGACGAAACACCGGGGACTGTCTCTGGTAGAGAGTTTTAGAGCTAGAAATAGCAAGTTAAAATAAGGCTAGTCACTGAGTGACACATGTGTTC	uc010ujp.2_MAP2K1_15:66729120-66729122_CAG>TAG_Nonsense_Q88* ;uc010ujp.2_MAP2K1_15:66729123-66729125_ATC>ATT_silent_I89I;uc010bhq.3_MAP2K1_15:66729120-66729122_CAG>TAG_Nonsense_Q110* ;uc010bhq.3_MAP2K1_15:66729123-66729125_ATC>ATT_silent_I111I
#246	MAP2K1	GTGCAACTCTCCGTACATCG	GTCCTTCTCAGCCATATAGTTTCTTGGCTTTATATATCTTGTGGAAAGGACGAAACACCGACTGTCTCTGGTAGAGATGGGTTTTAGAGCTAGAAATAGCAAGTTAAAATAAGGCTAGTCACTGAGTGACACATGTGTTC	uc010ujp.2_MAP2K1_15:66729153-66729155_TGC>TGT_silent_C99C ;uc010ujp.2_MAP2K1_15:66729156-66729158_AAC>AAT_silent_N100N ;uc010ujp.2_MAP2K1_15:66729159-66729161_TCT>TTT_Missense_S101F;uc010bhq.3_MAP2K1_15:66729153-66729155_TGC>TGT_silent_C121C ;uc010bhq.3_MAP2K1_15:66729156-66729158_AAC>AAT_silent_N122N ;uc010bhq.3_MAP2K1_15:66729159-66729161_TCT>TTT_Missense_S123F
#247	MAP2K1	TGCAACTCTCCGTACATCGT	GTCCTTCTCAGCCATATAGTTTCTTGGCTTTATATATCTTGTGGAAAGGACGAAACACCGCCAGAGACAGTCCCATGCTCGTTTTAGAGCTAGAAATAGCAAGTTAAAATAAGGCTAGTCACTGAGTGACACATGTGTTC	uc010ujp.2_MAP2K1_15:66729156-66729158_AAC>AAT_silent_N100N ;uc010ujp.2_MAP2K1_15:66729159-66729161_TCT>TTT_Missense_S101F;uc010bhq.3_MAP2K1_15:66729156-66729158_AAC>AAT_silent_N122N ;uc010bhq.3_MAP2K1_15:66729159-66729161_TCT>TTT_Missense_S123F
#248	MAP2K1	CCGTACATCGTGGGCTTCTA	GTCCTTCTCAGCCATATAGTTTCTTGGCTTTATATATCTTGTGGAAAGGACGAAACACCGTCTCTGGTAGAGATGGCGGTGTTTTAGAGCTAGAAATAGCAAGTTAAAATAAGGCTAGTCACTGAGTGACACATGTGTTC	uc010ujp.2_MAP2K1_15:66729165-66729167_TAC>TAT_silent_Y103Y ;uc010ujp.2_MAP2K1_15:66729168-66729170_ATC>ATT_silent_I104I;uc010bhq.3_MAP2K1_15:66729165-66729167_TAC>TAT_silent_Y125Y ;uc010bhq.3_MAP2K1_15:66729168-66729170_ATC>ATT_silent_I126I
#249	MAP2K1	TATGGTGCGTTCTACAGCGA	GTCCTTCTCAGCCATATAGTTTCTTGGCTTTATATATCTTGTGGAAAGGACGAAACACCGACCGCCATCTCTACCAGAGAGTTTTAGAGCTAGAAATAGCAAGTTAAAATAAGGCTAGTCACTGAGTGACACATGTGTTC	uc010ujp.2_MAP2K1_15:66729186-66729188_GCG>GTG_Missense_A110V;uc010bhq.3_MAP2K1_15:66729186-66729188_GCG>GTG_Missense_A132V
#250	MAP2K1	TGGCGAGATCAGTATCTGCA	GTCCTTCTCAGCCATATAGTTTCTTGGCTTTATATATCTTGTGGAAAGGACGAAACACCGCCCAACCGCCATCTCTACCAGTTTTAGAGCTAGAAATAGCAAGTTAAAATAAGGCTAGTCACTGAGTGACACATGTGTTC	uc010ujp.2_MAP2K1_15:66729201-66729203_GGC>GGT_silent_G115G ;uc010ujp.2_MAP2K1_15:66729207-66729209_ATC>ATT_silent_I117I;uc010bhq.3_MAP2K1_15:66729201-66729203_GGC>GGT_silent_G137G ;uc010bhq.3_MAP2K1_15:66729207-66729209_ATC>ATT_silent_I139I
#251	MAP2K1	TCAAACCCGCAATCCGGAAC	GTCCTTCTCAGCCATATAGTTTCTTGGCTTTATATATCTTGTGGAAAGGACGAAACACCGCTCCCAACCGCCATCTCTACGTTTTAGAGCTAGAAATAGCAAGTTAAAATAAGGCTAGTCACTGAGTGACACATGTGTTC	uc010ujp.2_MAP2K1_15:66729105-66729107_CCC>CCT_silent_P83P ;uc010ujp.2_MAP2K1_15:66729105-66729107_CCC>CTC_Missense_P83L ;uc010ujp.2_MAP2K1_15:66729105-66729107_CCC>CTT_Missense_P83L ;uc010ujp.2_MAP2K1_15:66729105-66729107_CCC>TCC_Missense_P83S ;uc010ujp.2_MAP2K1_15:66729105-66729107_CCC>TCT_Missense_P83S ;uc010ujp.2_MAP2K1_15:66729105-66729107_CCC>TTC_Missense_P83F ;uc010ujp.2_MAP2K1_15:66729105…
#252	MAP2K1	GCAATCCGGAACCAGATCAT	GTCCTTCTCAGCCATATAGTTTCTTGGCTTTATATATCTTGTGGAAAGGACGAAACACCGGAGGTATCCCATCCCTCCTCGTTTTAGAGCTAGAAATAGCAAGTTAAAATAAGGCTAGTCACTGAGTGACACATGTGTTC	uc010ujp.2_MAP2K1_15:66729111-66729113_ATC>ATT_silent_I85I ;uc010ujp.2_MAP2K1_15:66729114-66729116_CGG>TGG_Missense_R86W;uc010bhq.3_MAP2K1_15:66729111-66729113_ATC>ATT_silent_I107I ;uc010bhq.3_MAP2K1_15:66729114-66729116_CGG>TGG_Missense_R108W
#253	MAP2K1	TCCGGAACCAGATCATAAGG	GTCCTTCTCAGCCATATAGTTTCTTGGCTTTATATATCTTGTGGAAAGGACGAAACACCGCCATCCCTCCTCCAGATGCCGTTTTAGAGCTAGAAATAGCAAGTTAAAATAAGGCTAGTCACTGAGTGACACATGTGTTC	uc010ujp.2_MAP2K1_15:66729114-66729116_CGG>TGG_Missense_R86W ;uc010ujp.2_MAP2K1_15:66729117-66729119_AAC>AAT_silent_N87N;uc010bhq.3_MAP2K1_15:66729114-66729116_CGG>TGG_Missense_R108W ;uc010bhq.3_MAP2K1_15:66729117-66729119_AAC>AAT_silent_N109N
#254	MAP2K1	ACCAGATCATAAGGGAGCTG	GTCCTTCTCAGCCATATAGTTTCTTGGCTTTATATATCTTGTGGAAAGGACGAAACACCGCATCCCTCCTCCAGATGCCAGTTTTAGAGCTAGAAATAGCAAGTTAAAATAAGGCTAGTCACTGAGTGACACATGTGTTC	uc010ujp.2_MAP2K1_15:66729120-66729122_CAG>TAG_Nonsense_Q88* ;uc010ujp.2_MAP2K1_15:66729123-66729125_ATC>ATT_silent_I89I;uc010bhq.3_MAP2K1_15:66729120-66729122_CAG>TAG_Nonsense_Q110* ;uc010bhq.3_MAP2K1_15:66729123-66729125_ATC>ATT_silent_I111I
#255	MAP2K1	GGGAGCTGCAGGTTCTGCAT	GTCCTTCTCAGCCATATAGTTTCTTGGCTTTATATATCTTGTGGAAAGGACGAAACACCGTCCCTCCTCCAGATGCCAAGGTTTTAGAGCTAGAAATAGCAAGTTAAAATAAGGCTAGTCACTGAGTGACACATGTGTTC	uc010ujp.2_MAP2K1_15:66729135-66729137_CTG>TTG_silent_L93L;uc010bhq.3_MAP2K1_15:66729135-66729137_CTG>TTG_silent_L115L
#256	MAP2K1	GGCTTCTATGGTGCGTTCTA	GTCCTTCTCAGCCATATAGTTTCTTGGCTTTATATATCTTGTGGAAAGGACGAAACACCGTCCTCCAGATGCCAAGGAGCGTTTTAGAGCTAGAAATAGCAAGTTAAAATAAGGCTAGTCACTGAGTGACACATGTGTTC	uc010ujp.2_MAP2K1_15:66729177-66729179_TTC>TTT_silent_F107F;uc010bhq.3_MAP2K1_15:66729177-66729179_TTC>TTT_silent_F129F
#257	MAP2K1	GTGCGTTCTACAGCGATGGC	GTCCTTCTCAGCCATATAGTTTCTTGGCTTTATATATCTTGTGGAAAGGACGAAACACCGCTCCAGATGCCAAGGAGCTGGTTTTAGAGCTAGAAATAGCAAGTTAAAATAAGGCTAGTCACTGAGTGACACATGTGTTC	uc010ujp.2_MAP2K1_15:66729186-66729188_GCG>GTG_Missense_A110V ;uc010ujp.2_MAP2K1_15:66729189-66729191_TTC>TTT_silent_F111F;uc010bhq.3_MAP2K1_15:66729186-66729188_GCG>GTG_Missense_A132V ;uc010bhq.3_MAP2K1_15:66729189-66729191_TTC>TTT_silent_F133F
#258	MAP2K1	TTCTACAGCGATGGCGAGAT	GTCCTTCTCAGCCATATAGTTTCTTGGCTTTATATATCTTGTGGAAAGGACGAAACACCGTTGGCATCTGGAGGAGGGATGTTTTAGAGCTAGAAATAGCAAGTTAAAATAAGGCTAGTCACTGAGTGACACATGTGTTC	uc010ujp.2_MAP2K1_15:66729192-66729194_TAC>TAT_silent_Y112Y ;uc010ujp.2_MAP2K1_15:66729195-66729197_AGC>AGT_silent_S113S;uc010bhq.3_MAP2K1_15:66729192-66729194_TAC>TAT_silent_Y134Y ;uc010bhq.3_MAP2K1_15:66729195-66729197_AGC>AGT_silent_S135S
#259	MAP2K1	GCGAGATCAGTATCTGCATG	GTCCTTCTCAGCCATATAGTTTCTTGGCTTTATATATCTTGTGGAAAGGACGAAACACCGCTTGGCATCTGGAGGAGGGAGTTTTAGAGCTAGAAATAGCAAGTTAAAATAAGGCTAGTCACTGAGTGACACATGTGTTC	uc010ujp.2_MAP2K1_15:66729207-66729209_ATC>ATT_silent_I117I;uc010bhq.3_MAP2K1_15:66729207-66729209_ATC>ATT_silent_I139I
#260	MAP2K1	ATGATCTGGTTCCGGATTGC	GTCCTTCTCAGCCATATAGTTTCTTGGCTTTATATATCTTGTGGAAAGGACGAAACACCGGCTCCTTGGCATCTGGAGGAGTTTTAGAGCTAGAAATAGCAAGTTAAAATAAGGCTAGTCACTGAGTGACACATGTGTTC	uc010ujp.2_MAP2K1_15:66729120-66729122_CAG>CAA_silent_Q88Q;uc010bhq.3_MAP2K1_15:66729120-66729122_CAG>CAA_silent_Q110Q
#261	MAP2K1	TATGATCTGGTTCCGGATTG	GTCCTTCTCAGCCATATAGTTTCTTGGCTTTATATATCTTGTGGAAAGGACGAAACACCGAGCTCCTTGGCATCTGGAGGGTTTTAGAGCTAGAAATAGCAAGTTAAAATAAGGCTAGTCACTGAGTGACACATGTGTTC	uc010ujp.2_MAP2K1_15:66729120-66729122_CAG>CAA_silent_Q88Q;uc010bhq.3_MAP2K1_15:66729120-66729122_CAG>CAA_silent_Q110Q
#262	MAP2K1	GCTCCCTTATGATCTGGTTC	GTCCTTCTCAGCCATATAGTTTCTTGGCTTTATATATCTTGTGGAAAGGACGAAACACCGCAGCTCCTTGGCATCTGGAGGTTTTAGAGCTAGAAATAGCAAGTTAAAATAAGGCTAGTCACTGAGTGACACATGTGTTC	uc010ujp.2_MAP2K1_15:66729129-66729131_AGG>AGA_silent_R91R ;uc010ujp.2_MAP2K1_15:66729129-66729131_AGG>AAG_Missense_R91K ;uc010ujp.2_MAP2K1_15:66729129-66729131_AGG>AAA_Missense_R91K ;uc010ujp.2_MAP2K1_15:66729132-66729134_GAG>GAA_silent_E92E ;uc010ujp.2_MAP2K1_15:66729132-66729134_GAG>AAG_Missense_E92K ;uc010ujp.2_MAP2K1_15:66729132-66729134_GAG>AAA_Missense_E92K;uc010bhq.3_MAP2K1_15:66729129-66…
#263	MAP2K1	CCTGCAGCTCCCTTATGATC	GTCCTTCTCAGCCATATAGTTTCTTGGCTTTATATATCTTGTGGAAAGGACGAAACACCGAAGGAGCTGGAGCTGATGTTGTTTTAGAGCTAGAAATAGCAAGTTAAAATAAGGCTAGTCACTGAGTGACACATGTGTTC	uc010ujp.2_MAP2K1_15:66729132-66729134_GAG>GAA_silent_E92E ;uc010ujp.2_MAP2K1_15:66729132-66729134_GAG>AAG_Missense_E92K ;uc010ujp.2_MAP2K1_15:66729132-66729134_GAG>AAA_Missense_E92K ;uc010ujp.2_MAP2K1_15:66729135-66729137_CTG>CTA_silent_L93L ;uc010ujp.2_MAP2K1_15:66729138-66729140_CAG>CAA_silent_Q94Q;uc010bhq.3_MAP2K1_15:66729132-66729134_GAG>GAA_silent_E114E ;uc010bhq.3_MAP2K1_15:66729132-66729…
#264	MAP2K1	CGGATTGCGGGTTTGATCTC	GTCCTTCTCAGCCATATAGTTTCTTGGCTTTATATATCTTGTGGAAAGGACGAAACACCGTCCAGCTCCTTGGCATCTGGGTTTTAGAGCTAGAAATAGCAAGTTAAAATAAGGCTAGTCACTGAGTGACACATGTGTTC	uc010ujp.2_MAP2K1_15:66729108-66729110_GCA>ACA_Missense_A84T;uc010bhq.3_MAP2K1_15:66729108-66729110_GCA>ACA_Missense_A106T
#265	MAP2K1	TTGCACTCATGCAGAACCTG	GTCCTTCTCAGCCATATAGTTTCTTGGCTTTATATATCTTGTGGAAAGGACGAAACACCGAGGAGCTGGAGCTGATGTTTGTTTTAGAGCTAGAAATAGCAAGTTAAAATAAGGCTAGTCACTGAGTGACACATGTGTTC	uc010ujp.2_MAP2K1_15:66729150-66729152_GAG>GAA_silent_E98E ;uc010ujp.2_MAP2K1_15:66729150-66729152_GAG>AAG_Missense_E98K ;uc010ujp.2_MAP2K1_15:66729150-66729152_GAG>AAA_Missense_E98K ;uc010ujp.2_MAP2K1_15:66729153-66729155_TGC>TAC_Missense_C99Y;uc010bhq.3_MAP2K1_15:66729150-66729152_GAG>GAA_silent_E120E ;uc010bhq.3_MAP2K1_15:66729150-66729152_GAG>AAG_Missense_E120K ;uc010bhq.3_MAP2K1_15:66729150-…
#266	MAP2K1	AGAAGCCCACGATGTACGGA	GTCCTTCTCAGCCATATAGTTTCTTGGCTTTATATATCTTGTGGAAAGGACGAAACACCGCTCCAGCTCCTTGGCATCTGGTTTTAGAGCTAGAAATAGCAAGTTAAAATAAGGCTAGTCACTGAGTGACACATGTGTTC	uc010ujp.2_MAP2K1_15:66729171-66729173_GTG>GTA_silent_V105V ;uc010ujp.2_MAP2K1_15:66729171-66729173_GTG>ATG_Missense_V105M ;uc010ujp.2_MAP2K1_15:66729171-66729173_GTG>ATA_Missense_V105I ;uc010ujp.2_MAP2K1_15:66729174-66729176_GGC>GAC_Missense_G106D ;uc010ujp.2_MAP2K1_15:66729174-66729176_GGC>AGC_Missense_G106S ;uc010ujp.2_MAP2K1_15:66729174-66729176_GGC>AAC_Missense_G106N;uc010bhq.3_MAP2K1_15:667…
#267	MAP2K1	ATAGAAGCCCACGATGTACG	GTCCTTCTCAGCCATATAGTTTCTTGGCTTTATATATCTTGTGGAAAGGACGAAACACCGAGCTCCAGCTCCTTGGCATCGTTTTAGAGCTAGAAATAGCAAGTTAAAATAAGGCTAGTCACTGAGTGACACATGTGTTC	uc010ujp.2_MAP2K1_15:66729174-66729176_GGC>GAC_Missense_G106D ;uc010ujp.2_MAP2K1_15:66729174-66729176_GGC>AGC_Missense_G106S ;uc010ujp.2_MAP2K1_15:66729174-66729176_GGC>AAC_Missense_G106N;uc010bhq.3_MAP2K1_15:66729174-66729176_GGC>GAC_Missense_G128D ;uc010bhq.3_MAP2K1_15:66729174-66729176_GGC>AGC_Missense_G128S ;uc010bhq.3_MAP2K1_15:66729174-66729176_GGC>AAC_Missense_G128N
#268	MAP2K1	CATCGCTGTAGAACGCACCA	GTCCTTCTCAGCCATATAGTTTCTTGGCTTTATATATCTTGTGGAAAGGACGAAACACCGTGGAGCTGATGTTTGGGTGCGTTTTAGAGCTAGAAATAGCAAGTTAAAATAAGGCTAGTCACTGAGTGACACATGTGTTC	uc010ujp.2_MAP2K1_15:66729195-66729197_AGC>AAC_Missense_S113N ;uc010ujp.2_MAP2K1_15:66729198-66729200_GAT>AAT_Missense_D114N;uc010bhq.3_MAP2K1_15:66729195-66729197_AGC>AAC_Missense_S135N ;uc010bhq.3_MAP2K1_15:66729198-66729200_GAT>AAT_Missense_D136N
#269	MAP2K1	TACTGATCTCGCCATCGCTG	GTCCTTCTCAGCCATATAGTTTCTTGGCTTTATATATCTTGTGGAAAGGACGAAACACCGGGAGCTGATGTTTGGGTGCCGTTTTAGAGCTAGAAATAGCAAGTTAAAATAAGGCTAGTCACTGAGTGACACATGTGTTC	uc010ujp.2_MAP2K1_15:66729204-66729206_GAG>GAA_silent_E116E ;uc010ujp.2_MAP2K1_15:66729204-66729206_GAG>AAG_Missense_E116K ;uc010ujp.2_MAP2K1_15:66729204-66729206_GAG>AAA_Missense_E116K ;uc010ujp.2_MAP2K1_15:66729210-66729212_AGT>AAT_Missense_S118N;uc010bhq.3_MAP2K1_15:66729204-66729206_GAG>GAA_silent_E138E ;uc010bhq.3_MAP2K1_15:66729204-66729206_GAG>AAG_Missense_E138K ;uc010bhq.3_MAP2K1_15:66729…
#270	MAP2K1	GATCAAGTCCTGAAGAAAGC	GTCCTTCTCAGCCATATAGTTTCTTGGCTTTATATATCTTGTGGAAAGGACGAAACACCGAAACATCAGCTCCAGCTCCTGTTTTAGAGCTAGAAATAGCAAGTTAAAATAAGGCTAGTCACTGAGTGACACATGTGTTC	uc010ujp.2_MAP2K1_15:66735636-66735638_CAA>TAA_Nonsense_Q131* ;uc010ujp.2_MAP2K1_15:66735639-66735641_GTC>GTT_silent_V132V;uc010bhq.3_MAP2K1_15:66735636-66735638_CAA>TAA_Nonsense_Q153* ;uc010bhq.3_MAP2K1_15:66735639-66735641_GTC>GTT_silent_V154V
#271	MAP2K1	AGAATTCCTGAACAAATTTT	GTCCTTCTCAGCCATATAGTTTCTTGGCTTTATATATCTTGTGGAAAGGACGAAACACCGTGGCACCCAAACATCAGCTCGTTTTAGAGCTAGAAATAGCAAGTTAAAATAAGGCTAGTCACTGAGTGACACATGTGTTC	uc010ujp.2_MAP2K1_15:66735663-66735665_CCT>CTT_Missense_P140L ;uc010ujp.2_MAP2K1_15:66735663-66735665_CCT>TCT_Missense_P140S ;uc010ujp.2_MAP2K1_15:66735663-66735665_CCT>TTT_Missense_P140F;uc010bhq.3_MAP2K1_15:66735663-66735665_CCT>CTT_Missense_P162L ;uc010bhq.3_MAP2K1_15:66735663-66735665_CCT>TCT_Missense_P162S ;uc010bhq.3_MAP2K1_15:66735663-66735665_CCT>TTT_Missense_P162F
#272	MAP2K1	GTTCTCTGGATCAAGTCCTG	GTCCTTCTCAGCCATATAGTTTCTTGGCTTTATATATCTTGTGGAAAGGACGAAACACCGGTGCCAGGTGGAAGGAGATGGTTTTAGAGCTAGAAATAGCAAGTTAAAATAAGGCTAGTCACTGAGTGACACATGTGTTC	uc010ujp.2_MAP2K1_15:66735627-66735629_TCT>TTT_Missense_S128F ;uc010ujp.2_MAP2K1_15:66735630-66735632_CTG>TTG_silent_L129L;uc010bhq.3_MAP2K1_15:66735627-66735629_TCT>TTT_Missense_S150F ;uc010bhq.3_MAP2K1_15:66735630-66735632_CTG>TTG_silent_L151L
#273	MAP2K1	TCTGGATCAAGTCCTGAAGA	GTCCTTCTCAGCCATATAGTTTCTTGGCTTTATATATCTTGTGGAAAGGACGAAACACCGTCCACCTGGCACCCAAACATGTTTTAGAGCTAGAAATAGCAAGTTAAAATAAGGCTAGTCACTGAGTGACACATGTGTTC	uc010ujp.2_MAP2K1_15:66735630-66735632_CTG>TTG_silent_L129L ;uc010ujp.2_MAP2K1_15:66735636-66735638_CAA>TAA_Nonsense_Q131*;uc010bhq.3_MAP2K1_15:66735630-66735632_CTG>TTG_silent_L151L ;uc010bhq.3_MAP2K1_15:66735636-66735638_CAA>TAA_Nonsense_Q153*
#274	MAP2K1	CAAGTCCTGAAGAAAGCTGG	GTCCTTCTCAGCCATATAGTTTCTTGGCTTTATATATCTTGTGGAAAGGACGAAACACCGCAGCCGCATCTCCTTCCACCGTTTTAGAGCTAGAAATAGCAAGTTAAAATAAGGCTAGTCACTGAGTGACACATGTGTTC	uc010ujp.2_MAP2K1_15:66735639-66735641_GTC>GTT_silent_V132V ;uc010ujp.2_MAP2K1_15:66735642-66735644_CTG>TTG_silent_L133L;uc010bhq.3_MAP2K1_15:66735639-66735641_GTC>GTT_silent_V154V ;uc010bhq.3_MAP2K1_15:66735642-66735644_CTG>TTG_silent_L155L
#275	MAP2K1	AAGAATTCCTGAACAAATTT	GTCCTTCTCAGCCATATAGTTTCTTGGCTTTATATATCTTGTGGAAAGGACGAAACACCGGATGCGGCTGAGACCCCACCGTTTTAGAGCTAGAAATAGCAAGTTAAAATAAGGCTAGTCACTGAGTGACACATGTGTTC	uc010ujp.2_MAP2K1_15:66735663-66735665_CCT>CTT_Missense_P140L ;uc010ujp.2_MAP2K1_15:66735663-66735665_CCT>TCT_Missense_P140S ;uc010ujp.2_MAP2K1_15:66735663-66735665_CCT>TTT_Missense_P140F;uc010bhq.3_MAP2K1_15:66735663-66735665_CCT>CTT_Missense_P162L ;uc010bhq.3_MAP2K1_15:66735663-66735665_CCT>TCT_Missense_P162S ;uc010bhq.3_MAP2K1_15:66735663-66735665_CCT>TTT_Missense_P162F
#276	MAP2K1	TCCTGAACAAATTTTAGGAA	GTCCTTCTCAGCCATATAGTTTCTTGGCTTTATATATCTTGTGGAAAGGACGAAACACCGATGCGGCTGAGACCCCACCCGTTTTAGAGCTAGAAATAGCAAGTTAAAATAAGGCTAGTCACTGAGTGACACATGTGTTC	uc010ujp.2_MAP2K1_15:66735663-66735665_CCT>CTT_Missense_P140L ;uc010ujp.2_MAP2K1_15:66735663-66735665_CCT>TCT_Missense_P140S ;uc010ujp.2_MAP2K1_15:66735663-66735665_CCT>TTT_Missense_P140F ;uc010ujp.2_MAP2K1_15:66735669-66735671_CAA>TAA_Nonsense_Q142*;uc010bhq.3_MAP2K1_15:66735663-66735665_CCT>CTT_Missense_P162L ;uc010bhq.3_MAP2K1_15:66735663-66735665_CCT>TCT_Missense_P162S ;uc010bhq.3_MAP2K1_15:6…
#277	MAP2K1	GAACAAATTTTAGGAAAAGT	GTCCTTCTCAGCCATATAGTTTCTTGGCTTTATATATCTTGTGGAAAGGACGAAACACCGGCTGAGACCCCACCCAGGCCGTTTTAGAGCTAGAAATAGCAAGTTAAAATAAGGCTAGTCACTGAGTGACACATGTGTTC	uc010ujp.2_MAP2K1_15:66735669-66735671_CAA>TAA_Nonsense_Q142*;uc010bhq.3_MAP2K1_15:66735669-66735671_CAA>TAA_Nonsense_Q164*
#278	MAP2K1	GAATTCTTCCAGCTTTCTTC	GTCCTTCTCAGCCATATAGTTTCTTGGCTTTATATATCTTGTGGAAAGGACGAAACACCGCTGAGACCCCACCCAGGCCAGTTTTAGAGCTAGAAATAGCAAGTTAAAATAAGGCTAGTCACTGAGTGACACATGTGTTC	uc010ujp.2_MAP2K1_15:66735654-66735656_GGA>GAA_Missense_G137E ;uc010ujp.2_MAP2K1_15:66735654-66735656_GGA>AGA_Missense_G137R ;uc010ujp.2_MAP2K1_15:66735654-66735656_GGA>AAA_Missense_G137K ;uc010ujp.2_MAP2K1_15:66735657-66735659_AGA>AAA_Missense_R138K;uc010bhq.3_MAP2K1_15:66735654-66735656_GGA>GAA_Missense_G159E ;uc010bhq.3_MAP2K1_15:66735654-66735656_GGA>AGA_Missense_G159R ;uc010bhq.3_MAP2K1_15:6…
#279	MAP2K1	ACTTTTCCTAAAATTTGTTC	GTCCTTCTCAGCCATATAGTTTCTTGGCTTTATATATCTTGTGGAAAGGACGAAACACCGCCACCCAGGCCAAGGACCCCGTTTTAGAGCTAGAAATAGCAAGTTAAAATAAGGCTAGTCACTGAGTGACACATGTGTTC	uc010ujp.2_MAP2K1_15:66735678-66735680_GGA>GAA_Missense_G145E ;uc010ujp.2_MAP2K1_15:66735678-66735680_GGA>AGA_Missense_G145R ;uc010ujp.2_MAP2K1_15:66735678-66735680_GGA>AAA_Missense_G145K;uc010bhq.3_MAP2K1_15:66735678-66735680_GGA>GAA_Missense_G167E ;uc010bhq.3_MAP2K1_15:66735678-66735680_GGA>AGA_Missense_G167R ;uc010bhq.3_MAP2K1_15:66735678-66735680_GGA>AAA_Missense_G167K
#280	MAP2K1	TTTCTTCAGGACTTGATCCA	GTCCTTCTCAGCCATATAGTTTCTTGGCTTTATATATCTTGTGGAAAGGACGAAACACCGCACCCAGGCCAAGGACCCCCGTTTTAGAGCTAGAAATAGCAAGTTAAAATAAGGCTAGTCACTGAGTGACACATGTGTTC	uc010ujp.2_MAP2K1_15:66735642-66735644_CTG>CTA_silent_L133L ;uc010ujp.2_MAP2K1_15:66735645-66735647_AAG>AAA_silent_K134K;uc010bhq.3_MAP2K1_15:66735642-66735644_CTG>CTA_silent_L155L ;uc010bhq.3_MAP2K1_15:66735645-66735647_AAG>AAA_silent_K156K
#281	MAP2K1	GCTTTCTTCAGGACTTGATC	GTCCTTCTCAGCCATATAGTTTCTTGGCTTTATATATCTTGTGGAAAGGACGAAACACCGCCCAGGCCAAGGACCCCCGGGTTTTAGAGCTAGAAATAGCAAGTTAAAATAAGGCTAGTCACTGAGTGACACATGTGTTC	uc010ujp.2_MAP2K1_15:66735645-66735647_AAG>AAA_silent_K134K;uc010bhq.3_MAP2K1_15:66735645-66735647_AAG>AAA_silent_K156K
#282	MAP2K1	GGAATTCTTCCAGCTTTCTT	GTCCTTCTCAGCCATATAGTTTCTTGGCTTTATATATCTTGTGGAAAGGACGAAACACCGCCAGGCCAAGGACCCCCGGGGTTTTAGAGCTAGAAATAGCAAGTTAAAATAAGGCTAGTCACTGAGTGACACATGTGTTC	uc010ujp.2_MAP2K1_15:66735657-66735659_AGA>AAA_Missense_R138K;uc010bhq.3_MAP2K1_15:66735657-66735659_AGA>AAA_Missense_R160K
#283	MAP2K1	AACTTTTCCTAAAATTTGTT	GTCCTTCTCAGCCATATAGTTTCTTGGCTTTATATATCTTGTGGAAAGGACGAAACACCGCCTTGGCCTGGGTGGGGTCTGTTTTAGAGCTAGAAATAGCAAGTTAAAATAAGGCTAGTCACTGAGTGACACATGTGTTC	uc010ujp.2_MAP2K1_15:66735678-66735680_GGA>GAA_Missense_G145E ;uc010ujp.2_MAP2K1_15:66735678-66735680_GGA>AGA_Missense_G145R ;uc010ujp.2_MAP2K1_15:66735678-66735680_GGA>AAA_Missense_G145K;uc010bhq.3_MAP2K1_15:66735678-66735680_GGA>GAA_Missense_G167E ;uc010bhq.3_MAP2K1_15:66735678-66735680_GGA>AGA_Missense_G167R ;uc010bhq.3_MAP2K1_15:66735678-66735680_GGA>AAA_Missense_G167K
#284	MAP2K1	GACGCCCATCCAGCTGAACC	GTCCTTCTCAGCCATATAGTTTCTTGGCTTTATATATCTTGTGGAAAGGACGAAACACCGGGGGGTCCTTGGCCTGGGTGGTTTTAGAGCTAGAAATAGCAAGTTAAAATAAGGCTAGTCACTGAGTGACACATGTGTTC	uc010bhq.3_MAP2K1_15:66679704-66679706_ACG>ATG_Missense_T7M ;uc010bhq.3_MAP2K1_15:66679707-66679709_CCC>CCT_silent_P8P ;uc010bhq.3_MAP2K1_15:66679707-66679709_CCC>CTC_Missense_P8L ;uc010bhq.3_MAP2K1_15:66679707-66679709_CCC>CTT_Missense_P8L ;uc010bhq.3_MAP2K1_15:66679707-66679709_CCC>TCC_Missense_P8S ;uc010bhq.3_MAP2K1_15:66679707-66679709_CCC>TCT_Missense_P8S ;uc010bhq.3_MAP2K1_15:66679707-66679…
#285	MAP2K1	CAGCTGAACCCGGCCCCCGA	GTCCTTCTCAGCCATATAGTTTCTTGGCTTTATATATCTTGTGGAAAGGACGAAACACCGCGGGGGTCCTTGGCCTGGGTGTTTTAGAGCTAGAAATAGCAAGTTAAAATAAGGCTAGTCACTGAGTGACACATGTGTTC	uc010bhq.3_MAP2K1_15:66679716-66679718_CTG>TTG_silent_L11L ;uc010bhq.3_MAP2K1_15:66679719-66679721_AAC>AAT_silent_N12N
#286	MAP2K1	CCCGACGGCTCTGCAGTTAA	GTCCTTCTCAGCCATATAGTTTCTTGGCTTTATATATCTTGTGGAAAGGACGAAACACCGAGGACCCCCGGGAGGCCCCTGTTTTAGAGCTAGAAATAGCAAGTTAAAATAAGGCTAGTCACTGAGTGACACATGTGTTC	uc010bhq.3_MAP2K1_15:66679731-66679733_GAC>GAT_silent_D16D ;uc010bhq.3_MAP2K1_15:66679734-66679736_GGC>GGT_silent_G17G
#287	MAP2K1	CCGACGGCTCTGCAGTTAAC	GTCCTTCTCAGCCATATAGTTTCTTGGCTTTATATATCTTGTGGAAAGGACGAAACACCGCTCCCGGGGGTCCTTGGCCTGTTTTAGAGCTAGAAATAGCAAGTTAAAATAAGGCTAGTCACTGAGTGACACATGTGTTC	uc010bhq.3_MAP2K1_15:66679731-66679733_GAC>GAT_silent_D16D ;uc010bhq.3_MAP2K1_15:66679734-66679736_GGC>GGT_silent_G17G
#288	MAP2K1	AGTTAACGGGACCAGCTCTG	GTCCTTCTCAGCCATATAGTTTCTTGGCTTTATATATCTTGTGGAAAGGACGAAACACCGCCTCCCGGGGGTCCTTGGCCGTTTTAGAGCTAGAAATAGCAAGTTAAAATAAGGCTAGTCACTGAGTGACACATGTGTTC	uc010bhq.3_MAP2K1_15:66679746-66679748_AAC>AAT_silent_N21N
#289	MAP2K1	CCCGGCCCCCGACGGCTCTG	GTCCTTCTCAGCCATATAGTTTCTTGGCTTTATATATCTTGTGGAAAGGACGAAACACCGAGGGGCCTCCCGGGGGTCCTGTTTTAGAGCTAGAAATAGCAAGTTAAAATAAGGCTAGTCACTGAGTGACACATGTGTTC	uc010bhq.3_MAP2K1_15:66679722-66679724_CCG>CTG_Missense_P13L ;uc010bhq.3_MAP2K1_15:66679722-66679724_CCG>TCG_Missense_P13S ;uc010bhq.3_MAP2K1_15:66679722-66679724_CCG>TTG_Missense_P13L ;uc010bhq.3_MAP2K1_15:66679725-66679727_GCC>GCT_silent_A14A ;uc010bhq.3_MAP2K1_15:66679725-66679727_GCC>GTC_Missense_A14V ;uc010bhq.3_MAP2K1_15:66679725-66679727_GCC>GTT_Missense_A14V ;uc010bhq.3_MAP2K1_15:66679728…
#290	MAP2K1	GGCTCTGCAGTTAACGGGAC	GTCCTTCTCAGCCATATAGTTTCTTGGCTTTATATATCTTGTGGAAAGGACGAAACACCGACAGCTAAGGGGCCTCCCGGGTTTTAGAGCTAGAAATAGCAAGTTAAAATAAGGCTAGTCACTGAGTGACACATGTGTTC	uc010bhq.3_MAP2K1_15:66679737-66679739_TCT>TTT_Missense_S18F ;uc010bhq.3_MAP2K1_15:66679740-66679742_GCA>GTA_Missense_A19V
#291	MAP2K1	ATGGGCGTCGGCTTCTTCTT	GTCCTTCTCAGCCATATAGTTTCTTGGCTTTATATATCTTGTGGAAAGGACGAAACACCGCACAGCTAAGGGGCCTCCCGGTTTTAGAGCTAGAAATAGCAAGTTAAAATAAGGCTAGTCACTGAGTGACACATGTGTTC	uc010bhq.3_MAP2K1_15:66679704-66679706_ACG>ACA_silent_T7T
#292	MAP2K1	GATGGGCGTCGGCTTCTTCT	GTCCTTCTCAGCCATATAGTTTCTTGGCTTTATATATCTTGTGGAAAGGACGAAACACCGAATGGACAGCCGACCTCCCAGTTTTAGAGCTAGAAATAGCAAGTTAAAATAAGGCTAGTCACTGAGTGACACATGTGTTC	uc010bhq.3_MAP2K1_15:66679704-66679706_ACG>ACA_silent_T7T
#293	MAP2K1	GGGTTCAGCTGGATGGGCGT	GTCCTTCTCAGCCATATAGTTTCTTGGCTTTATATATCTTGTGGAAAGGACGAAACACCGGACCTCCCATGGCAATTTTTGTTTTAGAGCTAGAAATAGCAAGTTAAAATAAGGCTAGTCACTGAGTGACACATGTGTTC	uc010bhq.3_MAP2K1_15:66679716-66679718_CTG>CTA_silent_L11L
#294	MAP2K1	GGGGCCGGGTTCAGCTGGAT	GTCCTTCTCAGCCATATAGTTTCTTGGCTTTATATATCTTGTGGAAAGGACGAAACACCGCATGGCAATTTTTGAGTTGTGTTTTAGAGCTAGAAATAGCAAGTTAAAATAAGGCTAGTCACTGAGTGACACATGTGTTC	uc010bhq.3_MAP2K1_15:66679722-66679724_CCG>CCA_silent_P13P ;uc010bhq.3_MAP2K1_15:66679725-66679727_GCC>ACC_Missense_A14T
#295	MAP2K1	GGGGGCCGGGTTCAGCTGGA	GTCCTTCTCAGCCATATAGTTTCTTGGCTTTATATATCTTGTGGAAAGGACGAAACACCGAACTCAAAAATTGCCATGGGGTTTTAGAGCTAGAAATAGCAAGTTAAAATAAGGCTAGTCACTGAGTGACACATGTGTTC	uc010bhq.3_MAP2K1_15:66679722-66679724_CCG>CCA_silent_P13P ;uc010bhq.3_MAP2K1_15:66679725-66679727_GCC>ACC_Missense_A14T
#296	MAP2K1	CGTCGGGGGCCGGGTTCAGC	GTCCTTCTCAGCCATATAGTTTCTTGGCTTTATATATCTTGTGGAAAGGACGAAACACCGCAACTCAAAAATTGCCATGGGTTTTAGAGCTAGAAATAGCAAGTTAAAATAAGGCTAGTCACTGAGTGACACATGTGTTC	uc010bhq.3_MAP2K1_15:66679725-66679727_GCC>ACC_Missense_A14T ;uc010bhq.3_MAP2K1_15:66679731-66679733_GAC>AAC_Missense_D16N
#297	MAP2K1	CTGCAGAGCCGTCGGGGGCC	GTCCTTCTCAGCCATATAGTTTCTTGGCTTTATATATCTTGTGGAAAGGACGAAACACCGAACAACTCAAAAATTGCCATGTTTTAGAGCTAGAAATAGCAAGTTAAAATAAGGCTAGTCACTGAGTGACACATGTGTTC	uc010bhq.3_MAP2K1_15:66679734-66679736_GGC>GAC_Missense_G17D ;uc010bhq.3_MAP2K1_15:66679734-66679736_GGC>AGC_Missense_G17S ;uc010bhq.3_MAP2K1_15:66679734-66679736_GGC>AAC_Missense_G17N ;uc010bhq.3_MAP2K1_15:66679740-66679742_GCA>ACA_Missense_A19T
#298	MAP2K1	ACTGCAGAGCCGTCGGGGGC	GTCCTTCTCAGCCATATAGTTTCTTGGCTTTATATATCTTGTGGAAAGGACGAAACACCGCAACAACTCAAAAATTGCCAGTTTTAGAGCTAGAAATAGCAAGTTAAAATAAGGCTAGTCACTGAGTGACACATGTGTTC	uc010bhq.3_MAP2K1_15:66679740-66679742_GCA>ACA_Missense_A19T
#299	MAP2K1	GTTAACTGCAGAGCCGTCGG	GTCCTTCTCAGCCATATAGTTTCTTGGCTTTATATATCTTGTGGAAAGGACGAAACACCGCAGCCTCCTCCAAAACTGCCGTTTTAGAGCTAGAAATAGCAAGTTAAAATAAGGCTAGTCACTGAGTGACACATGTGTTC	uc010bhq.3_MAP2K1_15:66679740-66679742_GCA>ACA_Missense_A19T ;uc010bhq.3_MAP2K1_15:66679743-66679745_GTT>ATT_Missense_V20I
#300	MAP2K1	CGTTAACTGCAGAGCCGTCG	GTCCTTCTCAGCCATATAGTTTCTTGGCTTTATATATCTTGTGGAAAGGACGAAACACCGCCTCCTCCAAAACTGCCCAGGTTTTAGAGCTAGAAATAGCAAGTTAAAATAAGGCTAGTCACTGAGTGACACATGTGTTC	uc010bhq.3_MAP2K1_15:66679740-66679742_GCA>ACA_Missense_A19T ;uc010bhq.3_MAP2K1_15:66679743-66679745_GTT>ATT_Missense_V20I
#301	MAP2K1	CCGTTAACTGCAGAGCCGTC	GTCCTTCTCAGCCATATAGTTTCTTGGCTTTATATATCTTGTGGAAAGGACGAAACACCGTCCTCCAAAACTGCCCAGTGGTTTTAGAGCTAGAAATAGCAAGTTAAAATAAGGCTAGTCACTGAGTGACACATGTGTTC	uc010bhq.3_MAP2K1_15:66679743-66679745_GTT>ATT_Missense_V20I
#302	MAP2K1	GAGCCGTCGGGGGCCGGGTT	GTCCTTCTCAGCCATATAGTTTCTTGGCTTTATATATCTTGTGGAAAGGACGAAACACCGAAACTGCCCAGTGGAGTGTTGTTTTAGAGCTAGAAATAGCAAGTTAAAATAAGGCTAGTCACTGAGTGACACATGTGTTC	uc010bhq.3_MAP2K1_15:66679731-66679733_GAC>AAC_Missense_D16N ;uc010bhq.3_MAP2K1_15:66679734-66679736_GGC>GAC_Missense_G17D ;uc010bhq.3_MAP2K1_15:66679734-66679736_GGC>AGC_Missense_G17S ;uc010bhq.3_MAP2K1_15:66679734-66679736_GGC>AAC_Missense_G17N
#303	MAP2K1	AGCTGGTCCCGTTAACTGCA	GTCCTTCTCAGCCATATAGTTTCTTGGCTTTATATATCTTGTGGAAAGGACGAAACACCGCCACTGGGCAGTTTTGGAGGGTTTTAGAGCTAGAAATAGCAAGTTAAAATAAGGCTAGTCACTGAGTGACACATGTGTTC	uc010bhq.3_MAP2K1_15:66679749-66679751_GGG>GGA_silent_G22G ;uc010bhq.3_MAP2K1_15:66679749-66679751_GGG>GAG_Missense_G22E ;uc010bhq.3_MAP2K1_15:66679749-66679751_GGG>GAA_Missense_G22E ;uc010bhq.3_MAP2K1_15:66679749-66679751_GGG>AGG_Missense_G22R ;uc010bhq.3_MAP2K1_15:66679749-66679751_GGG>AGA_Missense_G22R ;uc010bhq.3_MAP2K1_15:66679749-66679751_GGG>AAG_Missense_G22K ;uc010bhq.3_MAP2K1_15:66679749…
#304	MAP2K1	AGAGCTGGTCCCGTTAACTG	GTCCTTCTCAGCCATATAGTTTCTTGGCTTTATATATCTTGTGGAAAGGACGAAACACCGTCCACTGGGCAGTTTTGGAGGTTTTAGAGCTAGAAATAGCAAGTTAAAATAAGGCTAGTCACTGAGTGACACATGTGTTC	uc010bhq.3_MAP2K1_15:66679755-66679757_AGC>AAC_Missense_S24N
#305	MAP2K1	CCTCCTCCAAAACTGCCCAG	GTCCTTCTCAGCCATATAGTTTCTTGGCTTTATATATCTTGTGGAAAGGACGAAACACCGGCCCAGTGGAGTGTTCAGTCGTTTTAGAGCTAGAAATAGCAAGTTAAAATAAGGCTAGTCACTGAGTGACACATGTGTTC	uc010ujp.2_MAP2K1_15:66781556-66781558_CCT>CTT_Missense_P300L ;uc010ujp.2_MAP2K1_15:66781556-66781558_CCT>TCT_Missense_P300S ;uc010ujp.2_MAP2K1_15:66781556-66781558_CCT>TTT_Missense_P300F ;uc010ujp.2_MAP2K1_15:66781559-66781561_CCA>CTA_Missense_P301L ;uc010ujp.2_MAP2K1_15:66781559-66781561_CCA>TCA_Missense_P301S ;uc010ujp.2_MAP2K1_15:66781559-66781561_CCA>TTA_Missense_P301L;uc010bhq.3_MAP2K1_15:6…
#306	MAP2K1	GCCCAGTGGAGTGTTCAGTC	GTCCTTCTCAGCCATATAGTTTCTTGGCTTTATATATCTTGTGGAAAGGACGAAACACCGACTCCACTGGGCAGTTTTGGGTTTTAGAGCTAGAAATAGCAAGTTAAAATAAGGCTAGTCACTGAGTGACACATGTGTTC	uc010ujp.2_MAP2K1_15:66781568-66781570_CCC>CCT_silent_P304P ;uc010ujp.2_MAP2K1_15:66781568-66781570_CCC>CTC_Missense_P304L ;uc010ujp.2_MAP2K1_15:66781568-66781570_CCC>CTT_Missense_P304L ;uc010ujp.2_MAP2K1_15:66781568-66781570_CCC>TCC_Missense_P304S ;uc010ujp.2_MAP2K1_15:66781568-66781570_CCC>TCT_Missense_P304S ;uc010ujp.2_MAP2K1_15:66781568-66781570_CCC>TTC_Missense_P304F ;uc010ujp.2_MAP2K1_15:66…
#307	MAP2K1	CAGCCTCCTCCAAAACTGCC	GTCCTTCTCAGCCATATAGTTTCTTGGCTTTATATATCTTGTGGAAAGGACGAAACACCGCACTCCACTGGGCAGTTTTGGTTTTAGAGCTAGAAATAGCAAGTTAAAATAAGGCTAGTCACTGAGTGACACATGTGTTC	uc010ujp.2_MAP2K1_15:66781553-66781555_CCT>CTT_Missense_P299L ;uc010ujp.2_MAP2K1_15:66781553-66781555_CCT>TCT_Missense_P299S ;uc010ujp.2_MAP2K1_15:66781553-66781555_CCT>TTT_Missense_P299F ;uc010ujp.2_MAP2K1_15:66781556-66781558_CCT>CTT_Missense_P300L ;uc010ujp.2_MAP2K1_15:66781556-66781558_CCT>TCT_Missense_P300S ;uc010ujp.2_MAP2K1_15:66781556-66781558_CCT>TTT_Missense_P300F;uc010bhq.3_MAP2K1_15:6…
#308	MAP2K1	TCCTCCAAAACTGCCCAGTG	GTCCTTCTCAGCCATATAGTTTCTTGGCTTTATATATCTTGTGGAAAGGACGAAACACCGAACACTCCACTGGGCAGTTTGTTTTAGAGCTAGAAATAGCAAGTTAAAATAAGGCTAGTCACTGAGTGACACATGTGTTC	uc010ujp.2_MAP2K1_15:66781556-66781558_CCT>CTT_Missense_P300L ;uc010ujp.2_MAP2K1_15:66781556-66781558_CCT>TCT_Missense_P300S ;uc010ujp.2_MAP2K1_15:66781556-66781558_CCT>TTT_Missense_P300F ;uc010ujp.2_MAP2K1_15:66781559-66781561_CCA>CTA_Missense_P301L ;uc010ujp.2_MAP2K1_15:66781559-66781561_CCA>TCA_Missense_P301S ;uc010ujp.2_MAP2K1_15:66781559-66781561_CCA>TTA_Missense_P301L;uc010bhq.3_MAP2K1_15:6…
#309	MAP2K1	AAACTGCCCAGTGGAGTGTT	GTCCTTCTCAGCCATATAGTTTCTTGGCTTTATATATCTTGTGGAAAGGACGAAACACCGAGTGTTCAGTCTGGAATTTCGTTTTAGAGCTAGAAATAGCAAGTTAAAATAAGGCTAGTCACTGAGTGACACATGTGTTC	uc010ujp.2_MAP2K1_15:66781565-66781567_CTG>TTG_silent_L303L ;uc010ujp.2_MAP2K1_15:66781568-66781570_CCC>CCT_silent_P304P ;uc010ujp.2_MAP2K1_15:66781568-66781570_CCC>CTC_Missense_P304L ;uc010ujp.2_MAP2K1_15:66781568-66781570_CCC>CTT_Missense_P304L ;uc010ujp.2_MAP2K1_15:66781568-66781570_CCC>TCC_Missense_P304S ;uc010ujp.2_MAP2K1_15:66781568-66781570_CCC>TCT_Missense_P304S ;uc010ujp.2_MAP2K1_15:6678…
#310	MAP2K1	AGTGTTCAGTCTGGAATTTC	GTCCTTCTCAGCCATATAGTTTCTTGGCTTTATATATCTTGTGGAAAGGACGAAACACCGAGACTGAACACTCCACTGGGGTTTTAGAGCTAGAAATAGCAAGTTAAAATAAGGCTAGTCACTGAGTGACACATGTGTTC	uc010ujp.2_MAP2K1_15:66781580-66781582_TTC>TTT_silent_F308F;uc010bhq.3_MAP2K1_15:66781580-66781582_TTC>TTT_silent_F330F
#311	MAP2K1	CCACTGGGCAGTTTTGGAGG	GTCCTTCTCAGCCATATAGTTTCTTGGCTTTATATATCTTGTGGAAAGGACGAAACACCGTCCAGACTGAACACTCCACTGTTTTAGAGCTAGAAATAGCAAGTTAAAATAAGGCTAGTCACTGAGTGACACATGTGTTC	uc010ujp.2_MAP2K1_15:66781571-66781573_AGT>AAT_Missense_S305N;uc010bhq.3_MAP2K1_15:66781571-66781573_AGT>AAT_Missense_S327N
#312	MAP2K1	ACTCCACTGGGCAGTTTTGG	GTCCTTCTCAGCCATATAGTTTCTTGGCTTTATATATCTTGTGGAAAGGACGAAACACCGTTCCAGACTGAACACTCCACGTTTTAGAGCTAGAAATAGCAAGTTAAAATAAGGCTAGTCACTGAGTGACACATGTGTTC	uc010ujp.2_MAP2K1_15:66781571-66781573_AGT>AAT_Missense_S305N ;uc010ujp.2_MAP2K1_15:66781574-66781576_GGA>GAA_Missense_G306E ;uc010ujp.2_MAP2K1_15:66781574-66781576_GGA>AGA_Missense_G306R ;uc010ujp.2_MAP2K1_15:66781574-66781576_GGA>AAA_Missense_G306K;uc010bhq.3_MAP2K1_15:66781571-66781573_AGT>AAT_Missense_S327N ;uc010bhq.3_MAP2K1_15:66781574-66781576_GGA>GAA_Missense_G328E ;uc010bhq.3_MAP2K1_15:6…
#313	MAP2K1	AACACTCCACTGGGCAGTTT	GTCCTTCTCAGCCATATAGTTTCTTGGCTTTATATATCTTGTGGAAAGGACGAAACACCGTTCACAAAATCTTGAAATTCGTTTTAGAGCTAGAAATAGCAAGTTAAAATAAGGCTAGTCACTGAGTGACACATGTGTTC	uc010ujp.2_MAP2K1_15:66781574-66781576_GGA>GAA_Missense_G306E ;uc010ujp.2_MAP2K1_15:66781574-66781576_GGA>AGA_Missense_G306R ;uc010ujp.2_MAP2K1_15:66781574-66781576_GGA>AAA_Missense_G306K ;uc010ujp.2_MAP2K1_15:66781577-66781579_GTG>GTA_silent_V307V ;uc010ujp.2_MAP2K1_15:66781577-66781579_GTG>ATG_Missense_V307M ;uc010ujp.2_MAP2K1_15:66781577-66781579_GTG>ATA_Missense_V307I;uc010bhq.3_MAP2K1_15:667…
#314	MAP2K1	TCCAGACTGAACACTCCACT	GTCCTTCTCAGCCATATAGTTTCTTGGCTTTATATATCTTGTGGAAAGGACGAAACACCGTTTGCTGATGTTTCAATAAAGTTTTAGAGCTAGAAATAGCAAGTTAAAATAAGGCTAGTCACTGAGTGACACATGTGTTC	uc010ujp.2_MAP2K1_15:66781583-66781585_AGT>AAT_Missense_S309N ;uc010ujp.2_MAP2K1_15:66781586-66781588_CTG>CTA_silent_L310L;uc010bhq.3_MAP2K1_15:66781583-66781585_AGT>AAT_Missense_S331N ;uc010bhq.3_MAP2K1_15:66781586-66781588_CTG>CTA_silent_L332L
#315	MAP2K1	TTCCAGACTGAACACTCCAC	GTCCTTCTCAGCCATATAGTTTCTTGGCTTTATATATCTTGTGGAAAGGACGAAACACCGTTTGTGTCTACTGTTCTAGAGTTTTAGAGCTAGAAATAGCAAGTTAAAATAAGGCTAGTCACTGAGTGACACATGTGTTC	uc010ujp.2_MAP2K1_15:66781583-66781585_AGT>AAT_Missense_S309N ;uc010ujp.2_MAP2K1_15:66781586-66781588_CTG>CTA_silent_L310L;uc010bhq.3_MAP2K1_15:66781583-66781585_AGT>AAT_Missense_S331N ;uc010bhq.3_MAP2K1_15:66781586-66781588_CTG>CTA_silent_L332L
#316	MAP2K1	TCCACTGGGCAGTTTTGGAG	GTCCTTCTCAGCCATATAGTTTCTTGGCTTTATATATCTTGTGGAAAGGACGAAACACCGAATCACATTTATTTCCTACTGTTTTAGAGCTAGAAATAGCAAGTTAAAATAAGGCTAGTCACTGAGTGACACATGTGTTC	uc010ujp.2_MAP2K1_15:66781571-66781573_AGT>AAT_Missense_S305N;uc010bhq.3_MAP2K1_15:66781571-66781573_AGT>AAT_Missense_S327N
#317	MAP2K1	CACTCCACTGGGCAGTTTTG	GTCCTTCTCAGCCATATAGTTTCTTGGCTTTATATATCTTGTGGAAAGGACGAAACACCGTTATTTCCTACTAGGACCATGTTTTAGAGCTAGAAATAGCAAGTTAAAATAAGGCTAGTCACTGAGTGACACATGTGTTC	uc010ujp.2_MAP2K1_15:66781571-66781573_AGT>AAT_Missense_S305N ;uc010ujp.2_MAP2K1_15:66781574-66781576_GGA>GAA_Missense_G306E ;uc010ujp.2_MAP2K1_15:66781574-66781576_GGA>AGA_Missense_G306R ;uc010ujp.2_MAP2K1_15:66781574-66781576_GGA>AAA_Missense_G306K;uc010bhq.3_MAP2K1_15:66781571-66781573_AGT>AAT_Missense_S327N ;uc010bhq.3_MAP2K1_15:66781574-66781576_GGA>GAA_Missense_G328E ;uc010bhq.3_MAP2K1_15:6…
#318	MAP2K1	AGACTGAACACTCCACTGGG	GTCCTTCTCAGCCATATAGTTTCTTGGCTTTATATATCTTGTGGAAAGGACGAAACACCGCTTTGCTGATGTTTCAATAAGTTTTAGAGCTAGAAATAGCAAGTTAAAATAAGGCTAGTCACTGAGTGACACATGTGTTC	uc010ujp.2_MAP2K1_15:66781583-66781585_AGT>AAT_Missense_S309N;uc010bhq.3_MAP2K1_15:66781583-66781585_AGT>AAT_Missense_S331N
#319	MAP2K1	TTCACAAAATCTTGAAATTC	GTCCTTCTCAGCCATATAGTTTCTTGGCTTTATATATCTTGTGGAAAGGACGAAACACCGGAATTCCATAACTTCTTGCTGTTTTAGAGCTAGAAATAGCAAGTTAAAATAAGGCTAGTCACTGAGTGACACATGTGTTC	uc010ujp.2_MAP2K1_15:66781604-66781606_GTG>GTA_silent_V316V ;uc010ujp.2_MAP2K1_15:66781604-66781606_GTG>ATG_Missense_V316M ;uc010ujp.2_MAP2K1_15:66781604-66781606_GTG>ATA_Missense_V316I;uc010bhq.3_MAP2K1_15:66781604-66781606_GTG>GTA_silent_V338V ;uc010bhq.3_MAP2K1_15:66781604-66781606_GTG>ATG_Missense_V338M ;uc010bhq.3_MAP2K1_15:66781604-66781606_GTG>ATA_Missense_V338I
#320	MAP2K1	TATCAAGAGATCTGATGCTG	GTCCTTCTCAGCCATATAGTTTCTTGGCTTTATATATCTTGTGGAAAGGACGAAACACCGATAACTTCTTGCTAAGTCCTGTTTTAGAGCTAGAAATAGCAAGTTAAAATAAGGCTAGTCACTGAGTGACACATGTGTTC	uc010ujp.2_MAP2K1_15:66782852-66782854_ATC>ATT_silent_I339I;uc010bhq.3_MAP2K1_15:66782852-66782854_ATC>ATT_silent_I361I
#321	MAP2K1	GAGATCTGATGCTGAGGAAG	GTCCTTCTCAGCCATATAGTTTCTTGGCTTTATATATCTTGTGGAAAGGACGAAACACCGAAATCACATTTATTTCCTACGTTTTAGAGCTAGAAATAGCAAGTTAAAATAAGGCTAGTCACTGAGTGACACATGTGTTC	uc010ujp.2_MAP2K1_15:66782861-66782863_TCT>TTT_Missense_S342F;uc010bhq.3_MAP2K1_15:66782861-66782863_TCT>TTT_Missense_S364F
#322	MAP2K1	GGTTGGCTCTGCTCCACCAT	GTCCTTCTCAGCCATATAGTTTCTTGGCTTTATATATCTTGTGGAAAGGACGAAACACCGTTTATTTCCTACTAGGACCAGTTTTAGAGCTAGAAATAGCAAGTTAAAATAAGGCTAGTCACTGAGTGACACATGTGTTC	uc010ujp.2_MAP2K1_15:66782894-66782896_CTC>CTT_silent_L353L ;uc010ujp.2_MAP2K1_15:66782894-66782896_CTC>TTC_Missense_L353F ;uc010ujp.2_MAP2K1_15:66782894-66782896_CTC>TTT_Missense_L353F;uc010bhq.3_MAP2K1_15:66782894-66782896_CTC>CTT_silent_L375L ;uc010bhq.3_MAP2K1_15:66782894-66782896_CTC>TTC_Missense_L375F ;uc010bhq.3_MAP2K1_15:66782894-66782896_CTC>TTT_Missense_L375F
#323	MAP2K1	AGCACACCAACCCATGCTGC	GTCCTTCTCAGCCATATAGTTTCTTGGCTTTATATATCTTGTGGAAAGGACGAAACACCGTAGGACCATAGGTACATCTTGTTTTAGAGCTAGAAATAGCAAGTTAAAATAAGGCTAGTCACTGAGTGACACATGTGTTC	uc010ujp.2_MAP2K1_15:66782927-66782929_ACA>ATA_Missense_T364I ;uc010ujp.2_MAP2K1_15:66782930-66782932_CCA>CTA_Missense_P365L ;uc010ujp.2_MAP2K1_15:66782930-66782932_CCA>TCA_Missense_P365S ;uc010ujp.2_MAP2K1_15:66782930-66782932_CCA>TTA_Missense_P365L;uc010bhq.3_MAP2K1_15:66782927-66782929_ACA>ATA_Missense_T386I ;uc010bhq.3_MAP2K1_15:66782930-66782932_CCA>CTA_Missense_P387L ;uc010bhq.3_MAP2K1_15:6…
#324	MAP2K1	CAGGTTCATGCTTTTATCAA	GTCCTTCTCAGCCATATAGTTTCTTGGCTTTATATATCTTGTGGAAAGGACGAAACACCGGGACCATAGGTACATCTTCAGTTTTAGAGCTAGAAATAGCAAGTTAAAATAAGGCTAGTCACTGAGTGACACATGTGTTC	uc010ujp.2_MAP2K1_15:66782843-66782845_CAT>TAT_Missense_H336Y;uc010bhq.3_MAP2K1_15:66782843-66782845_CAT>TAT_Missense_H358Y
#325	MAP2K1	TTATCAAGAGATCTGATGCT	GTCCTTCTCAGCCATATAGTTTCTTGGCTTTATATATCTTGTGGAAAGGACGAAACACCGAACATCAGCAAAGACAAGACGTTTTAGAGCTAGAAATAGCAAGTTAAAATAAGGCTAGTCACTGAGTGACACATGTGTTC	uc010ujp.2_MAP2K1_15:66782852-66782854_ATC>ATT_silent_I339I;uc010bhq.3_MAP2K1_15:66782852-66782854_ATC>ATT_silent_I361I
#326	MAP2K1	GCTCCACCATCGGCCTTAAC	GTCCTTCTCAGCCATATAGTTTCTTGGCTTTATATATCTTGTGGAAAGGACGAAACACCGCAGGACTTAGCAAGAAGTTAGTTTTAGAGCTAGAAATAGCAAGTTAAAATAAGGCTAGTCACTGAGTGACACATGTGTTC	uc010ujp.2_MAP2K1_15:66782900-66782902_TCC>TCT_silent_S355S ;uc010ujp.2_MAP2K1_15:66782900-66782902_TCC>TTC_Missense_S355F ;uc010ujp.2_MAP2K1_15:66782900-66782902_TCC>TTT_Missense_S355F ;uc010ujp.2_MAP2K1_15:66782903-66782905_ACC>ACT_silent_T356T ;uc010ujp.2_MAP2K1_15:66782903-66782905_ACC>ATC_Missense_T356I ;uc010ujp.2_MAP2K1_15:66782903-66782905_ACC>ATT_Missense_T356I;uc010bhq.3_MAP2K1_15:66782…
#327	MAP2K1	ACCATCGGCCTTAACCAGCC	GTCCTTCTCAGCCATATAGTTTCTTGGCTTTATATATCTTGTGGAAAGGACGAAACACCGAGTAGACACAAAACAGGCTCGTTTTAGAGCTAGAAATAGCAAGTTAAAATAAGGCTAGTCACTGAGTGACACATGTGTTC	uc010ujp.2_MAP2K1_15:66782906-66782908_ATC>ATT_silent_I357I ;uc010ujp.2_MAP2K1_15:66782909-66782911_GGC>GGT_silent_G358G;uc010bhq.3_MAP2K1_15:66782906-66782908_ATC>ATT_silent_I379I ;uc010bhq.3_MAP2K1_15:66782909-66782911_GGC>GGT_silent_G380G
#328	MAP2K1	GGGCTGGTTAAGGCCGATGG	GTCCTTCTCAGCCATATAGTTTCTTGGCTTTATATATCTTGTGGAAAGGACGAAACACCGTAGAACAGTAGACACAAAACGTTTTAGAGCTAGAAATAGCAAGTTAAAATAAGGCTAGTCACTGAGTGACACATGTGTTC	uc010ujp.2_MAP2K1_15:66782918-66782920_CAG>CAA_silent_Q361Q;uc010bhq.3_MAP2K1_15:66782918-66782920_CAG>CAA_silent_Q383Q
#329	MAP2K1	GCTGGGCTGGTTAAGGCCGA	GTCCTTCTCAGCCATATAGTTTCTTGGCTTTATATATCTTGTGGAAAGGACGAAACACCGGATGTACCTATGGTCCTAGTGTTTTAGAGCTAGAAATAGCAAGTTAAAATAAGGCTAGTCACTGAGTGACACATGTGTTC	uc010ujp.2_MAP2K1_15:66782918-66782920_CAG>CAA_silent_Q361Q;uc010bhq.3_MAP2K1_15:66782918-66782920_CAG>CAA_silent_Q383Q
#330	MAP2K1	GCAGCATGGGTTGGTGTGCT	GTCCTTCTCAGCCATATAGTTTCTTGGCTTTATATATCTTGTGGAAAGGACGAAACACCGGGACTCTGAAGATGTACCTAGTTTTAGAGCTAGAAATAGCAAGTTAAAATAAGGCTAGTCACTGAGTGACACATGTGTTC	uc010ujp.2_MAP2K1_15:66782939-66782941_GCT>ACT_Missense_A368T;uc010bhq.3_MAP2K1_15:66782939-66782941_GCT>ACT_Missense_A390T
#331	MAP2K1	AGCAGCATGGGTTGGTGTGC	GTCCTTCTCAGCCATATAGTTTCTTGGCTTTATATATCTTGTGGAAAGGACGAAACACCGAGAACAAATTAAAAGAGTTAGTTTTAGAGCTAGAAATAGCAAGTTAAAATAAGGCTAGTCACTGAGTGACACATGTGTTC	uc010ujp.2_MAP2K1_15:66782939-66782941_GCT>ACT_Missense_A368T;uc010bhq.3_MAP2K1_15:66782939-66782941_GCT>ACT_Missense_A390T
#332	MAP2K1	TAGACGCCAGCAGCATGGGT	GTCCTTCTCAGCCATATAGTTTCTTGGCTTTATATATCTTGTGGAAAGGACGAAACACCGAAACATCAGCAAAGACAAGAGTTTTAGAGCTAGAAATAGCAAGTTAAAATAAGGCTAGTCACTGAGTGACACATGTGTTC	uc010ujp.2_MAP2K1_15:66782945-66782947_GGC>GAC_Missense_G370D ;uc010ujp.2_MAP2K1_15:66782945-66782947_GGC>AGC_Missense_G370S ;uc010ujp.2_MAP2K1_15:66782945-66782947_GGC>AAC_Missense_G370N ;uc010ujp.2_MAP2K1_15:66782948-66782950_GTC>ATC_Missense_V371I;uc010bhq.3_MAP2K1_15:66782945-66782947_GGC>GAC_Missense_G392D ;uc010bhq.3_MAP2K1_15:66782945-66782947_GGC>AGC_Missense_G392S ;uc010bhq.3_MAP2K1_15:6…
#333	MAP2K1	AGCATCAGATCTCTTGATAA	GTCCTTCTCAGCCATATAGTTTCTTGGCTTTATATATCTTGTGGAAAGGACGAAACACCGATTGAAACATCAGCAAAGACGTTTTAGAGCTAGAAATAGCAAGTTAAAATAAGGCTAGTCACTGAGTGACACATGTGTTC	uc010ujp.2_MAP2K1_15:66782864-66782866_GAT>AAT_Missense_D343N;uc010bhq.3_MAP2K1_15:66782864-66782866_GAT>AAT_Missense_D365N
#334	MAP2K1	AAAATCCACTTCCTCAGCAT	GTCCTTCTCAGCCATATAGTTTCTTGGCTTTATATATCTTGTGGAAAGGACGAAACACCGAATTCCTTTTATTGAAACATGTTTTAGAGCTAGAAATAGCAAGTTAAAATAAGGCTAGTCACTGAGTGACACATGTGTTC	uc010ujp.2_MAP2K1_15:66782876-66782878_GTG>GTA_silent_V347V ;uc010ujp.2_MAP2K1_15:66782876-66782878_GTG>ATG_Missense_V347M ;uc010ujp.2_MAP2K1_15:66782876-66782878_GTG>ATA_Missense_V347I ;uc010ujp.2_MAP2K1_15:66782879-66782881_GAT>AAT_Missense_D348N;uc010bhq.3_MAP2K1_15:66782876-66782878_GTG>GTA_silent_V369V ;uc010bhq.3_MAP2K1_15:66782876-66782878_GTG>ATG_Missense_V369M ;uc010bhq.3_MAP2K1_15:66782…
#335	MAP2K1	ACCTGCAAAATCCACTTCCT	GTCCTTCTCAGCCATATAGTTTCTTGGCTTTATATATCTTGTGGAAAGGACGAAACACCGCAGGCTCAGGACTTAGCAAGGTTTTAGAGCTAGAAATAGCAAGTTAAAATAAGGCTAGTCACTGAGTGACACATGTGTTC	uc010ujp.2_MAP2K1_15:66782885-66782887_GCA>ACA_Missense_A350T;uc010bhq.3_MAP2K1_15:66782885-66782887_GCA>ACA_Missense_A372T
#336	MAP2K1	TTAAGGCCGATGGTGGAGCA	GTCCTTCTCAGCCATATAGTTTCTTGGCTTTATATATCTTGTGGAAAGGACGAAACACCGAAACAGGCTCAGGACTTAGCGTTTTAGAGCTAGAAATAGCAAGTTAAAATAAGGCTAGTCACTGAGTGACACATGTGTTC	uc010ujp.2_MAP2K1_15:66782909-66782911_GGC>GAC_Missense_G358D ;uc010ujp.2_MAP2K1_15:66782909-66782911_GGC>AGC_Missense_G358S ;uc010ujp.2_MAP2K1_15:66782909-66782911_GGC>AAC_Missense_G358N;uc010bhq.3_MAP2K1_15:66782909-66782911_GGC>GAC_Missense_G380D ;uc010bhq.3_MAP2K1_15:66782909-66782911_GGC>AGC_Missense_G380S ;uc010bhq.3_MAP2K1_15:66782909-66782911_GGC>AAC_Missense_G380N
#337	MAP2K1	AATGGACAGCCGACCTCCCA	GTCCTTCTCAGCCATATAGTTTCTTGGCTTTATATATCTTGTGGAAAGGACGAAACACCGCACAAAACAGGCTCAGGACTGTTTTAGAGCTAGAAATAGCAAGTTAAAATAAGGCTAGTCACTGAGTGACACATGTGTTC	uc010ujp.2_MAP2K1_15:66779577-66779579_GAC>GAT_silent_D281D ;uc010ujp.2_MAP2K1_15:66779580-66779582_AGC>AGT_silent_S282S;uc010bhq.3_MAP2K1_15:66779577-66779579_GAC>GAT_silent_D303D ;uc010bhq.3_MAP2K1_15:66779580-66779582_AGC>AGT_silent_S304S
#338	MAP2K1	CATGGCAATTTTTGAGTTGT	GTCCTTCTCAGCCATATAGTTTCTTGGCTTTATATATCTTGTGGAAAGGACGAAACACCGCAGTAGACACAAAACAGGCTGTTTTAGAGCTAGAAATAGCAAGTTAAAATAAGGCTAGTCACTGAGTGACACATGTGTTC	uc010ujp.2_MAP2K1_15:66779595-66779597_GCA>GTA_Missense_A287V;uc010bhq.3_MAP2K1_15:66779595-66779597_GCA>GTA_Missense_A309V
#339	MAP2K1	GACCTCCCATGGCAATTTTT	GTCCTTCTCAGCCATATAGTTTCTTGGCTTTATATATCTTGTGGAAAGGACGAAACACCGCTAGAACAGTAGACACAAAAGTTTTAGAGCTAGAAATAGCAAGTTAAAATAAGGCTAGTCACTGAGTGACACATGTGTTC	uc010ujp.2_MAP2K1_15:66779586-66779588_CCT>CTT_Missense_P284L ;uc010ujp.2_MAP2K1_15:66779586-66779588_CCT>TCT_Missense_P284S ;uc010ujp.2_MAP2K1_15:66779586-66779588_CCT>TTT_Missense_P284F ;uc010ujp.2_MAP2K1_15:66779589-66779591_CCC>CCT_silent_P285P ;uc010ujp.2_MAP2K1_15:66779589-66779591_CCC>CTC_Missense_P285L ;uc010ujp.2_MAP2K1_15:66779589-66779591_CCC>CTT_Missense_P285L ;uc010ujp.2_MAP2K1_15:66…
#340	MAP2K1	AACTCAAAAATTGCCATGGG	GTCCTTCTCAGCCATATAGTTTCTTGGCTTTATATATCTTGTGGAAAGGACGAAACACCGTGATTTGCCTTCTAGAACAGGTTTTAGAGCTAGAAATAGCAAGTTAAAATAAGGCTAGTCACTGAGTGACACATGTGTTC	uc010ujp.2_MAP2K1_15:66779604-66779606_GAG>GAA_silent_E290E ;uc010ujp.2_MAP2K1_15:66779604-66779606_GAG>AAG_Missense_E290K ;uc010ujp.2_MAP2K1_15:66779604-66779606_GAG>AAA_Missense_E290K;uc010bhq.3_MAP2K1_15:66779604-66779606_GAG>GAA_silent_E312E ;uc010bhq.3_MAP2K1_15:66779604-66779606_GAG>AAG_Missense_E312K ;uc010bhq.3_MAP2K1_15:66779604-66779606_GAG>AAA_Missense_E312K
#341	MAP2K1	AACAACTCAAAAATTGCCAT	GTCCTTCTCAGCCATATAGTTTCTTGGCTTTATATATCTTGTGGAAAGGACGAAACACCGAGATGTACCTATGGTCCTAGGTTTTAGAGCTAGAAATAGCAAGTTAAAATAAGGCTAGTCACTGAGTGACACATGTGTTC	uc010ujp.2_MAP2K1_15:66779604-66779606_GAG>GAA_silent_E290E ;uc010ujp.2_MAP2K1_15:66779604-66779606_GAG>AAG_Missense_E290K ;uc010ujp.2_MAP2K1_15:66779604-66779606_GAG>AAA_Missense_E290K ;uc010ujp.2_MAP2K1_15:66779607-66779609_TTG>TTA_silent_L291L;uc010bhq.3_MAP2K1_15:66779604-66779606_GAG>GAA_silent_E312E ;uc010bhq.3_MAP2K1_15:66779604-66779606_GAG>AAG_Missense_E312K ;uc010bhq.3_MAP2K1_15:6677960…
#342	MAP2K1	CAACAACTCAAAAATTGCCA	GTCCTTCTCAGCCATATAGTTTCTTGGCTTTATATATCTTGTGGAAAGGACGAAACACCGGAGAACAAATTAAAAGAGTTGTTTTAGAGCTAGAAATAGCAAGTTAAAATAAGGCTAGTCACTGAGTGACACATGTGTTC	uc010ujp.2_MAP2K1_15:66779604-66779606_GAG>GAA_silent_E290E ;uc010ujp.2_MAP2K1_15:66779604-66779606_GAG>AAG_Missense_E290K ;uc010ujp.2_MAP2K1_15:66779604-66779606_GAG>AAA_Missense_E290K ;uc010ujp.2_MAP2K1_15:66779607-66779609_TTG>TTA_silent_L291L;uc010bhq.3_MAP2K1_15:66779604-66779606_GAG>GAA_silent_E312E ;uc010bhq.3_MAP2K1_15:66779604-66779606_GAG>AAG_Missense_E312K ;uc010bhq.3_MAP2K1_15:6677960…
#343	MAP2K1	CAACTCAAAAATTGCCATGG	GTCCTTCTCAGCCATATAGTTTCTTGGCTTTATATATCTTGTGGAAAGGACGAAACACCGGATCATATTCATCTACAAAGGTTTTAGAGCTAGAAATAGCAAGTTAAAATAAGGCTAGTCACTGAGTGACACATGTGTTC	uc010ujp.2_MAP2K1_15:66779604-66779606_GAG>GAA_silent_E290E ;uc010ujp.2_MAP2K1_15:66779604-66779606_GAG>AAG_Missense_E290K ;uc010ujp.2_MAP2K1_15:66779604-66779606_GAG>AAA_Missense_E290K;uc010bhq.3_MAP2K1_15:66779604-66779606_GAG>GAA_silent_E312E ;uc010bhq.3_MAP2K1_15:66779604-66779606_GAG>AAG_Missense_E312K ;uc010bhq.3_MAP2K1_15:66779604-66779606_GAG>AAA_Missense_E312K
#344	NRAS	AAATGACTTGCTATTATTGA	GTCCTTCTCAGCCATATAGTTTCTTGGCTTTATATATCTTGTGGAAAGGACGAAACACCGATTCATCTACAAAGTGGTTCGTTTTAGAGCTAGAAATAGCAAGTTAAAATAAGGCTAGTCACTGAGTGACACATGTGTTC	uc009wgu.3_NRAS_1:115256447-115256449_CTT>TTT_silent_K88K
#345	NRAS	CTTCGCCTGTCCTCATGTAT	GTCCTTCTCAGCCATATAGTTTCTTGGCTTTATATATCTTGTGGAAAGGACGAAACACCGTGGGATCATATTCATCTACAGTTTTAGAGCTAGAAATAGCAAGTTAAAATAAGGCTAGTCACTGAGTGACACATGTGTTC	uc009wgu.3_NRAS_1:115256483-115256485_TTC>TTT_Missense_E76K ;uc009wgu.3_NRAS_1:115256486-115256488_GCC>GCT_Missense_G75S ;uc009wgu.3_NRAS_1:115256486-115256488_GCC>GTC_Missense_G75D ;uc009wgu.3_NRAS_1:115256486-115256488_GCC>GTT_Missense_G75N
#346	NRAS	CCTCATGTATTGGTCTCTCA	GTCCTTCTCAGCCATATAGTTTCTTGGCTTTATATATCTTGTGGAAAGGACGAAACACCGTCTACAAAGTGGTTCTGGATGTTTTAGAGCTAGAAATAGCAAGTTAAAATAAGGCTAGTCACTGAGTGACACATGTGTTC	uc009wgu.3_NRAS_1:115256495-115256497_CAT>TAT_Missense_M72I
#347	NRAS	ATCCAGTATGTCCAACAAAC	GTCCTTCTCAGCCATATAGTTTCTTGGCTTTATATATCTTGTGGAAAGGACGAAACACCGCCACCTGCTCCAACCACCACGTTTTAGAGCTAGAAATAGCAAGTTAAAATAAGGCTAGTCACTGAGTGACACATGTGTTC	uc009wgu.3_NRAS_1:115256543-115256545_CAG>TAG_silent_L56L
#348	NRAS	TGATGGCAAATACACAGAGG	GTCCTTCTCAGCCATATAGTTTCTTGGCTTTATATATCTTGTGGAAAGGACGAAACACCGAACCACCACCAGTTTGTACTGTTTTAGAGCTAGAAATAGCAAGTTAAAATAAGGCTAGTCACTGAGTGACACATGTGTTC	uc009wgu.3_NRAS_1:115256462-115256464_GGC>GGT_Missense_A83T
#349	NRAS	GGCACTGTACTCTTCTTGTC	GTCCTTCTCAGCCATATAGTTTCTTGGCTTTATATATCTTGTGGAAAGGACGAAACACCGAAACTGGTGGTGGTTGGAGCGTTTTAGAGCTAGAAATAGCAAGTTAAAATAAGGCTAGTCACTGAGTGACACATGTGTTC	uc009wgu.3_NRAS_1:115256516-115256518_ACT>ATT_Missense_S65N
#350	NRAS	TCTTCTTGTCCAGCTGTATC	GTCCTTCTCAGCCATATAGTTTCTTGGCTTTATATATCTTGTGGAAAGGACGAAACACCGGAGTACAAACTGGTGGTGGTGTTTTAGAGCTAGAAATAGCAAGTTAAAATAAGGCTAGTCACTGAGTGACACATGTGTTC	uc009wgu.3_NRAS_1:115256525-115256527_TTC>TTT_Missense_E62K
#351	NRAS	TATCCAGTATGTCCAACAAA	GTCCTTCTCAGCCATATAGTTTCTTGGCTTTATATATCTTGTGGAAAGGACGAAACACCGAATGACTGAGTACAAACTGGGTTTTAGAGCTAGAAATAGCAAGTTAAAATAAGGCTAGTCACTGAGTGACACATGTGTTC	uc009wgu.3_NRAS_1:115256540-115256542_ATC>ATT_Missense_D57N ;uc009wgu.3_NRAS_1:115256543-115256545_CAG>TAG_silent_L56L
#352	NRAS	TATAACCACTTGTTTTCTGT	GTCCTTCTCAGCCATATAGTTTCTTGGCTTTATATATCTTGTGGAAAGGACGAAACACCGGCTAATCCAGAACCACTTTGGTTTTAGAGCTAGAAATAGCAAGTTAAAATAAGGCTAGTCACTGAGTGACACATGTGTTC	uc009wgu.3_NRAS_1:115256576-115256578_AAC>AAT_Missense_V45I ;uc009wgu.3_NRAS_1:115256579-115256581_CAC>CAT_Missense_V44M ;uc009wgu.3_NRAS_1:115256579-115256581_CAC>TAC_silent_V44V ;uc009wgu.3_NRAS_1:115256579-115256581_CAC>TAT_Missense_V44I
#353	NRAS	TTGCGGATATTAACCTCTAC	GTCCTTCTCAGCCATATAGTTTCTTGGCTTTATATATCTTGTGGAAAGGACGAAACACCGCACTGACAATCCAGCTAATCGTTTTAGAGCTAGAAATAGCAAGTTAAAATAAGGCTAGTCACTGAGTGACACATGTGTTC	uc009wgu.3_NRAS_1:115256438-115256440_CGC>CAC_Missense_A91V
#354	NRAS	CAATACATGAGGACAGGCGA	GTCCTTCTCAGCCATATAGTTTCTTGGCTTTATATATCTTGTGGAAAGGACGAAACACCGGGAAAAGCGCACTGACAATCGTTTTAGAGCTAGAAATAGCAAGTTAAAATAAGGCTAGTCACTGAGTGACACATGTGTTC	uc009wgu.3_NRAS_1:115256498-115256500_GTA>ATA_silent_Y71Y
#355	NRAS	AGAGACCAATACATGAGGAC	GTCCTTCTCAGCCATATAGTTTCTTGGCTTTATATATCTTGTGGAAAGGACGAAACACCGGGAGCAGGTGGTGTTGGGAAGTTTTAGAGCTAGAAATAGCAAGTTAAAATAAGGCTAGTCACTGAGTGACACATGTGTTC	uc009wgu.3_NRAS_1:115256501-115256503_TTG>TTA_Nonsense_Q70* ;uc009wgu.3_NRAS_1:115256504-115256506_GTC>ATC_silent_D69D
#356	NRAS	TTGGACATACTGGATACAGC	GTCCTTCTCAGCCATATAGTTTCTTGGCTTTATATATCTTGTGGAAAGGACGAAACACCGCAAACTGGTGGTGGTTGGAGGTTTTAGAGCTAGAAATAGCAAGTTAAAATAAGGCTAGTCACTGAGTGACACATGTGTTC	uc009wgu.3_NRAS_1:115256549-115256551_GTC>ATC_silent_D54D
#357	NRAS	AACCTGTTTGTTGGACATAC	GTCCTTCTCAGCCATATAGTTTCTTGGCTTTATATATCTTGTGGAAAGGACGAAACACCGGTACAAACTGGTGGTGGTTGGTTTTAGAGCTAGAAATAGCAAGTTAAAATAAGGCTAGTCACTGAGTGACACATGTGTTC	uc009wgu.3_NRAS_1:115256561-115256563_GGT>GAT_Missense_T50I ;uc009wgu.3_NRAS_1:115256561-115256563_GGT>AGT_silent_T50T ;uc009wgu.3_NRAS_1:115256561-115256563_GGT>AAT_Missense_T50I
#358	NRAS	AGAAAACAAGTGGTTATAGA	GTCCTTCTCAGCCATATAGTTTCTTGGCTTTATATATCTTGTGGAAAGGACGAAACACCGCCTCCCCAGTCCTCATGTACGTTTTAGAGCTAGAAATAGCAAGTTAAAATAAGGCTAGTCACTGAGTGACACATGTGTTC	uc009wgu.3_NRAS_1:115256582-115256584_TTG>TTA_Nonsense_Q43*
#359	NRAS	GGATTCTTACAGAAAACAAG	GTCCTTCTCAGCCATATAGTTTCTTGGCTTTATATATCTTGTGGAAAGGACGAAACACCGAATTACTACTTGCTTCCTGTGTTTTAGAGCTAGAAATAGCAAGTTAAAATAAGGCTAGTCACTGAGTGACACATGTGTTC	uc009wgu.3_NRAS_1:115256591-115256593_GTA>ATA_silent_Y40Y ;uc009wgu.3_NRAS_1:115256594-115256596_AGA>AAA_Missense_S39F
#360	NRAS	TTTGCGGATATTAACCTCTA	GTCCTTCTCAGCCATATAGTTTCTTGGCTTTATATATCTTGTGGAAAGGACGAAACACCGTTATGGCAAATACACAAAGAGTTTTAGAGCTAGAAATAGCAAGTTAAAATAAGGCTAGTCACTGAGTGACACATGTGTTC	uc009wgu.3_NRAS_1:115256438-115256440_CGC>CAC_Missense_A91V
#361	NRAS	TATTTGCCATCAATAATAGC	GTCCTTCTCAGCCATATAGTTTCTTGGCTTTATATATCTTGTGGAAAGGACGAAACACCGTACACAAAGAAAGCCCTCCCGTTTTAGAGCTAGAAATAGCAAGTTAAAATAAGGCTAGTCACTGAGTGACACATGTGTTC	uc009wgu.3_NRAS_1:115256462-115256464_GGC>GAC_Missense_A83V ;uc009wgu.3_NRAS_1:115256462-115256464_GGC>AGC_silent_A83A ;uc009wgu.3_NRAS_1:115256462-115256464_GGC>AAC_Missense_A83V
#362	NRAS	CCAATACATGAGGACAGGCG	GTCCTTCTCAGCCATATAGTTTCTTGGCTTTATATATCTTGTGGAAAGGACGAAACACCGTCCTCTTGACCTGCTGTGTCGTTTTAGAGCTAGAAATAGCAAGTTAAAATAAGGCTAGTCACTGAGTGACACATGTGTTC	uc009wgu.3_NRAS_1:115256498-115256500_GTA>ATA_silent_Y71Y ;uc009wgu.3_NRAS_1:115256501-115256503_TTG>TTA_Nonsense_Q70*
#363	NRAS	GAGAGACCAATACATGAGGA	GTCCTTCTCAGCCATATAGTTTCTTGGCTTTATATATCTTGTGGAAAGGACGAAACACCGCTGCTGTGTCGAGAATATCCGTTTTAGAGCTAGAAATAGCAAGTTAAAATAAGGCTAGTCACTGAGTGACACATGTGTTC	uc009wgu.3_NRAS_1:115256501-115256503_TTG>TTA_Nonsense_Q70* ;uc009wgu.3_NRAS_1:115256504-115256506_GTC>ATC_silent_D69D
#364	NRAS	ACAGCTGGACAAGAAGAGTA	GTCCTTCTCAGCCATATAGTTTCTTGGCTTTATATATCTTGTGGAAAGGACGAAACACCGGCTGTGTCGAGAATATCCAAGTTTTAGAGCTAGAAATAGCAAGTTAAAATAAGGCTAGTCACTGAGTGACACATGTGTTC	uc009wgu.3_NRAS_1:115256534-115256536_AGC>AAC_Missense_A59V
#365	NRAS	TGGATACAGCTGGACAAGAA	GTCCTTCTCAGCCATATAGTTTCTTGGCTTTATATATCTTGTGGAAAGGACGAAACACCGTGTCGAGAATATCCAAGAGAGTTTTAGAGCTAGAAATAGCAAGTTAAAATAAGGCTAGTCACTGAGTGACACATGTGTTC	uc009wgu.3_NRAS_1:115256537-115256539_TGT>TAT_Missense_T58I
#366	NRAS	CATACTGGATACAGCTGGAC	GTCCTTCTCAGCCATATAGTTTCTTGGCTTTATATATCTTGTGGAAAGGACGAAACACCGCAATTACTACTTGCTTCCTGGTTTTAGAGCTAGAAATAGCAAGTTAAAATAAGGCTAGTCACTGAGTGACACATGTGTTC	uc009wgu.3_NRAS_1:115256543-115256545_CAG>CAA_silent_L56L
#367	NRAS	TTACAGAAAACAAGTGGTTA	GTCCTTCTCAGCCATATAGTTTCTTGGCTTTATATATCTTGTGGAAAGGACGAAACACCGCAGTACATGAGGACTGGGGAGTTTTAGAGCTAGAAATAGCAAGTTAAAATAAGGCTAGTCACTGAGTGACACATGTGTTC	uc009wgu.3_NRAS_1:115256591-115256593_GTA>ATA_silent_Y40Y
#368	NRAS	TGGCAATCCCATACAACCCT	GTCCTTCTCAGCCATATAGTTTCTTGGCTTTATATATCTTGTGGAAAGGACGAAACACCGCCAGTACATGAGGACTGGGGGTTTTAGAGCTAGAAATAGCAAGTTAAAATAAGGCTAGTCACTGAGTGACACATGTGTTC	uc009wgu.3_NRAS_1:115251174-115251176_CAA>TAA_silent_L184L ;uc009wgu.3_NRAS_1:115251177-115251179_TCC>TCT_Missense_G183R ;uc009wgu.3_NRAS_1:115251177-115251179_TCC>TTC_Missense_G183E ;uc009wgu.3_NRAS_1:115251177-115251179_TCC>TTT_Missense_G183K
#369	NRAS	GTCCCATCATCACTGCTGTT	GTCCTTCTCAGCCATATAGTTTCTTGGCTTTATATATCTTGTGGAAAGGACGAAACACCGGGACCAGTACATGAGGACTGGTTTTAGAGCTAGAAATAGCAAGTTAAAATAAGGCTAGTCACTGAGTGACACATGTGTTC	uc009wgu.3_NRAS_1:115251195-115251197_CCC>CCT_Missense_G177R ;uc009wgu.3_NRAS_1:115251195-115251197_CCC>CTC_Missense_G177E ;uc009wgu.3_NRAS_1:115251195-115251197_CCC>CTT_Missense_G177K ;uc009wgu.3_NRAS_1:115251195-115251197_CCC>TCC_silent_G177G ;uc009wgu.3_NRAS_1:115251195-115251197_CCC>TCT_Missense_G177R ;uc009wgu.3_NRAS_1:115251195-115251197_CCC>TTC_Missense_G177E ;uc009wgu.3_NRAS_1:115251195-1…
#370	NRAS	TACTGGCGTATTTCTCTTAC	GTCCTTCTCAGCCATATAGTTTCTTGGCTTTATATATCTTGTGGAAAGGACGAAACACCGGGGACCAGTACATGAGGACTGTTTTAGAGCTAGAAATAGCAAGTTAAAATAAGGCTAGTCACTGAGTGACACATGTGTTC	uc009wgu.3_NRAS_1:115251231-115251233_CTG>TTG_silent_Q165Q ;uc009wgu.3_NRAS_1:115251234-115251236_GCG>GTG_Missense_R164H
#371	NRAS	TTCTCTTACCAGTGTGTAAA	GTCCTTCTCAGCCATATAGTTTCTTGGCTTTATATATCTTGTGGAAAGGACGAAACACCGAGGGACCAGTACATGAGGACGTTTTAGAGCTAGAAATAGCAAGTTAAAATAAGGCTAGTCACTGAGTGACACATGTGTTC	uc009wgu.3_NRAS_1:115251243-115251245_TCT>TTT_Missense_R161K ;uc009wgu.3_NRAS_1:115251246-115251248_TAC>TAT_Missense_V160I
#372	NRAS	GATGGGACTCAGGGTTGTAT	GTCCTTCTCAGCCATATAGTTTCTTGGCTTTATATATCTTGTGGAAAGGACGAAACACCGTCTCGACACAGCAGGTCAAGGTTTTAGAGCTAGAAATAGCAAGTTAAAATAAGGCTAGTCACTGAGTGACACATGTGTTC	uc009wgu.3_NRAS_1:115251192-115251194_AGT>AAT_Missense_T178I
#373	NRAS	CAGCAGTGATGATGGGACTC	GTCCTTCTCAGCCATATAGTTTCTTGGCTTTATATATCTTGTGGAAAGGACGAAACACCGAGGAAGCAAGTAGTAATTGAGTTTTAGAGCTAGAAATAGCAAGTTAAAATAAGGCTAGTCACTGAGTGACACATGTGTTC	uc009wgu.3_NRAS_1:115251207-115251209_GCT>ACT_silent_S173S
#374	NRAS	AACTCAACAGCAGTGATGAT	GTCCTTCTCAGCCATATAGTTTCTTGGCTTTATATATCTTGTGGAAAGGACGAAACACCGACCAGTACATGAGGACTGGGGTTTTAGAGCTAGAAATAGCAAGTTAAAATAAGGCTAGTCACTGAGTGACACATGTGTTC	uc009wgu.3_NRAS_1:115251210-115251212_GTT>ATT_silent_N172N ;uc009wgu.3_NRAS_1:115251213-115251215_GAG>GAA_Missense_L171F ;uc009wgu.3_NRAS_1:115251213-115251215_GAG>AAG_silent_L171L ;uc009wgu.3_NRAS_1:115251213-115251215_GAG>AAA_Missense_L171F
#375	NRAS	AAACTCAACAGCAGTGATGA	GTCCTTCTCAGCCATATAGTTTCTTGGCTTTATATATCTTGTGGAAAGGACGAAACACCGAGTACAGTGCAATGAGGGACGTTTTAGAGCTAGAAATAGCAAGTTAAAATAAGGCTAGTCACTGAGTGACACATGTGTTC	uc009wgu.3_NRAS_1:115251210-115251212_GTT>ATT_silent_N172N ;uc009wgu.3_NRAS_1:115251213-115251215_GAG>GAA_Missense_L171F ;uc009wgu.3_NRAS_1:115251213-115251215_GAG>AAG_silent_L171L ;uc009wgu.3_NRAS_1:115251213-115251215_GAG>AAA_Missense_L171F
#376	NRAS	ACAGCAGTGATGATGGGACT	GTCCTTCTCAGCCATATAGTTTCTTGGCTTTATATATCTTGTGGAAAGGACGAAACACCGACAGCAGGTCAAGAGGAGTAGTTTTAGAGCTAGAAATAGCAAGTTAAAATAAGGCTAGTCACTGAGTGACACATGTGTTC	uc009wgu.3_NRAS_1:115251207-115251209_GCT>ACT_silent_S173S
#377	NRAS	TACCGAATGAAAAAACTCAA	GTCCTTCTCAGCCATATAGTTTCTTGGCTTTATATATCTTGTGGAAAGGACGAAACACCGTCGACACAGCAGGTCAAGAGGTTTTAGAGCTAGAAATAGCAAGTTAAAATAAGGCTAGTCACTGAGTGACACATGTGTTC	uc009wgu.3_NRAS_1:115251225-115251227_TCG>TCA_Nonsense_R167*
#378	NRAS	GATGCTTTTTACACACTGGT	GTCCTTCTCAGCCATATAGTTTCTTGGCTTTATATATCTTGTGGAAAGGACGAAACACCGTTCTCGACACAGCAGGTCAAGTTTTAGAGCTAGAAATAGCAAGTTAAAATAAGGCTAGTCACTGAGTGACACATGTGTTC	uc009wgu.3_NRAS_1:115251261-115251263_AGC>AAC_Missense_A155V
#379	NRAS	TACCTGTCTGGTCTTGGCTG	GTCCTTCTCAGCCATATAGTTTCTTGGCTTTATATATCTTGTGGAAAGGACGAAACACCGTATTCTCGACACAGCAGGTCGTTTTAGAGCTAGAAATAGCAAGTTAAAATAAGGCTAGTCACTGAGTGACACATGTGTTC	uc009wgu.3_NRAS_1:115252190-115252192_CTG>TTG_silent_Q150Q ;uc009wgu.3_NRAS_1:115252193-115252195_TCT>TTT_Missense_R149K
#380	NRAS	TTGGCTGAGGTTTCAATGAA	GTCCTTCTCAGCCATATAGTTTCTTGGCTTTATATATCTTGTGGAAAGGACGAAACACCGTCTCTTGGATATTCTCGACAGTTTTAGAGCTAGAAATAGCAAGTTAAAATAAGGCTAGTCACTGAGTGACACATGTGTTC	uc009wgu.3_NRAS_1:115252202-115252204_GGC>GGT_Missense_A146T
#381	NRAS	CGTAACTCTTGGCCAGTTCG	GTCCTTCTCAGCCATATAGTTTCTTGGCTTTATATATCTTGTGGAAAGGACGAAACACCGGAAGCAAGTAGTAATTGATGGTTTTAGAGCTAGAAATAGCAAGTTAAAATAAGGCTAGTCACTGAGTGACACATGTGTTC	uc009wgu.3_NRAS_1:115252232-115252234_ACT>ATT_Missense_S136N ;uc009wgu.3_NRAS_1:115252235-115252237_CTT>TTT_silent_K135K
#382	NRAS	GTAACTCTTGGCCAGTTCGT	GTCCTTCTCAGCCATATAGTTTCTTGGCTTTATATATCTTGTGGAAAGGACGAAACACCGGGATTCCTACAGGAAGCAAGGTTTTAGAGCTAGAAATAGCAAGTTAAAATAAGGCTAGTCACTGAGTGACACATGTGTTC	uc009wgu.3_NRAS_1:115252232-115252234_ACT>ATT_Missense_S136N ;uc009wgu.3_NRAS_1:115252235-115252237_CTT>TTT_silent_K135K
#383	NRAS	TTTGTATCAACTGTCCTTGT	GTCCTTCTCAGCCATATAGTTTCTTGGCTTTATATATCTTGTGGAAAGGACGAAACACCGAAGCTTAATAAAAAACCCCGGTTTTAGAGCTAGAAATAGCAAGTTAAAATAAGGCTAGTCACTGAGTGACACATGTGTTC	uc009wgu.3_NRAS_1:115252262-115252264_ATC>ATT_Missense_D126N
#384	NRAS	TTGTTTCCCACTAGCACCAT	GTCCTTCTCAGCCATATAGTTTCTTGGCTTTATATATCTTGTGGAAAGGACGAAACACCGAAAAAACCCCGCAGAGAGAGGTTTTAGAGCTAGAAATAGCAAGTTAAAATAAGGCTAGTCACTGAGTGACACATGTGTTC	uc009wgu.3_NRAS_1:115252295-115252297_TCC>TCT_Missense_G115R ;uc009wgu.3_NRAS_1:115252295-115252297_TCC>TTC_Missense_G115E ;uc009wgu.3_NRAS_1:115252295-115252297_TCC>TTT_Missense_G115K
#385	NRAS	ATACCTGTCTGGTCTTGGCT	GTCCTTCTCAGCCATATAGTTTCTTGGCTTTATATATCTTGTGGAAAGGACGAAACACCGTCTCTGCGGGGTTTTTTATTGTTTTAGAGCTAGAAATAGCAAGTTAAAATAAGGCTAGTCACTGAGTGACACATGTGTTC	uc009wgu.3_NRAS_1:115251273-115252189_ACC>ACT_Missense_G151S ;uc009wgu.3_NRAS_1:115251273-115252189_ACC>ATC_Missense_G151D ;uc009wgu.3_NRAS_1:115251273-115252189_ACC>ATT_Missense_G151N ;uc009wgu.3_NRAS_1:115252190-115252192_CTG>TTG_silent_Q150Q ;uc009wgu.3_NRAS_1:115252193-115252195_TCT>TTT_Missense_R149K
#386	NRAS	GGAATCCCGTAACTCTTGGC	GTCCTTCTCAGCCATATAGTTTCTTGGCTTTATATATCTTGTGGAAAGGACGAAACACCGCCGCAGAGAGAGCAGATTTGGTTTTAGAGCTAGAAATAGCAAGTTAAAATAAGGCTAGTCACTGAGTGACACATGTGTTC	uc009wgu.3_NRAS_1:115252226-115252228_CCC>CCT_Missense_G138R ;uc009wgu.3_NRAS_1:115252226-115252228_CCC>CTC_Missense_G138E ;uc009wgu.3_NRAS_1:115252226-115252228_CCC>CTT_Missense_G138K ;uc009wgu.3_NRAS_1:115252226-115252228_CCC>TCC_silent_G138G ;uc009wgu.3_NRAS_1:115252226-115252228_CCC>TCT_Missense_G138R ;uc009wgu.3_NRAS_1:115252226-115252228_CCC>TTC_Missense_G138E ;uc009wgu.3_NRAS_1:115252226-1…
#387	NRAS	AAATCACACTTGTTTCCCAC	GTCCTTCTCAGCCATATAGTTTCTTGGCTTTATATATCTTGTGGAAAGGACGAAACACCGTCAAATCTGCTCTCTCTGCGGTTTTAGAGCTAGAAATAGCAAGTTAAAATAAGGCTAGTCACTGAGTGACACATGTGTTC	uc009wgu.3_NRAS_1:115252283-115252285_ATC>ATT_Missense_D119N ;uc009wgu.3_NRAS_1:115252286-115252288_ACA>ATA_Missense_C118Y
#388	NRAS	CTTGTTTCCCACTAGCACCA	GTCCTTCTCAGCCATATAGTTTCTTGGCTTTATATATCTTGTGGAAAGGACGAAACACCGTTCAAATCTGCTCTCTCTGCGTTTTAGAGCTAGAAATAGCAAGTTAAAATAAGGCTAGTCACTGAGTGACACATGTGTTC	uc009wgu.3_NRAS_1:115252295-115252297_TCC>TCT_Missense_G115R ;uc009wgu.3_NRAS_1:115252295-115252297_TCC>TTC_Missense_G115E ;uc009wgu.3_NRAS_1:115252295-115252297_TCC>TTT_Missense_G115K
#389	NRAS	GCACCATAGGTACATCATCC	GTCCTTCTCAGCCATATAGTTTCTTGGCTTTATATATCTTGTGGAAAGGACGAAACACCGCTTCAAATCTGCTCTCTCTGGTTTTAGAGCTAGAAATAGCAAGTTAAAATAAGGCTAGTCACTGAGTGACACATGTGTTC	uc009wgu.3_NRAS_1:115252304-115252306_CAC>CAT_Missense_V112M ;uc009wgu.3_NRAS_1:115252304-115252306_CAC>TAC_silent_V112V ;uc009wgu.3_NRAS_1:115252304-115252306_CAC>TAT_Missense_V112I ;uc009wgu.3_NRAS_1:115252307-115252309_CAT>TAT_Missense_M111I
#390	NRAS	AACCTCAGCCAAGACCAGAC	GTCCTTCTCAGCCATATAGTTTCTTGGCTTTATATATCTTGTGGAAAGGACGAAACACCGCAGGTTCATGCTTTTATCAAGTTTTAGAGCTAGAAATAGCAAGTTAAAATAAGGCTAGTCACTGAGTGACACATGTGTTC	uc009wgu.3_NRAS_1:115252202-115252204_GGC>GAC_Missense_A146V ;uc009wgu.3_NRAS_1:115252202-115252204_GGC>AGC_silent_A146A ;uc009wgu.3_NRAS_1:115252202-115252204_GGC>AAC_Missense_A146V ;uc009wgu.3_NRAS_1:115252205-115252207_TGA>TAA_Missense_S145L ;uc009wgu.3_NRAS_1:115252208-115252210_GGT>GAT_Missense_T144I ;uc009wgu.3_NRAS_1:115252208-115252210_GGT>AGT_silent_T144T ;uc009wgu.3_NRAS_1:115252208-115…
#391	NRAS	ACGAACTGGCCAAGAGTTAC	GTCCTTCTCAGCCATATAGTTTCTTGGCTTTATATATCTTGTGGAAAGGACGAAACACCGTTATCAAGAGATCTGATGCTGTTTTAGAGCTAGAAATAGCAAGTTAAAATAAGGCTAGTCACTGAGTGACACATGTGTTC	uc009wgu.3_NRAS_1:115252241-115252243_CAG>CAA_silent_L133L
#392	NRAS	CACGAACTGGCCAAGAGTTA	GTCCTTCTCAGCCATATAGTTTCTTGGCTTTATATATCTTGTGGAAAGGACGAAACACCGTATCAAGAGATCTGATGCTGGTTTTAGAGCTAGAAATAGCAAGTTAAAATAAGGCTAGTCACTGAGTGACACATGTGTTC	uc009wgu.3_NRAS_1:115252241-115252243_CAG>CAA_silent_L133L
#393	NRAS	TACAAAACAAGCCCACGAAC	GTCCTTCTCAGCCATATAGTTTCTTGGCTTTATATATCTTGTGGAAAGGACGAAACACCGGAGATCTGATGCTGAGGAAGGTTTTAGAGCTAGAAATAGCAAGTTAAAATAAGGCTAGTCACTGAGTGACACATGTGTTC	uc009wgu.3_NRAS_1:115252253-115252255_TTG>TTA_Nonsense_Q129* ;uc009wgu.3_NRAS_1:115252259-115252261_TGT>TAT_Missense_T127I
#394	NRAS	GATGTACCTATGGTGCTAGT	GTCCTTCTCAGCCATATAGTTTCTTGGCTTTATATATCTTGTGGAAAGGACGAAACACCGAGCATCAGATCTCTTGATAAGTTTTAGAGCTAGAAATAGCAAGTTAAAATAAGGCTAGTCACTGAGTGACACATGTGTTC	uc009wgu.3_NRAS_1:115252310-115252312_AGG>AGA_Missense_P110S ;uc009wgu.3_NRAS_1:115252310-115252312_AGG>AAG_Missense_P110L ;uc009wgu.3_NRAS_1:115252310-115252312_AGG>AAA_Missense_P110F
#395	NRAS	TGATGTACCTATGGTGCTAG	GTCCTTCTCAGCCATATAGTTTCTTGGCTTTATATATCTTGTGGAAAGGACGAAACACCGAAAATCCACTTCCTCAGCATGTTTTAGAGCTAGAAATAGCAAGTTAAAATAAGGCTAGTCACTGAGTGACACATGTGTTC	uc009wgu.3_NRAS_1:115252310-115252312_AGG>AGA_Missense_P110S ;uc009wgu.3_NRAS_1:115252310-115252312_AGG>AAG_Missense_P110L ;uc009wgu.3_NRAS_1:115252310-115252312_AGG>AAA_Missense_P110F
#396	NRAS	AGACTCGGATGATGTACCTA	GTCCTTCTCAGCCATATAGTTTCTTGGCTTTATATATCTTGTGGAAAGGACGAAACACCGACCTGCAAAATCCACTTCCTGTTTTAGAGCTAGAAATAGCAAGTTAAAATAAGGCTAGTCACTGAGTGACACATGTGTTC	uc009wgu.3_NRAS_1:115252322-115252324_CGA>CAA_Missense_S106L ;uc009wgu.3_NRAS_1:115252325-115252327_GTC>ATC_silent_D105D
#397	NRAS	GATTAAGCGAGTAAAAGACT	GTCCTTCTCAGCCATATAGTTTCTTGGCTTTATATATCTTGTGGAAAGGACGAAACACCGGGTTGGCTCTGCTCCACCATGTTTTAGAGCTAGAAATAGCAAGTTAAAATAAGGCTAGTCACTGAGTGACACATGTGTTC	uc009wgu.3_NRAS_1:115252334-115252336_TCG>TCA_Nonsense_R102*
#398	NRAS	AAACCTCAGCCAAGACCAGA	GTCCTTCTCAGCCATATAGTTTCTTGGCTTTATATATCTTGTGGAAAGGACGAAACACCGGCTCCACCATCGGCCTTAACGTTTTAGAGCTAGAAATAGCAAGTTAAAATAAGGCTAGTCACTGAGTGACACATGTGTTC	uc009wgu.3_NRAS_1:115252205-115252207_TGA>TAA_Missense_S145L ;uc009wgu.3_NRAS_1:115252208-115252210_GGT>GAT_Missense_T144I ;uc009wgu.3_NRAS_1:115252208-115252210_GGT>AGT_silent_T144T ;uc009wgu.3_NRAS_1:115252208-115252210_GGT>AAT_Missense_T144I
#399	NRAS	ATTGAAACCTCAGCCAAGAC	GTCCTTCTCAGCCATATAGTTTCTTGGCTTTATATATCTTGTGGAAAGGACGAAACACCGACCATCGGCCTTAACCAGCCGTTTTAGAGCTAGAAATAGCAAGTTAAAATAAGGCTAGTCACTGAGTGACACATGTGTTC	uc009wgu.3_NRAS_1:115252208-115252210_GGT>GAT_Missense_T144I ;uc009wgu.3_NRAS_1:115252208-115252210_GGT>AGT_silent_T144T ;uc009wgu.3_NRAS_1:115252208-115252210_GGT>AAT_Missense_T144I
#400	NRAS	CATTCATTGAAACCTCAGCC	GTCCTTCTCAGCCATATAGTTTCTTGGCTTTATATATCTTGTGGAAAGGACGAAACACCGTTCTCGAACTAATGTATAGAGTTTTAGAGCTAGAAATAGCAAGTTAAAATAAGGCTAGTCACTGAGTGACACATGTGTTC	uc009wgu.3_NRAS_1:115252217-115252219_GAA>AAA_silent_F141F
#401	NRAS	GATTCCATTCATTGAAACCT	GTCCTTCTCAGCCATATAGTTTCTTGGCTTTATATATCTTGTGGAAAGGACGAAACACCGGAATTTCTCGAACTAATGTAGTTTTAGAGCTAGAAATAGCAAGTTAAAATAAGGCTAGTCACTGAGTGACACATGTGTTC	uc009wgu.3_NRAS_1:115252217-115252219_GAA>AAA_silent_F141F ;uc009wgu.3_NRAS_1:115252220-115252222_TGG>TGA_Missense_P140S ;uc009wgu.3_NRAS_1:115252220-115252222_TGG>TAG_Missense_P140L ;uc009wgu.3_NRAS_1:115252220-115252222_TGG>TAA_Missense_P140L
#402	NRAS	CAAGCCCACGAACTGGCCAA	GTCCTTCTCAGCCATATAGTTTCTTGGCTTTATATATCTTGTGGAAAGGACGAAACACCGTTTCTCGAACTAATGTATAGGTTTTAGAGCTAGAAATAGCAAGTTAAAATAAGGCTAGTCACTGAGTGACACATGTGTTC	uc009wgu.3_NRAS_1:115252247-115252249_GTG>GTA_Missense_H131Y ;uc009wgu.3_NRAS_1:115252247-115252249_GTG>ATG_silent_H131H ;uc009wgu.3_NRAS_1:115252247-115252249_GTG>ATA_Missense_H131Y ;uc009wgu.3_NRAS_1:115252250-115252252_GGC>GAC_Missense_A130V ;uc009wgu.3_NRAS_1:115252250-115252252_GGC>AGC_silent_A130A ;uc009wgu.3_NRAS_1:115252250-115252252_GGC>AAC_Missense_A130V
#403	NRAS	AACAAGCCCACGAACTGGCC	GTCCTTCTCAGCCATATAGTTTCTTGGCTTTATATATCTTGTGGAAAGGACGAAACACCGTGAGCAAAGATGGTAAAAAGGTTTTAGAGCTAGAAATAGCAAGTTAAAATAAGGCTAGTCACTGAGTGACACATGTGTTC	uc009wgu.3_NRAS_1:115252250-115252252_GGC>GAC_Missense_A130V ;uc009wgu.3_NRAS_1:115252250-115252252_GGC>AGC_silent_A130A ;uc009wgu.3_NRAS_1:115252250-115252252_GGC>AAC_Missense_A130V ;uc009wgu.3_NRAS_1:115252253-115252255_TTG>TTA_Nonsense_Q129*
#404	NRAS	AAGGACAGTTGATACAAAAC	GTCCTTCTCAGCCATATAGTTTCTTGGCTTTATATATCTTGTGGAAAGGACGAAACACCGAGATGAGCAAAGATGGTAAAGTTTTAGAGCTAGAAATAGCAAGTTAAAATAAGGCTAGTCACTGAGTGACACATGTGTTC	uc009wgu.3_NRAS_1:115252268-115252270_TGT>TAT_Missense_T124I
#405	NRAS	GGAGCAGATTAAGCGAGTAA	GTCCTTCTCAGCCATATAGTTTCTTGGCTTTATATATCTTGTGGAAAGGACGAAACACCGCGAAAACATAAAGAAAAGATGTTTTAGAGCTAGAAATAGCAAGTTAAAATAAGGCTAGTCACTGAGTGACACATGTGTTC	uc009wgu.3_NRAS_1:115252343-115252345_CTG>CTA_Nonsense_Q99*
#406	NRAS	GATCATATTCATCTACAAAG	GTCCTTCTCAGCCATATAGTTTCTTGGCTTTATATATCTTGTGGAAAGGACGAAACACCGAAATTCGAAAACATAAAGAAGTTTTAGAGCTAGAAATAGCAAGTTAAAATAAGGCTAGTCACTGAGTGACACATGTGTTC	uc009wgu.3_NRAS_1:115258683-115258685_ATC>ATT_Missense_D33N ;uc009wgu.3_NRAS_1:115258689-115258691_TTC>TTT_Missense_E31K
#407	NRAS	ATTCATCTACAAAGTGGTTC	GTCCTTCTCAGCCATATAGTTTCTTGGCTTTATATATCTTGTGGAAAGGACGAAACACCGTGCCTTCTATACATTAGTTCGTTTTAGAGCTAGAAATAGCAAGTTAAAATAAGGCTAGTCACTGAGTGACACATGTGTTC	uc009wgu.3_NRAS_1:115258689-115258691_TTC>TTT_Missense_E31K ;uc009wgu.3_NRAS_1:115258692-115258694_ATC>ATT_Missense_D30N ;uc009wgu.3_NRAS_1:115258695-115258697_TAC>TAT_Missense_V29I
#408	NRAS	TGGGATCATATTCATCTACA	GTCCTTCTCAGCCATATAGTTTCTTGGCTTTATATATCTTGTGGAAAGGACGAAACACCGTTAAGGCCGATGGTGGAGCAGTTTTAGAGCTAGAAATAGCAAGTTAAAATAAGGCTAGTCACTGAGTGACACATGTGTTC	uc009wgu.3_NRAS_1:115258683-115258685_ATC>ATT_Missense_D33N
#409	NRAS	TCTACAAAGTGGTTCTGGAT	GTCCTTCTCAGCCATATAGTTTCTTGGCTTTATATATCTTGTGGAAAGGACGAAACACCGGGGCTGGTTAAGGCCGATGGGTTTTAGAGCTAGAAATAGCAAGTTAAAATAAGGCTAGTCACTGAGTGACACATGTGTTC	uc009wgu.3_NRAS_1:115258695-115258697_TAC>TAT_Missense_V29I
#410	NRAS	CCACCTGCTCCAACCACCAC	GTCCTTCTCAGCCATATAGTTTCTTGGCTTTATATATCTTGTGGAAAGGACGAAACACCGGCTGGGCTGGTTAAGGCCGAGTTTTAGAGCTAGAAATAGCAAGTTAAAATAAGGCTAGTCACTGAGTGACACATGTGTTC	uc009wgu.3_NRAS_1:115258746-115258748_ACC>ACT_Missense_G12S ;uc009wgu.3_NRAS_1:115258746-115258748_ACC>ATC_Missense_G12D ;uc009wgu.3_NRAS_1:115258746-115258748_ACC>ATT_Missense_G12N ;uc009wgu.3_NRAS_1:115258749-115258751_TGC>TGT_Missense_A11T
#411	NRAS	AACCACCACCAGTTTGTACT	GTCCTTCTCAGCCATATAGTTTCTTGGCTTTATATATCTTGTGGAAAGGACGAAACACCGAGCACACCAACCCATGCTGCGTTTTAGAGCTAGAAATAGCAAGTTAAAATAAGGCTAGTCACTGAGTGACACATGTGTTC	uc009wgu.3_NRAS_1:115258758-115258760_CAC>CAT_Missense_V8M ;uc009wgu.3_NRAS_1:115258758-115258760_CAC>TAC_silent_V8V ;uc009wgu.3_NRAS_1:115258758-115258760_CAC>TAT_Missense_V8I ;uc009wgu.3_NRAS_1:115258761-115258763_CAC>CAT_Missense_V7M ;uc009wgu.3_NRAS_1:115258761-115258763_CAC>TAC_silent_V7V ;uc009wgu.3_NRAS_1:115258761-115258763_CAC>TAT_Missense_V7I
#412	NRAS	AAACTGGTGGTGGTTGGAGC	GTCCTTCTCAGCCATATAGTTTCTTGGCTTTATATATCTTGTGGAAAGGACGAAACACCGGCAGCATGGGTTGGTGTGCTGTTTTAGAGCTAGAAATAGCAAGTTAAAATAAGGCTAGTCACTGAGTGACACATGTGTTC	uc009wgu.3_NRAS_1:115258764-115258766_CAG>CAA_silent_L6L
#413	NRAS	GAGTACAAACTGGTGGTGGT	GTCCTTCTCAGCCATATAGTTTCTTGGCTTTATATATCTTGTGGAAAGGACGAAACACCGAGCAGCATGGGTTGGTGTGCGTTTTAGAGCTAGAAATAGCAAGTTAAAATAAGGCTAGTCACTGAGTGACACATGTGTTC	uc009wgu.3_NRAS_1:115258770-115258772_GTA>ATA_silent_Y4Y
#414	NRAS	AATGACTGAGTACAAACTGG	GTCCTTCTCAGCCATATAGTTTCTTGGCTTTATATATCTTGTGGAAAGGACGAAACACCGTAGACGCCAGCAGCATGGGTGTTTTAGAGCTAGAAATAGCAAGTTAAAATAAGGCTAGTCACTGAGTGACACATGTGTTC	uc009wgu.3_NRAS_1:115258776-115258778_AGT>AAT_Missense_T2I
#415	NRAS	GCTAATCCAGAACCACTTTG	GTCCTTCTCAGCCATATAGTTTCTTGGCTTTATATATCTTGTGGAAAGGACGAAACACCGTTTTTTTCAATCTGTATTGTGTTTTAGAGCTAGAAATAGCAAGTTAAAATAAGGCTAGTCACTGAGTGACACATGTGTTC	uc009wgu.3_NRAS_1:115258707-115258709_CTG>CTA_Nonsense_Q25* ;uc009wgu.3_NRAS_1:115258710-115258712_GAT>AAT_silent_I24I ;uc009wgu.3_NRAS_1:115258713-115258715_TAG>TAA_silent_L23L
#416	NRAS	CACTGACAATCCAGCTAATC	GTCCTTCTCAGCCATATAGTTTCTTGGCTTTATATATCTTGTGGAAAGGACGAAACACCGCTCCCTCACCAATGTATAAAGTTTTAGAGCTAGAAATAGCAAGTTAAAATAAGGCTAGTCACTGAGTGACACATGTGTTC	uc009wgu.3_NRAS_1:115258722-115258724_TGT>TAT_Missense_T20I ;uc009wgu.3_NRAS_1:115258725-115258727_CAG>CAA_silent_L19L
#417	NRAS	GGAAAAGCGCACTGACAATC	GTCCTTCTCAGCCATATAGTTTCTTGGCTTTATATATCTTGTGGAAAGGACGAAACACCGATGCTTTTTATACATTGGTGGTTTTAGAGCTAGAAATAGCAAGTTAAAATAAGGCTAGTCACTGAGTGACACATGTGTTC	uc009wgu.3_NRAS_1:115258731-115258733_GCT>ACT_silent_S17S
#418	NRAS	GGAGCAGGTGGTGTTGGGAA	GTCCTTCTCAGCCATATAGTTTCTTGGCTTTATATATCTTGTGGAAAGGACGAAACACCGAAAAAATCAGCAAAGAAGAAGTTTTAGAGCTAGAAATAGCAAGTTAAAATAAGGCTAGTCACTGAGTGACACATGTGTTC	uc009wgu.3_NRAS_1:115258749-115258751_TGC>TAC_Missense_A11V
#419	NRAS	CAAACTGGTGGTGGTTGGAG	GTCCTTCTCAGCCATATAGTTTCTTGGCTTTATATATCTTGTGGAAAGGACGAAACACCGCAATACAGATTGAAAAAAATGTTTTAGAGCTAGAAATAGCAAGTTAAAATAAGGCTAGTCACTGAGTGACACATGTGTTC	uc009wgu.3_NRAS_1:115258764-115258766_CAG>CAA_silent_L6L
#420	NRAS	GTACAAACTGGTGGTGGTTG	GTCCTTCTCAGCCATATAGTTTCTTGGCTTTATATATCTTGTGGAAAGGACGAAACACCGGATGCTTTTTATACATTGGTGTTTTAGAGCTAGAAATAGCAAGTTAAAATAAGGCTAGTCACTGAGTGACACATGTGTTC	uc009wgu.3_NRAS_1:115258764-115258766_CAG>CAA_silent_L6L ;uc009wgu.3_NRAS_1:115258770-115258772_GTA>ATA_silent_Y4Y
