# Supplementary material for: Single-cell analysis of a mutant library generated using CRISPR-guided deaminase in human melanoma cells
Source: Commun Biol. 2020 Apr 2;3:154. doi: 10.1038/s42003-020-0888-2 (PMC7118117; doi:10.1038/s42003-020-0888-2)
Supplement: Supplementary file 6 — Supplementary Data 4 [file 42003_2020_888_MOESM6_ESM.xlsx]

## Sheet: Replicate1
Linear regression results of cells for replicate 1. Varied genes depend on the condition: treatment, period, and their intersection (treatment:period).
	sgRNA ID	Genes that vary depend on
		Treatment condition	Period condition	Interaction (Treatment : Period)
	#401	SEMA3C, HLA-B, HLA-A, ID3, TOP1, THBS1, COL5A2, PAICS, SPARC, P4HB	PAICS
	#246	TGFA, ERRFI1, SLC20A1, DCBLD2, HMGA2, TFPI2, NFIB, HIPK2, B2M, SNRPB2, ANP32E, GARS, FTL	SPATS2L, NFIB, EIF4EBP1, AGPAT9, TFPI2
	#106	SYTL5, CD74, ADD3, CD55, HLA-B, SAT1, KLF6, B2M, DEK, AKAP12, CCL2, TRIB3, THBS1, TGFA, HLA-DRA, INHBA, EGR1, JUN, TPM1, FTL, ZBTB38, SPARC, FTH1, KLF9, SQSTM1, TSHZ2, FOS, HMGA2, PMEPA1, HMGA1, LDLR, SLC20A1, NFKBIZ, ATP1B1, SLMO2, PA2G4, CXCL1, DCBLD2, SFRP1, LRRFIP1, ACSL3, CTGF, NNMT, NOV, PPIB	NFIB, SLC20A1, ASNS, TRIB3
	#196	SYTL5, STMN1, CD55, HMGB2, HLA-E, DEK, AKAP12, RAI14, ADD3, S100A16, TGFA, SMC2, INHBA, PYGB, USP1, PTTG1, TOP2A, IFITM3, PFDN2, TCOF1, NFIB, TSHZ2, SFRP1, HMGA2, ANXA2, HMGA1, COL5A2, SNRPB2, PA2G4, DCBLD2, SLC20A1, PSIP1, MTHFD2, CCND1, ACSL3, ASNS, TFPI2, SELM, ANP32E, LYAR, NCAPG, KIF20B, SSR4, AGPAT9	SYTL5, STMN1, CD55, HMGB2, HLA-E, DEK, AKAP12, ADD3, S100A16, TGFA, SMC2, INHBA, PYGB, USP1, PTTG1, TOP2A, IFITM3, PFDN2, TCOF1, NFIB, TSHZ2, SFRP1, HMGA2, ANXA2, HMGA1, COL5A2, SNRPB2, PA2G4, DCBLD2, SLC20A1, PSIP1, MTHFD2, CCND1, ACSL3, ASNS, TFPI2, SELM, ANP32E, LYAR, NCAPG, KIF20B, AGPAT9
	#353	COL5A2, SEMA3C, ADD3, IFI6, CTSA, POLR2L, CYR61, FSTL1, IRF2BP2, MALAT1, NREP, TMEM59, TNS3, ATP6V0E1, TUBA1A
	#292	CD74, CCL2, HLA-DRA, SOD2, FOS, CCND1, CTSA, NREP, SMC2, SEMA3C, PRAF2, HMGA1, ZBTB38, SCG5, DEK, ATP6V0E1, NOV, HTRA1, FTL	HIST1H4C, SAT1, SMC2, MALAT1, MTAP, FTL
	#349	CD74, CD55, TSHZ2, ASNS, TFPI2, INHBA, SPARC, TRIB3, MLF1IP, XRCC2	CCL2, XRCC2, ASNS, CD55	INHBA, CD55, XRCC2, ASNS, TRIB3
	#238	HIST1H4C, ERRFI1, VMP1, LUM, TIMP1, MKI67, FOSB, AKR1B1, MYO1B, MYL6, HIPK2, B2M, DEK, AKAP12, CYR61, XRCC2, NES, TGFA, HLA-A, NNMT, ASPM, SMC3, NOP56, SMC4, TPM1, FSTL1, ZBTB38, PYGB, MARCKS, DIO2, CTSA, FTH1, SH3KBP1, TOP2A, MGST1, FOS, CENPF, SFRP1, HMGA2, SEMA3C, PMEPA1, HMGA1, COL5A2, POSTN, LDLR, SNRPB2, SCG5, CCL2, PRSS23, GARS, LRRFIP1, FTL, DCBLD2, DDX21, SLC20A1, MTHFD2, CCND1, MAGED1, …
	#242	CCL2	CCL2, ADD3, THBS1	CCL2, DKC1
	#25		CYR61, ASNS, TRIB3, C16orf52, MMP2, GARS
	#376		HIST1H4C
	#155	HIST1H4C, PFDN2, TIMP2, FOS, EGR1, SFRP1, EIF4EBP1, TXNIP	TXNIP, TIMP2
	#279		SMC2, HLA-C, FOSB, GPNMB, TRIB3, EGR1, SMC4, TPM1, TNS3, ZFP36, FOS, CTSA, CTSD, COL5A2, LDLR, COL5A1, POLR2L, CXCL1, CTGF, NNMT, C16orf52, ATP6V0E1, WNT5A
	#123	CTGF, CYR61, FOS
	#339	TGFA, THBS1	TGFA, MTHFD2
	#197	HIST1H4C, MKI67, SNRPB2, STMN1, SOD2, CCND1, SMC3, SMC2, SMC4, TOP1, ATP1B1, IRF2BP2, TSHZ2, CTGF, MALAT1, C3, PTTG1, KIAA0101, NOV, ATF3	SOD2, TSHZ2, ATP1B1, IRF2BP2, MALAT1, CTGF, C3
	#380	CXCL1, SELM, POSTN, IFI6, SCARB2, FOSB, CTSD, HLA-E, THBS1, C3, ZFP36, JUN, SSR4, NNMT, MAGED1, TNS3, CCL2, SCG5, ATF3	C3, ZFP36, HLA-E	HLA-E
	#201	TGFA, CCND1, THBS1, SMC3, FTL, KLF6, B2M, TRIB3, FTH1, HLA-A, ATF3	TGFA, TRIB3
	#261	CCL2, MKI67, SAT1, HLA-C, FOSB, HLA-E, NFKBIZ, LUM, CCDC102B, EGR1, ZFP36, PRAF2, IRF2BP2, MARCKS, DIO2, C3, SCG5, SOD2, FOS, ZFP36L1, COL5A2, TNS3, NREP, ATP6V0E1, CXCL1, POSTN, RAI14, CTGF, PRSS23, C1R, ATF3	CCL2, MKI67, SAT1, HLA-C, FOSB, HLA-E, NFKBIZ, LUM, CCDC102B, EGR1, ZFP36, PRAF2, IRF2BP2, MARCKS, DIO2, C3, SCG5, SOD2, FOS, ZFP36L1, COL5A2, TNS3, NREP, ATP6V0E1, CXCL1, POSTN, RAI14, CTGF, PRSS23, C1R, ATF3
	#361	CCL2, MKI67, CD63, CENPF, P4HB, THBS1, MYL6, B2M, AKAP12, FTL	MYL6, MKI67, CD63, FTL
	#44	VMP1, ADD3, FOSB, ANP32E, ANP32B, SOD2, LUM, JUN, FSTL1, MARCKS, DIO2, C3, CD63, PMEPA1, COL5A2, COL5A1, AKR1B1, FN1, MAGED1, RAI14, NNMT, SSR4, PRSS23, MMP2, AGPAT9	VMP1, CD63, RAI14, ANP32E, SSR4, ADD3, AGPAT9
	#219	ERRFI1, TIMP1, HLA-B, NOP58, INHBA, GPNMB, THBS1, PAICS, PFDN2, TCOF1, SEPW1, FOS, CTSD, PMEPA1, HMGA1, LGALS3BP, SNRPB2, TGFBI, COL5A2, SEMA3C, SFRP1, LRRFIP1, CCND1, TOP1, DKC1, ZBTB38, FBL
	#409	COL5A2, HLA-DRA, FN1, MAGED1, TUBA1A, GPNMB, THBS1, LGALS3BP, TNS3
	#306	MTHFD2, THBS1, AKAP12, MLF1IP, WNT5A, NES
	#87		SYTL5, ERRFI1, STMN1, TIMP2, CD55, HIPK2, DEK, RAI14, MALAT1, ADD3, AKR1B1, INHBA, EGR1, PAICS, PYGB, TMEM59, C3, SH3KBP1, KLF9, PFDN2, SOD2, ROMO1, CTSD, HMGA2, PMEPA1, HMGA1, LDLR, SFRP1, CCL2, ATP1B1, SLMO2, PA2G4, LRRFIP1, NFIB, SLC20A1, PSIP1, MTHFD2, CCND1, ACSL3, TOP1, ITM2B, DKC1, ATP6V0E1, MMP2, AGPAT9
	#105		TCOF1, USP1, SMC2, PAICS, LDLR, SCARB2, FBL
	#149	SAT1, TIMP2, HLA-B, SCG5, HLA-E, MYL6, TXNIP, TRIB3, MALAT1, LUM, NOP58, EGR1, JUN, ZFP36, INHBA, DIO2, IFITM3, CYR61, FOS, CTSD, COL5A2, NREP, AKR1B1, GARS, CXCL1, DCBLD2, IFI6, MAGED1, CTGF, COL5A1	CXCL1, DCBLD2, TIMP2, EGR1, CTSD, HLA-E, TRIB3, AKR1B1, GARS	CXCL1, CTSD
	#267	CCL2, SCG5, GPNMB, NFKBIZ, TXNIP, CYR61, THBS1, LUM, CCDC102B, EGR1, ZFP36, TPM1, FSTL1, MARCKS, DIO2, C3, HLA-A, SOD2, ATP1B1, POSTN, CXCL1, SELM, FN1, IFI6, ITM2B, CTGF, NNMT, HTRA1, C1R
	#111	CCL2, HLA-C, GPNMB, TRIB3, LUM, JUN, ZFP36, TPM1, FSTL1, KLF6, C3, FOS, POSTN, AKR1B1, CXCL1, SELM, FN1, CTGF, NNMT, HTRA1, C1R, MMP2, ATF3	CCL2, HLA-C, GPNMB, TRIB3, LUM, JUN, ZFP36, TPM1, FSTL1, KLF6, C3, FOS, POSTN, AKR1B1, CXCL1, SELM, FN1, CTGF, NNMT, HTRA1, C1R, MMP2, ATF3	CCL2, HLA-C, GPNMB, TRIB3, LUM, JUN, ZFP36, TPM1, FSTL1, KLF6, C3, FOS, POSTN, AKR1B1, CXCL1, SELM, FN1, CTGF, NNMT, HTRA1, C1R, MMP2, ATF3
	#331	PSIP1, CENPF, MYO1B, HMGA1, NFKBIZ, ANP32E, SLMO2
	#96	CCL2, SEMA3C, TIMP2, SCARB2, THBS1, TNS3
	#417	SYTL5, NFIB, FOSB, B2M, TPM1, HMGA1, SPARC, MLF1IP, SLMO2, SCG5, S100A16	SYTL5, B2M, TPM1
	#294	ZBTB38, JUN, LYAR, TOP1, MAGED1
	#280	SPATS2L, CCDC102B, FOS, HLA-C, SCG5, GPNMB, POSTN, ZFP36, NREP, DIO2, WNT5A, AKR1B1	AKR1B1, SPATS2L, CCDC102B, FOS
	#12	MKI67, VMP1, CD55, HLA-C, HLA-B, FOSB, MYO1B, HLA-E, GPNMB, MGST1, RAI14, TXNIP, CD63, MIR24-2, LUM, TGFA, CCDC102B, EGR1, CTGF, FSTL1, IRF2BP2, KLF6, MARCKS, DIO2, TMEM59, TNS3, SSR4, SCG5, HLA-A, PFDN2, TCOF1, CTSA, P4HB, PRSS23, HMGA2, ZFP36L1, PMEPA1, LGALS3BP, POSTN, GRN, POLR2L, AKR1B1, MTAP, SEMA3C, LRRFIP1, CALR, ID3, TOP1, ZFP36, CYR61, EIF4EBP1, ATF3, DKC1, MMP2, AGPAT9
	#327	CD74, IFITM3, JUN, TUBA1A, CTSD, KLF6, AKAP12, PA2G4
	#212	CD74, CCL2, ADD3, TIMP2, HLA-C, SCG5, NFKBIZ, MALAT1, TXNIP, HTRA1, TGFA, HLA-DRA, CCDC102B, TUBA1A, EGR1, JUN, THBS1, IRF2BP2, PYGB, NNMT, TMEM59, C3, IFITM3, SEPW1, FOS, CTSA, PRSS23, LGALS3BP, NREP, GRN, AKR1B1, GARS, SEMA3C, SCARB2, ID3, ITM2B, ZFP36, COL5A1, GOLGB1, MAGED1, NOV, PPIB, ATF3	CD74, ADD3, CCDC102B, EGR1, PPIB, PYGB, GOLGB1, TXNIP, AKR1B1, GARS, ATF3
	#68	SEMA3C, SNRPB2, TIMP2, JUN, CTSD, INHBA, TNS3
	#166	COL5A2, COL5A1, ZFP36L1, DIO2, FOS
	#48	HIST1H4C, CCL2, STMN1, HLA-C, HLA-A, MYO1B, HLA-E, GPNMB, ANP32B, KIAA0101, HLA-DRA, NOP58, KLF6, SMC3, EGR1, JUN, MMP2, PRAF2, ZBTB38, TMEM59, PTTG1, ANXA2, FOS, CTSA, P4HB, CTSD, ATP1B1, NREP, POLR2L, AKR1B1, SEMA3C, PSIP1, FN1, CCND1, ACSL3, RAI14, IFI6, DKC1, NCAPG, NOV, KIF20B, AGPAT9	HIST1H4C, CCL2, STMN1, HLA-C, HLA-A, MYO1B, HLA-E, GPNMB, ANP32B, KIAA0101, HLA-DRA, NOP58, KLF6, SMC3, EGR1, JUN, MMP2, PRAF2, ZBTB38, TMEM59, PTTG1, ANXA2, FOS, CTSA, P4HB, CTSD, ATP1B1, NREP, POLR2L, AKR1B1, SEMA3C, PSIP1, FN1, CCND1, ACSL3, RAI14, IFI6, DKC1, NCAPG, NOV, KIF20B, AGPAT9
	#19	HIST1H4C, ERRFI1, B2M, AKAP12, TRIB3, HLA-DRA, SMC2, PYGB, THBS1, INHBA, SPARC, FOS, HMGA1, NCAPG, LDLR, CD74, SFRP1, ACSL3, ASNS, TOP1, DKC1, C16orf52, NOV, PPIB, AGPAT9	ACSL3, ERRFI1, ASNS, TRIB3
	#210	COL5A2, HLA-A
	#408	DCBLD2, SFRP1, JUN, HMGA1, COL5A2, PAICS, AKAP12, PRSS23, HTRA1, S100A16	MMP2, HTRA1
	#374	MKI67, TIMP2, HLA-B, HLA-E, GPNMB, B2M, AKAP12, TRIB3, TXNIP, HLA-DRA, TUBA1A, FOS, SMC4, SPARC, CTSA, ANXA2, DCBLD2, CENPF, SEMA3C, HMGA1, COL5A2, SLC20A1, FTL, SELM, DDX21, SFRP1, PSAP, ASNS, NNMT, DKC1, C16orf52	SLC20A1, TRIB3, ASNS, MALAT1, SRP14, C16orf52
	#394	HLA-C, HLA-B, FOSB, MYO1B, HLA-E, TRIB3, LUM, JUN, FSTL1, MARCKS, DIO2, C3, ROMO1, CYR61, CTSA, COL5A2, GRN, GARS, CXCL1, SEMA3C, ZFP36, NNMT, NOV, MMP2	SEMA3C, ROMO1, GARS, TRIB3
	#351	SYTL5, CD55, TSHZ2, EGR1, HLA-E, MLF1IP	SYTL5, MLF1IP, CD55
	#146	COL5A2, NFIB, SLC20A1, HIPK2, HLA-B, HLA-A, ATP1B1, MYL6, PAICS, B2M, FTH1, AGPAT9
	#357	ATP6V0E1, FTL, SLC20A1, NNMT, DKC1
	#172	CCL2, HLA-DRA, SMC3, GPNMB, PMEPA1, THBS1, KLF9
	#84	COL5A2, DCBLD2, SEMA3C, FOS, ASPM, CALR, ID3, PRAF2, NFKBIZ, CTGF, TFPI2, NCAPG, FOSB, ATF3	NCAPG, ASPM, STMN1, TFPI2
	#269	MKI67, TPM1, HMGA1, COL5A2, COL5A1, NREP, DIO2, NOV	MKI67, NOV, COL5A1	MKI67, NOV, COL5A1
	#381		CD74, MKI67, STMN1, TIMP2, USP1, DEK, RAI14, KIAA0101, XRCC2, ASPM, SMC4, HMGB2, PTTG1, TOP2A, ROMO1, CENPF, HMGA1, LDLR, SNRPB2, CALR, TFPI2, LYAR, DKC1, NCAPG, AGPAT9
	#358	HIST1H4C, ERRFI1, HMGB2, FOSB, SYTL5, TRIB3, KIAA0101, XRCC2, MIR24-2, NES, ASPM, SMC2, PYGB, HLA-B, LYAR, SPATS2L, ZFP36L1, LDLR, PTTG1, NFIB, SFRP1, LRRFIP1, ACSL3, ASNS, TFPI2, EIF4EBP1, NCAPG, MLF1IP, KIF20B, AGPAT9	HIST1H4C, ERRFI1, HMGB2, FOSB, SYTL5, TRIB3, KIAA0101, XRCC2, MIR24-2, NES, ASPM, SMC2, PYGB, HLA-B, LYAR, SPATS2L, ZFP36L1, LDLR, SNRPB2, PTTG1, NFIB, SFRP1, LRRFIP1, ACSL3, ASNS, TFPI2, EIF4EBP1, NCAPG, MLF1IP, KIF20B, GOLGB1, AGPAT9
	#360	CYR61, TIMP2, POLR2L, MYO1B, PMEPA1, GPNMB, COL5A1, NREP, SSR4, PRAF2, TMEM59, AKAP12, NOV, GARS, ATF3
	#141	TIMP1, HLA-B, B2M, TRIB3, EGR1, JUN, GPNMB, TPM1, INHBA, C3, PTTG1, KLF9, ANXA2, TCOF1, COL5A2, SLMO2, LGALS3BP, TFPI2, CTGF, NNMT, ATP6V0E1, ATF3	EGR1, JUN, TRIB3
	#234	HLA-DRA, ZBTB38, CCND1, GPNMB, HMGA1, IRF2BP2, INHBA, THBS1, SEMA3C
	#276	ERRFI1, NOP56, CD55, HIPK2, B2M, DEK, TRIB3, TGFA, SMC2, ZBTB38, PTTG1, TOP2A, PFDN2, CD63, HMGA2, HMGA1, LDLR, SLC20A1, GRN, SLMO2, DCBLD2, SFRP1, MTHFD2, CCND1, TFPI2
	#272	CYR61, TIMP2, MAGED1, FSTL1, POSTN, DIO2, MMP2, LUM	CYR61, TIMP2, MAGED1, FSTL1, POSTN, DIO2, MMP2, LUM	CYR61, TIMP2, MAGED1, SCG5, FSTL1, POSTN, DIO2, WNT5A, MMP2, LUM
	#165	FN1, HMGA2, SMC3, CTSD, GPNMB, FSTL1, SCARB2, NOV, HTRA1	SMC3
	#386	CCL2, SOD2, FOS, TUBA1A, GPNMB, HLA-E, NNMT, C1R, NOV	TGFA
	#190	DCBLD2
	#404	IFITM3, NFIB, SFRP1, CXCL1, ACSL3, NREP, SRP14, C3, MLF1IP, WNT5A, XRCC2, FTL	CXCL1, NFIB, SFRP1, ACSL3, C3, MLF1IP, WNT5A, XRCC2
	#322	SAT1, SLC20A1, MGST1, SEPW1, TXNIP, IFI6, SCARB2, SCG5, CTSD, TOP1, KLF6, IRF2BP2, HLA-C, COL5A1, TPM1, CTSA, PRSS23, GRN, THBS1, ATF3, C3
	#300	ERRFI1, THBS1, CD55	FOSB, CD55
	#81	CXCL1, LGALS3BP, WNT5A, CALR, GPNMB, HLA-E, IRF2BP2, GRN, CTGF, NNMT, LYAR, SCG5, TNS3, CCL2, MIR24-2, LUM, C3
	#128		MAGED1, EGR1, CTSA, TRIB3
	#67	CXCL1, SELM, SNRPB2, CYR61, FN1, CENPF, SMC2, LGALS3BP, PAICS, SSR4, CCL2, ASPM, C3, PTTG1, NOV, SLMO2
	#290		KLF9
	#329		IFITM3, DDX21, VMP1, COL5A1, KIAA0101, SLMO2, PA2G4
	#303	NNMT, HLA-C, NREP, FOS, GPNMB, COL5A1, NOV, TUBA1A	EGR1, ASNS
	#216	IRF2BP2, INHBA, PRAF2	IRF2BP2	IRF2BP2, PRAF2
	#94	NOP58	THBS1
	#382		NFKBIZ, AKR1B1
	#396	CXCL1, NFIB, STMN1, POSTN, SELM, HLA-C, FOS, EGR1, GPNMB, ATP1B1, IRF2BP2, KLF6, ZFP36, ANP32E, NNMT, DIO2, TRIB3, TXNIP, NFKBIZ, MMP2, CCL2	CXCL1, NFIB, STMN1, EGR1, ANP32E, TRIB3, CCL2
	#229	VMP1, SFRP1, ZBTB38, HMGA2, PMEPA1, HMGA1, INHBA, B2M, ANXA2, THBS1, SLMO2
	#177	FSTL1
	#257	CCL2, SELM, SOD2, IFI6, SCARB2, SCG5, PRAF2, HTRA1, COL5A2, TXNIP, ZFP36, DEK, TPM1, DIO2, C3, C1R, NOV, GARS	TXNIP, GARS, TIMP2
	#40	HIST1H4C, DCBLD2, PFDN2, CCND1, CXCL1, PSAP, MYO1B, TPM1, THBS1, SPARC, AKAP12, HLA-B, FTH1
	#346	SELM, SLC20A1, SEPW1, NNMT, TSHZ2, MAGED1, TXNIP, ATP1B1, COL5A2, IFI6, NREP, TNS3, NOV
	#1	HIST1H4C, TGFA, NFIB, NES, CD55, ASPM, SMC4, HMGA1, HIPK2, PYGB, ANP32E, AKAP12, DKC1, MLF1IP, KIAA0101, THBS1, SLMO2, PTTG1, S100A16
	#239	HIST1H4C, TPM1, TCOF1, EGR1, CTGF, TFPI2, POSTN, PYGB, MGST1, PMEPA1, PRSS23, SPATS2L, KIAA0101, SLMO2, HLA-E, FBL	HIST1H4C, TFPI2, PYGB, PMEPA1, KIAA0101, SLMO2, FBL
	#278	MKI67, TIMP2, FOSB, NFKBIZ, B2M, TXNIP, KIAA0101, TGFA, SMC3, SMC2, TPM1, THBS1, DIO2, TMEM59, TNS3, PTTG1, HLA-A, IFITM3, SOD2, SEPW1, TSHZ2, CENPF, DST, SRP14, HMGA2, ZFP36L1, ATP1B1, CTSD, C3, COL5A1, AKR1B1, CXCL1, SELM, FN1, POSTN, TUBA1A, SCARB2, COL5A2, ZFP36, LGALS3BP, CTSA, WNT5A, PPIB	TGFA, MKI67, FN1, SEPW1, SRP14, TUBA1A, TSHZ2, CENPF, DST, SMC2, HMGA2, ZFP36L1, LGALS3BP, B2M, SCARB2, KIAA0101, HLA-A, PPIB
	#70	TUBA1A, TMEM59, MYO1B, TFPI2, FTL, COL5A2, PRSS23, NOV, THBS1, SCG5	TFPI2, TMEM59
	#275		TRIB3
	#391		SEMA3C, TIMP2, CD55, HLA-B, P4HB, PRSS23, KLF9
	#15	TGFA, NFIB, CXCL1, LRRFIP1, MAGED1, P4HB, ASNS, PRAF2, LUM, COL5A2, POSTN, PYGB, EIF4EBP1, SEPW1, NCAPG, C1R, ZFP36, TOP2A	CXCL1, NFIB, LRRFIP1, MAGED1, ZFP36, PRAF2, COL5A2, POSTN, PYGB, EIF4EBP1, SEPW1, NCAPG, C1R, LUM, TOP2A	CXCL1, NFIB, SEPW1, MAGED1, ZFP36, PRAF2, COL5A2, POSTN, PYGB, EIF4EBP1, NCAPG, C1R, LUM, TOP2A
	#188	SQSTM1, PSIP1, CENPF, ID3, TOP1, LDLR, S100A16
	#136	ASNS	ASNS
	#161	SYTL5, DCBLD2, SFRP1, TCOF1, SMC2, CD55, MLF1IP, CENPF, SMC3, NOP56, HMGA2, NFIB, NCAPG, PYGB, DEK, AKAP12, HMGB2, C16orf52, LYAR, PFDN2
	#295	CYR61, FOS, CTSA, HMGA1, NNMT, MALAT1
	#35	SFRP1, PSIP1, NOP58, CENPF, B2M, NES, ZBTB38, PYGB, EIF4EBP1, PTTG1, ASPM, NCAPG, LYAR, THBS1, KIF20B, SH3KBP1, DIO2, LRRFIP1	GOLGB1, NFIB, SFRP1, NOP58, CENPF, B2M, PYGB, EIF4EBP1, ASPM, NCAPG, LYAR, KIF20B, NES
	#137	SYTL5, ANP32E	SYTL5
	#54	CD74, MKI67, NFIB, JUN, ASNS, HMGA1, KLF6, ZBTB38, NNMT, NCAPG, AKR1B1, XRCC2, FTL, AGPAT9, TOP2A	CD74, MKI67, NFIB, JUN, ASNS, HMGA1, KLF6, NCAPG, XRCC2, AGPAT9, TOP2A
	#271		TNS3, COL5A1, ZFP36L1, PRAF2, TRIB3
	#151	HMGA1
	#10	SELM, TIMP2, ID3, GPNMB, MARCKS, AKR1B1, MIR24-2, KLF9	AKR1B1, NREP
	#379	DCBLD2, MTHFD2, CD55, CTSA, PMEPA1, INHBA, B2M, AKAP12, AGPAT9	NES, AGPAT9, CD55
	#150	COL5A2, SELM, VMP1, SLC20A1, MYL6, HLA-C, HLA-B, HMGA2, SEMA3C, ATP1B1, NFKBIZ, COL5A1, TGFBI, HMGA1
	#29	ADD3, TIMP2, HLA-C, HLA-E, NFKBIZ, MGST1, HLA-DRA, EGR1, JUN, GPNMB, TPM1, THBS1, IRF2BP2, SPARC, TNS3, KLF9, IFITM3, ROMO1, SOD2, SEPW1, CTSA, CTSD, LGALS3BP, NREP, COL5A2, IFI6, ACSL3, ID3, ITM2B, SSR4, SCARB2, ATP6V0E1, NOV, MMP2
	#51	CCL2, DDX21, THBS1, COL5A2, B2M, ANP32B, PRSS23
	#156	CD74, ERRFI1, HLA-DRA, FN1, CTSA, CALR, TPM1, THBS1, INHBA, FTH1, KLF9	INHBA, LYAR, ACSL3
	#171	HLA-DRA, IFI6, MAGED1, FOSB, THBS1, COL5A2, TMEM59, NOV
	#103	MKI67, STMN1, TIMP2, HLA-A, HLA-C, ASPM, P4HB, FSTL1, HMGA2, SMC4, TOP1, PA2G4, NNMT, GPNMB, DKC1, PTTG1, XRCC2, KIF20B, SH3KBP1, KLF9, TOP2A	MKI67, STMN1, ASPM, HLA-A, HMGA2, SMC4, TOP1, PA2G4, DKC1, PTTG1, XRCC2, KIF20B, SH3KBP1, TOP2A
	#371	SYTL5, ERRFI1, TPM1, STMN1, MKI67, USP1, FOSB, MYL6, KLF6, B2M, DEK, RAI14, SCG5, TRIB3, SPATS2L, KIAA0101, NES, NOP58, ZBTB38, SMC3, CD55, JUN, PRAF2, IRF2BP2, PAICS, PYGB, HMGB2, LYAR, SH3KBP1, KLF9, TOP2A, IFITM3, PFDN2, TCOF1, SEPW1, TSHZ2, CENPF, HMGA2, ZFP36L1, PMEPA1, HMGA1, CTSD, LDLR, SFRP1, PTTG1, POLR2L, COL5A1, SLMO2, LRRFIP1, NFIB, SLC20A1, MTHFD2, MAGED1, ASNS, TFPI2, COL5A2, SOD2, …	SYTL5, ERRFI1, TPM1, STMN1, MKI67, USP1, FOSB, MYL6, KLF6, DEK, RAI14, SCG5, TRIB3, SPATS2L, KIAA0101, NES, NOP58, ZBTB38, SMC3, CD55, JUN, PRAF2, IRF2BP2, PAICS, PYGB, HMGB2, LYAR, SH3KBP1, KLF9, TOP2A, IFITM3, PFDN2, TCOF1, SEPW1, TSHZ2, CENPF, HMGA2, ZFP36L1, PMEPA1, HMGA1, CTSD, LDLR, SFRP1, PTTG1, POLR2L, COL5A1, SLMO2, LRRFIP1, NFIB, SLC20A1, MTHFD2, MAGED1, ASNS, TFPI2, COL5A2, SOD2, ANP32…
	#308	C16orf52, PYGB, FTH1, FTL, PMEPA1
	#273	SMC2
	#140		IRF2BP2, NFIB, EGR1, JUN, TRIB3
	#115	TIMP2, FOS, EGR1, ZFP36, COL5A1, GRN, NOV	EGR1
	#389	CXCL1, SOD2, TIMP2, FN1, FOS, WNT5A, TUBA1A, GPNMB, FSTL1, COL5A2, ZFP36, NREP, HTRA1, TMEM59, TNS3, COL5A1, AKR1B1, LUM	LUM, TIMP2, TUBA1A, TFPI2, FSTL1, ZFP36, NREP, TMEM59, TNS3, SOD2, COL5A1, HTRA1, TOP2A	LUM, TIMP2, TUBA1A, FSTL1, ZFP36, NREP, TMEM59, TNS3, SOD2, COL5A1, HTRA1, TOP2A
	#226		PSIP1, CCDC102B, ASNS, SSR4, PRSS23, TNS3
	#168	CCL2, HLA-DRA, SCARB2, JUN, HLA-E, FSTL1, COL5A2, PAICS, TRIB3, TNS3, NOV, KLF9, C3	C3, PAICS, HLA-DRA, TRIB3
	#384	HIST1H4C, SYTL5, AKAP12, TFPI2, KIAA0101, NES, PAICS, NOP56, SMC4, PRAF2, ZBTB38, TCOF1, HMGA2, HMGA1, MTAP, PA2G4, NFIB, SLC20A1, CCND1, TOP1, EIF4EBP1, TGFBI, KIF20B, AGPAT9, FBL
	#263	SYTL5, SAT1, SFRP1, PSIP1, NOP58, CD55, ACSL3, FOSB, TOP1, HMGA1, NFKBIZ, PAICS, AKAP12, PRSS23, C16orf52, PTTG1, FSTL1, S100A16	SYTL5, SAT1, SFRP1, PSIP1, NOP58, CD55, ACSL3, FOSB, TOP1, HMGA1, NFKBIZ, PAICS, AKAP12, PRSS23, C16orf52, PTTG1, FSTL1, S100A16
	#204	HIST1H4C, STMN1, TIMP2, HLA-A, MYO1B, HLA-E, TXNIP, THBS1, TNS3, PTTG1, COL5A2, FOS, DST, ZFP36L1, LGALS3BP, POSTN, NREP, AKR1B1, SLMO2, SELM, IFI6, ITM2B, NOV, KIF20B, ATF3	HIST1H4C, STMN1, KIF20B, DST, ZFP36L1, LGALS3BP, TXNIP, PTTG1, SLMO2, ATF3
	#289	ERRFI1, ROMO1, SOD2, CD55, HLA-B, MYO1B, PPIB, NES	ROMO1, NES, CD55
	#163		IFITM3, CCL2, PSIP1, EGR1, JUN, ASNS, GPNMB, COL5A2, MALAT1, PYGB, TRIB3, C16orf52, WNT5A, FTL
	#228	SMC2, STMN1, CD55, B2M, NES, ASPM, SMC3, EGR1, PYGB, PAICS, SPARC, PTTG1, SLC20A1, FOS, HMGA2, SNRPB2, NFIB, SFRP1, PSIP1, MTHFD2, ID3, TFPI2, NREP	NFIB, SFRP1, PSIP1, MTHFD2, SNRPB2, ASPM, SMC3, CD55, HMGA2, TFPI2, PAICS, PYGB, SLC20A1, STMN1, SMC2, NREP, PTTG1, NES
	#104	CCL2, ERRFI1, STMN1, HMGB2, SCG5, GPNMB, MYL6, MGST1, ADD3, KIAA0101, XRCC2, MIR24-2, HTRA1, HLA-DRA, KLF6, ASPM, NOP56, SMC4, THBS1, PAICS, TMEM59, TNS3, PTTG1, SPATS2L, FOS, CENPF, ATP1B1, LGALS3BP, NREP, GRN, AKR1B1, FTL, SEMA3C, MTHFD2, SCARB2, CALR, RAI14, USP1, ITM2B, COL5A1, PRSS23, NCAPG, MLF1IP, NOV, MMP2	ERRFI1, STMN1, HMGB2, MYL6, MGST1, ADD3, KIAA0101, XRCC2, MIR24-2, HTRA1, KLF6, ASPM, NOP56, SMC4, THBS1, PAICS, TMEM59, PTTG1, SPATS2L, FOS, CENPF, GRN, FTL, SEMA3C, MTHFD2, CALR, RAI14, USP1, PRSS23, NCAPG, MLF1IP
	#121	GRN, IFITM3, NOV, MTAP
	#363	SYTL5, SFRP1, TIMP1, CD55, CCND1, CENPF, TRIB3, HMGA2, TFPI2, HMGA1, LDLR, ASPM, MLF1IP, XRCC2	SYTL5, SFRP1, TIMP1, CD55, CCND1, CENPF, TRIB3, HMGA2, TFPI2, HMGA1, LDLR, ASPM, MLF1IP, XRCC2
	#311		TIMP2, KLF6, HLA-C, MIR24-2, FOSB, FOS, CTSD, ASNS, ZFP36L1, LGALS3BP, MALAT1, TRIB3, TNS3, ATP1B1, MMP2, ATF3
	#372	SYTL5, ERRFI1, STMN1, SCG5, MYO1B, HIPK2, ANP32E, ADD3, NOP58, CCDC102B, ZBTB38, ASPM, SMC4, IRF2BP2, INHBA, TNS3, PTTG1, SH3KBP1, KLF9, TOP2A, PFDN2, TCOF1, SOD2, TSHZ2, P4HB, HMGA2, ZFP36L1, PMEPA1, HMGA1, POSTN, GRN, ATP1B1, MTAP, DCBLD2, SNRPB2, PSIP1, LRRFIP1, MMP2, KLF6, CYR61, LYAR, C16orf52, C1R, KIF20B	ERRFI1, SCG5, INHBA, NOP58, KLF6, ASPM, SMC4, ZBTB38, TNS3, SH3KBP1, KLF9, PFDN2, SOD2, TSHZ2, P4HB, CYR61, ZFP36L1, PMEPA1, HMGA1, POSTN, GRN, PSIP1, KIF20B, LYAR, C1R, MMP2
	#378	SFRP1	SFRP1
	#298	CCL2, SELM, CYR61, FN1, CCND1, CTSA, JUN, MYO1B, FSTL1, COL5A2, IFI6, ZFP36, MARCKS, NOV, THBS1, SLMO2, LUM	COL5A2, CTSA
	#199	IFITM3, SEMA3C, IFI6, JUN, TUBA1A, EGR1, CTSD, MYO1B, GPNMB, CTSA, NOV, MMP2
	#250	SFRP1, PSIP1, HLA-B, HLA-A, HMGA2, HMGA1, B2M, SLC20A1, TGFBI, THBS1	SLC20A1
	#369	COL5A2, SLC20A1, ROMO1, FOS, CTSA, GPNMB, NFKBIZ, NREP, ATP6V0E1	ROMO1
	#143	SEMA3C, SFRP1, HLA-C, CTSA, TPM1, ANP32B, PA2G4, FBL
	#2	TGFA, SYTL5, MTHFD2, CD55, FTL, ASNS, TFPI2, HMGA1, COL5A2, PAICS, PYGB, DEK, AKAP12, TRIB3, C16orf52, GARS, AGPAT9, NOP58
	#392		MKI67, USP1, NFKBIZ, DEK, TRIB3, MIR24-2, HTRA1, S100A16, HLA-DRA, EGR1, GPNMB, MARCKS, SRP14, C3, ANXA2, SOD2, MAGED1, ASNS, RAI14, NCAPG, WNT5A, KIF20B
	#328	IFITM3, CXCL1, SEMA3C, SEPW1, CD55, HMGB2, SMC2, MYO1B, FSTL1, POSTN, NNMT, SSR4, ASPM, C3, CCL2, XRCC2, AKR1B1, LUM, ATF3	IFITM3, CXCL1, SEPW1, POSTN, CD55, HMGB2, SMC2, MYO1B, FSTL1, MALAT1, NNMT, SSR4, ASPM, C3, CCL2, XRCC2, LUM	IFITM3, CXCL1, SEPW1, CD55, HMGB2, SMC2, MYO1B, FSTL1, POSTN, NNMT, SSR4, ASPM, C3, CCL2, XRCC2, LUM
	#113	CCL2, CYR61, NNMT, ASPM, FOSB, THBS1, COL5A2, POSTN, COL5A1, DIO2, XRCC2
	#326	INHBA, SEMA3C, NOP56, ANP32B, FOS
	#145	NCAPG, WNT5A, PRAF2, SEPW1, PMEPA1	NCAPG, PMEPA1
	#21	SYTL5, SFRP1, SEPW1, CD55, HMGB2, ASNS, TFPI2, HMGA1, LGALS3BP, HIPK2, LDLR, ANXA2, CENPF, MLF1IP, NES, AGPAT9	SYTL5, SFRP1, SEPW1, CD55, HMGB2, ASNS, TFPI2, HMGA1, LGALS3BP, HIPK2, LDLR, CENPF, MLF1IP, NES, AGPAT9
	#72		AKR1B1, EGR1, RAI14, AGPAT9, FOS
	#175	IFITM3, CCL2, FN1, HLA-C, TNS3, NNMT, NCAPG	NCAPG, HLA-C, FN1
	#400		SYTL5, ERRFI1, ADD3, CD55, HLA-C, USP1, FOSB, HIPK2, SOD2, XRCC2, NES, TGFA, CCDC102B, INHBA, SMC3, EGR1, PRAF2, THBS1, IRF2BP2, PAICS, TMEM59, LYAR, SH3KBP1, KLF9, IFITM3, ROMO1, SPATS2L, SEPW1, FOS, CTSA, DST, SRP14, ZFP36L1, HMGA1, NCAPG, LDLR, POLR2L, MTAP, CD74, LRRFIP1, MTHFD2, CCND1, SCARB2, ASNS, EIF4EBP1, ATF3, C16orf52, MLF1IP, SSR4, AGPAT9, FBL
	#133	HIST1H4C, ERRFI1, EGR1, ADD3, HMGB2, SCG5, HLA-E, NFKBIZ, HIPK2, DEK, SYTL5, CD63, COL5A1, XRCC2, MIR24-2, NES, S100A16, KLF6, ASPM, SMC2, JUN, SMC4, FSTL1, IRF2BP2, PAICS, USP1, TNS3, FOS, PFDN2, SPATS2L, NFIB, TSHZ2, CTSD, DST, TMEM59, HMGA2, ATP1B1, COL5A2, C3, NREP, MTAP, DCBLD2, SFRP1, FN1, CCND1, ACSL3, ASNS, TFPI2, SELM, ITM2B, ANP32E, EIF4EBP1, SLMO2, NCAPG, C1R, MMP2, AGPAT9	HIST1H4C, ERRFI1, EGR1, ADD3, HMGB2, SCG5, HLA-E, NFKBIZ, HIPK2, DEK, SYTL5, CD63, COL5A1, XRCC2, MIR24-2, NES, S100A16, KLF6, ASPM, SMC2, JUN, SMC4, FSTL1, IRF2BP2, PAICS, USP1, TNS3, FOS, PFDN2, SPATS2L, NFIB, TSHZ2, CTSD, DST, TMEM59, HMGA2, ATP1B1, COL5A2, C3, NREP, MTAP, DCBLD2, SFRP1, FN1, CCND1, ACSL3, ASNS, TFPI2, SELM, ITM2B, ANP32E, EIF4EBP1, SLMO2, NCAPG, C1R, MMP2, AGPAT9	HIST1H4C, ERRFI1, EGR1, ADD3, HMGB2, SCG5, HLA-E, NFKBIZ, HIPK2, DEK, SYTL5, CD63, COL5A1, XRCC2, MIR24-2, NES, S100A16, KLF6, ASPM, SMC2, JUN, SMC4, FSTL1, IRF2BP2, PAICS, USP1, TNS3, FOS, PFDN2, SPATS2L, NFIB, TSHZ2, CTSD, DST, TMEM59, HMGA2, ATP1B1, COL5A2, C3, NREP, MTAP, DCBLD2, SFRP1, FN1, CCND1, ACSL3, ASNS, TFPI2, SELM, ITM2B, ANP32E, EIF4EBP1, SLMO2, NCAPG, C1R, MMP2, AGPAT9
	#179	CCL2, SELM, PFDN2, SPATS2L, CD55, ASPM, EGR1, JUN, TFPI2, COL5A2, IRF2BP2, ITM2B, TRIB3, C1R, NFKBIZ, MMP2, GARS, KLF9	PFDN2, SPATS2L, CD55, EGR1, TFPI2, TRIB3
	#200	CCL2, SELM, MGST1, TIMP2, FN1, SCG5, CYR61, TPM1, SOD2, POSTN, DEK, C3, C1R, LUM, ATF3
	#131	HIST1H4C, FOS, CENPF, DST, ASNS, THBS1, COL5A2, LDLR, ANP32E, HLA-B, KIAA0101, XRCC2, MTAP	HIST1H4C, HLA-B, ASNS, LDLR, ANP32E, KIAA0101, XRCC2, MTAP
	#203	CD74, SAT1, EGR1, CD55, HLA-A, NFKBIZ, B2M, AKAP12, MALAT1, KIAA0101, HLA-DRA, NOP56, JUN, GPNMB, THBS1, INHBA, PYGB, FTH1, KLF9, IFITM3, ANXA2, SOD2, FOS, PMEPA1, SNRPB2, CCL2, SEMA3C, SFRP1, SPARC, ASNS, ANP32B, KIF20B	ASNS	ASNS
	#80	CXCL1, CCL2, CYR61, TIMP2, KLF6, MAGED1, PRSS23, JUN, ASNS, FSTL1, C3, ZFP36, ATF3, TRIB3, GRN, ATP6V0E1, GPNMB, MMP2, CTGF, KLF9, FBL	KLF6, GPNMB, ASNS, ATF3, TRIB3
	#129	SAT1, TIMP2, CD55, HLA-B, HLA-A, MYL6, ANP32B, TXNIP, S100A16, HLA-DRA, CCDC102B, TUBA1A, THBS1, IRF2BP2, PTTG1, KLF9, IFITM3, ROMO1, SPATS2L, SEPW1, CTSA, CTSD, ZFP36L1, HMGA1, LGALS3BP, POSTN, NREP, TGFBI, GRN, POLR2L, ATP1B1, COL5A2, SEMA3C, FN1, IFI6, SCARB2, RAI14, ITM2B, NNMT, PRSS23, C1R, NOV, PPIB, FBL	CD55, MYL6, S100A16, CCDC102B, PTTG1, IFITM3, ROMO1, SPATS2L, SEPW1, CTSD, ZFP36L1, HMGA1, LGALS3BP, POSTN, GRN, POLR2L, COL5A2, FN1, SCARB2, RAI14, TGFBI, PPIB, FBL
	#368	IFI6, CYR61, FOSB, NNMT, MMP2
	#321	ASPM, LDLR, CD55, XRCC2, MLF1IP	SAT1, CD55, IFI6, ASPM, LDLR, TRIB3, MLF1IP, XRCC2	SAT1, LRRFIP1, CD55, ASPM, SRP14, LDLR, TRIB3, MLF1IP, XRCC2
	#69		HIST1H4C, SEMA3C, SEPW1, FN1, ID3, TUBA1A, FOS, JUN, MYO1B, ZFP36L1, MYL6, TXNIP, DEK, GOLGB1, PRSS23, NCAPG, ATP6V0E1, COL5A1, KIF20B, NES, AGPAT9
	#217		DST, MYO1B, RAI14, ASNS, SCG5, HTRA1, MALAT1, WNT5A, LUM
	#119	IRF2BP2
	#132	SMC3, HLA-E, HMGA1, IRF2BP2, PYGB, PTTG1, SCG5	IRF2BP2, PTTG1, PYGB, HLA-E, HMGA1
	#56	CD74, DCBLD2, SLC20A1, NEAT1, CD55, TSHZ2, CXCL1, ASNS, PMEPA1, MYL6, INHBA, PYGB, AKAP12, MALAT1, IFITM3, TXNIP, FTH1, C3	IFI6, SCG5, THBS1, LUM, PRSS23	AKAP12, LUM
	#126	CTSA, COL5A1
	#5	HIST1H4C, MKI67, PSIP1, MTHFD2, CD55, USP1, SMC2, MYO1B, HMGA1, PYGB, AKAP12, SYTL5, TRIB3, NCAPG, PTTG1, XRCC2, STMN1, ACSL3, ADD3
	#222	HIST1H4C, ERRFI1, CD55, AKAP12, NES, TGFA, ZBTB38, SMC3, INHBA, EIF4EBP1, TCOF1, CENPF, PMEPA1, HMGA1, LDLR, NREP, SFRP1, PSIP1, MTHFD2, CCND1, ACSL3, TFPI2, COL5A1, LYAR, SCARB2, ANP32B, AGPAT9	HIST1H4C, ERRFI1, CD55, AKAP12, NES, TGFA, ZBTB38, SMC3, INHBA, EIF4EBP1, TCOF1, CENPF, PMEPA1, HMGA1, LDLR, NREP, SFRP1, PSIP1, MTHFD2, CCND1, ACSL3, TFPI2, LYAR, SCARB2, ANP32B, AGPAT9
	#116	NFIB, SEMA3C, CCND1, EGR1, TPM1, ATP1B1, COL5A2, PYGB, NREP, TRIB3, NOV	NFIB, TRIB3
	#418	HIST1H4C, ERRFI1, SYTL5, SMC2, STMN1, MKI67, HLA-C, USP1, MMP2, AKAP12, PTTG1, SPATS2L, KIAA0101, XRCC2, NES, ADD3, S100A16, TGFA, PAICS, ASPM, SMC3, CD55, SMC4, INHBA, PYGB, NNMT, LYAR, SH3KBP1, TOP2A, PFDN2, TCOF1, TSHZ2, CENPF, SFRP1, HMGA2, PMEPA1, HMGA1, LDLR, SNRPB2, MLF1IP, SLMO2, GARS, ANP32B, CXCL1, DCBLD2, SLC20A1, MTHFD2, CCND1, MAGED1, ASNS, TFPI2, SOD2, NREP, EIF4EBP1, DKC1, C16orf52…	HIST1H4C, ERRFI1, SYTL5, SMC2, STMN1, MKI67, HLA-C, USP1, MMP2, AKAP12, PTTG1, SPATS2L, KIAA0101, XRCC2, NES, ADD3, S100A16, TGFA, PAICS, ASPM, SMC3, CD55, SMC4, INHBA, PYGB, NNMT, LYAR, SH3KBP1, TOP2A, PFDN2, TCOF1, TSHZ2, CENPF, SFRP1, HMGA2, PMEPA1, HMGA1, LDLR, SNRPB2, MLF1IP, SLMO2, GARS, ANP32B, CXCL1, DCBLD2, SLC20A1, MTHFD2, CCND1, MAGED1, ASNS, TFPI2, SOD2, NREP, EIF4EBP1, DKC1, C16orf52…
	#182	CD74, VMP1, CALR, FTL, MYL6, INHBA, SPARC, SRP14, MALAT1, FTH1, PPIB	CD74, SEMA3C, TIMP2, THBS1, MALAT1, LUM
	#63	CD63, TIMP2, FN1, NNMT, CTSA, TUBA1A, HLA-E, THBS1, SOD2, C3, NREP, TPM1, TMEM59, TNS3, ATP6V0E1, NOV, MIR24-2, HTRA1	CD63, ANP32B, ANP32E, TCOF1, EGR1
	#147	SYTL5, ERRFI1, SMC2, STMN1, MKI67, HMGB2, HIPK2, ANP32E, AKAP12, TFPI2, MALAT1, KIAA0101, S100A16, NOP58, ASPM, CD55, THBS1, ZBTB38, TMEM59, ROMO1, TCOF1, SRP14, HMGA2, HMGA1, LDLR, SLC20A1, ATP1B1, SLMO2, NFIB, SFRP1, PSIP1, ACSL3, TOP1, LYAR, MLF1IP, KIF20B, AGPAT9
	#297	ADD3, IFI6, EGR1, HLA-E, HMGA1, CTGF, NREP, PRSS23, TXNIP, NOV, THBS1
	#152	MKI67, VMP1, TIMP1, HLA-C, AKAP12, MALAT1, MIR24-2, NES, ASPM, EGR1, SMC4, PAICS, CTSA, PTTG1, KLF9, TOP2A, CYR61, FOS, CENPF, SLC20A1, MTAP, FTL, SEMA3C, SFRP1, FN1, LYAR, MMP2, ATF3
	#108	IFITM3, SELM, ROMO1, KLF6, IFI6, JUN, FOS, CTSD, MARCKS, FSTL1, MYL6, HIPK2, NREP, HLA-B, GPNMB, DIO2, PRSS23, C16orf52, COL5A2, CCL2
	#114	SLC20A1, ZFP36L1, TFPI2, ID3, COL5A2, HIPK2, PYGB, SNRPB2, PMEPA1, TPM1, FTH1, FTL	COL5A2	COL5A2
	#223	IFITM3, MYL6, PFDN2, CALR, MALAT1, PA2G4, NFKBIZ, ZBTB38, B2M, SRP14, C3, PTTG1, KIAA0101, SLMO2, SH3KBP1, FTL	ANXA2, STMN1, POSTN, CALR, NOP56, DKC1, TPM1, THBS1, NFKBIZ, PAICS, SCG5, COL5A1, DIO2, TMEM59, MALAT1, LUM	LRRFIP1, SCG5, THBS1, POSTN, COL5A1, DIO2, LUM
	#348		SPATS2L
	#350	TGFA, SYTL5, KLF6, HMGA2, HMGA1, MYL6, TXNIP, B2M, MGST1, TRIB3, C16orf52, WNT5A, THBS1	C16orf52, SYTL5, CD55, TRIB3
	#406		MYL6, MTHFD2, SCARB2, TRIB3, PRAF2, LGALS3BP, PRSS23, NCAPG, MMP2, KLF9
	#302	ANXA2, CCND1, HLA-B, HLA-A, B2M, PMEPA1, PYGB, EIF4EBP1, FTH1
	#83	CCL2, MARCKS, SOD2, SCG5, EGR1, GPNMB, SH3KBP1, COL5A2, POSTN, CTGF, COL5A1, DIO2, PRSS23, TXNIP, CYR61, LUM	CCL2, MARCKS, SOD2, SCG5, EGR1, GPNMB, SH3KBP1, COL5A2, POSTN, CTGF, COL5A1, DIO2, PRSS23, TXNIP, CYR61, LUM
	#231	STMN1, TIMP2, ZBTB38, JUN, SCG5, HMGA2, TPM1, LUM, PAICS, LDLR, TRIB3, C3, KIAA0101, ITM2B, PA2G4, ATF3	STMN1, ZBTB38, HMGA2, PAICS, LDLR, TRIB3, KIAA0101, ATF3
	#237	SYTL5, MKI67, CD55, HMGB2, GPNMB, DEK, TRIB3, INHBA, SMC4, THBS1, PAICS, SPARC, TOP2A, HMGA2, HMGA1, NFIB, SEMA3C, SLC20A1, MTHFD2, TFPI2, ZFP36, EIF4EBP1, AGPAT9, DKC1, NCAPG, ATF3	SYTL5, NFIB, MTHFD2, SQSTM1, HMGB2, HMGA1, PAICS, EIF4EBP1, AGPAT9, TOP2A
	#258		SYTL5, ADD3, HLA-E, HIPK2, DEK, AKAP12, CD63, CCDC102B, NOP56, TPM1, KLF6, SRP14, EIF4EBP1, DST, KLF9, IFITM3, ROMO1, SPATS2L, P4HB, HMGA2, ANXA2, TGFBI, C1R, GRN, MTAP, CXCL1, SFRP1, RAI14, LYAR, ATP6V0E1, WNT5A, GOLGB1, AGPAT9
	#274		FOS, EGR1, JUN, MYO1B, NREP, TXNIP
	#64	SYTL5, SEPW1, CCDC102B, FOS, MAGED1, INHBA, MLF1IP, SH3KBP1	SYTL5, MLF1IP, SEPW1, CCDC102B
	#256	CD74, ERRFI1, SCG5, MYL6, B2M, ANXA2, CYR61, XRCC2, NES, TGFA, NOP58, EGR1, LUM, IRF2BP2, FTL, MARCKS, DIO2, C3, FTH1, SH3KBP1, PFDN2, TCOF1, CTSA, COL5A2, GARS, SQSTM1, SEMA3C, ACSL3, ASNS, RAI14, ZFP36, WNT5A, THBS1	TGFA, TCOF1, GARS, IRF2BP2, XRCC2, NES
	#345	NCAPG, SEMA3C, SFRP1	HIST1H4C, SFRP1, CENPF, MALAT1, ANP32E, HMGB2, NCAPG	NCAPG
	#66	CCL2, SELM, NNMT, HLA-C, SCG5, POSTN, NREP
	#28		HIST1H4C, PTTG1
	#255	FOS, HLA-C, SCARB2, CTSD, NFKBIZ, KLF6, NNMT, GRN, NOV
	#365	HIST1H4C, SYTL5, STMN1, CD55, USP1, HIPK2, DEK, AKAP12, SPATS2L, KIAA0101, TGFA, NOP58, ASPM, NOP56, SMC4, GARS, ATP6V0E1, PAICS, PYGB, EIF4EBP1, SH3KBP1, TOP2A, PFDN2, TCOF1, SELM, CENPF, PMEPA1, HMGA1, COL5A2, NCAPG, LDLR, SNRPB2, PTTG1, NEAT1, MTAP, PA2G4, ANP32B, NFIB, SFRP1, PSIP1, MTHFD2, ITM2B, ANP32E, LYAR, DKC1, C16orf52, MLF1IP, WNT5A, KIF20B, FBL	HIST1H4C, SYTL5, STMN1, CD55, USP1, HIPK2, DEK, AKAP12, SPATS2L, KIAA0101, TGFA, NOP58, ASPM, NOP56, SMC4, GARS, ATP6V0E1, PAICS, PYGB, EIF4EBP1, SH3KBP1, TOP2A, PFDN2, TCOF1, SELM, CENPF, PMEPA1, HMGA1, NCAPG, LDLR, SNRPB2, PTTG1, NEAT1, MTAP, PA2G4, ANP32B, NFIB, SFRP1, PSIP1, MTHFD2, ITM2B, ANP32E, LYAR, DKC1, C16orf52, MLF1IP, WNT5A, KIF20B, FBL
	#316	TIMP2, TIMP1, SCG5, HIPK2, ANP32E, CCDC102B, FSTL1, IRF2BP2, MARCKS, TMEM59, IFITM3, MLF1IP, SOD2, CTSA, P4HB, CTSD, ATP1B1, POSTN, PA2G4, CXCL1, FN1, CCND1, ACSL3, PRSS23, CCL2, STMN1, HLA-C, HLA-B, HLA-A, HLA-E, MGST1, XRCC2, TUBA1A, EGR1, JUN, LUM, PAICS, TNS3, TOP2A, FOS, TSHZ2, GRN, POLR2L, FTL, SCARB2, MAGED1, ITM2B, NNMT, WNT5A, SAT1, FOSB, TXNIP, KIAA0101, MIR24-2, NES, GPNMB, TPM1, C3, P…	MKI67, VMP1, STMN1, TIMP1, CD55, HLA-C, USP1, FOSB, HLA-E, SAT1, ANP32E, KIAA0101, XRCC2, NES, KLF6, TUBA1A, FTL, IRF2BP2, PAICS, HLA-B, C3, PTTG1, HLA-A, KLF9, TOP2A, PFDN2, CD63, SEPW1, FOS, CTSA, ZFP36L1, HMGA1, LGALS3BP, TGFBI, GRN, AKR1B1, PA2G4, COL5A2, SEMA3C, CCND1, ACSL3, CALR, ID3, ITM2B, MGST1, SSR4, MLF1IP, KIF20B, ATF3, FBL
	#173	SYTL5, MKI67, STMN1, CD55, HLA-C, USP1, MYO1B, ANP32E, TRIB3, KIAA0101, XRCC2, NES, S100A16, TGFA, INHBA, ASPM, NOP56, PRAF2, ZBTB38, PYGB, MARCKS, HMGB2, PFDN2, CENPF, P4HB, PRSS23, CTSD, HMGA1, LGALS3BP, LDLR, FTL, LRRFIP1, SLC20A1, PSIP1, MTHFD2, FN1, IFI6, ACSL3, ASNS, TFPI2, EIF4EBP1, DKC1, C16orf52, MLF1IP, AGPAT9	SYTL5, MKI67, STMN1, CD55, HLA-C, USP1, MYO1B, ANP32E, TRIB3, KIAA0101, XRCC2, NES, S100A16, TGFA, INHBA, ASPM, NOP56, PRAF2, ZBTB38, PYGB, MARCKS, HMGB2, PFDN2, CENPF, P4HB, PRSS23, CTSD, HMGA1, LGALS3BP, LDLR, FTL, LRRFIP1, SLC20A1, PSIP1, MTHFD2, FN1, IFI6, ACSL3, ASNS, TFPI2, EIF4EBP1, DKC1, C16orf52, MLF1IP, AGPAT9
	#260	COL5A2, SAT1, CYR61, FOS, IFI6, SCG5, CTGF, FSTL1, LGALS3BP, POSTN, ZFP36, NREP, DIO2, PRSS23, C1R, COL5A1, ATP1B1
	#315	DCBLD2, SEMA3C, SFRP1, SEPW1, CCND1, HLA-B, HMGA1, COL5A2, B2M, SLC20A1, AKAP12, MALAT1, KLF9	MALAT1
	#59		SQSTM1, SNRPB2, CYR61, HMGB2, SCG5, EGR1, ASNS, PRAF2, ITM2B, LDLR, MARCKS, GOLGB1, WNT5A, GARS, KLF9
	#75	STMN1, TIMP2, HLA-C, HMGB2, B2M, LUM, CCDC102B, EGR1, GPNMB, PRAF2, THBS1, KLF6, SRP14, TNS3, FTH1, P4HB, IFITM3, FOS, CTSA, DST, CTSD, LGALS3BP, NREP, GRN, AKR1B1, SLMO2, COL5A2, SEMA3C, FN1, SCARB2, RAI14, ITM2B, CTGF, GOLGB1, PRSS23, TGFBI, NOV, FBL
	#73	MKI67, SFRP1, SPATS2L, THBS1, COL5A2, PTTG1, SLMO2, GARS, AGPAT9
	#32	HIST1H4C, ERRFI1, VMP1, STMN1, TIMP2, HLA-B, HMGB2, MYO1B, HLA-E, GPNMB, NFKBIZ, HIPK2, MGST1, TPM1, TXNIP, ADD3, KIAA0101, MIR24-2, NES, HLA-DRA, KLF6, ASPM, SMC2, JUN, MMP2, PRAF2, HTRA1, IRF2BP2, COL5A1, PYGB, TMEM59, PTTG1, FTH1, SH3KBP1, KLF9, IFITM3, SEPW1, FOS, TSHZ2, CTSD, PMEPA1, COL5A2, SLC20A1, POLR2L, FTL, CD74, SELM, SEMA3C, SFRP1, MAGED1, ID3, CTGF, NREP, PRSS23, C16orf52, TGFBI, NO…	HIST1H4C, VMP1, STMN1, HLA-B, HMGB2, MYO1B, HLA-E, NFKBIZ, HIPK2, MGST1, TXNIP, KIAA0101, MIR24-2, NES, ASPM, SMC2, TPM1, IRF2BP2, PYGB, TMEM59, PTTG1, TSHZ2, CTSD, PMEPA1, NREP, FTL, SFRP1, ID3, PRSS23, C16orf52, TGFBI, KIF20B, PPIB
	#307	HLA-C, P4HB, ATP1B1, SPARC, PRSS23, NOV	HLA-C, P4HB, ATP1B1, NOV, PRSS23	HLA-C, P4HB, ATP1B1, NOV, PRSS23
	#86	IRF2BP2, CTSA, HLA-B, HMGA2, HMGA1	HMGA2, HMGA1
	#62		SEMA3C, MGST1, FN1, HMGA2, DST, PSAP, ID3, RAI14, COL5A2, TXNIP, ZFP36, DEK, CTSA, DKC1, C3, TGFBI, TUBA1A
	#259	SEMA3C, SPATS2L, FOS, HLA-B, ACSL3, COL5A2, PAICS, B2M, ANP32B, TMEM59, MALAT1, SLMO2	NFIB, SPATS2L, ACSL3, B2M, TRIB3, MALAT1, SLMO2
	#52	CYR61, CCDC102B, POSTN, MAGED1, TUBA1A, FOS, MYO1B, FSTL1, MYL6, MALAT1, CTGF, GRN, C1R, ATP1B1, SLMO2, TOP2A	GRN, MAGED1
	#202	SYTL5, MKI67, TIMP2, CD55, HLA-C, USP1, FOSB, HLA-E, LUM, ASPM, SMC2, SMC4, THBS1, SRP14, SCG5, KLF9, TOP2A, TSHZ2, CTSA, C16orf52, HLA-B, DCBLD2, PSAP, ID3, TFPI2, PRSS23, NCAPG, WNT5A, ATF3	SYTL5, DCBLD2, SMC2, SRP14, MKI67, CENPF, CD55, PSAP, SMC4, TFPI2, USP1, CTSA, ASPM, NCAPG, TOP2A
	#225	POSTN, ASNS, FTL	POSTN	POSTN, FTL, PRSS23
	#235	MKI67, MAGED1, HLA-C, FOSB, TXNIP, KIAA0101, HTRA1, S100A16, TUBA1A, EGR1, JUN, PRAF2, NES, DIO2, C3, PTTG1, SCG5, ANXA2, FOS, P4HB, ZFP36L1, ATP1B1, LGALS3BP, POSTN, POLR2L, SELM, MTHFD2, IFI6, SCARB2, CTGF, NNMT, LYAR, DKC1, C1R, MMP2, ATF3	MTHFD2, IFI6, P4HB, EGR1, ZFP36L1, PRAF2, NES, LGALS3BP, LYAR, DKC1, TXNIP, POLR2L, HTRA1, S100A16
	#120	CCL2, SELM, HLA-DRA, SOD2, SEPW1, NNMT, SCARB2, NREP, CTSD, GPNMB, TPM1, THBS1, COL5A2, SPARC, DEK, MAGED1, TNS3, B2M, NOV, FTH1	TRIB3
	#117	CCL2, DCBLD2, STMN1, HLA-B, MYO1B, HLA-E, ATP1B1, INHBA, NNMT, ANP32B, GRN, SOD2
	#247	DCBLD2, SEMA3C, TCOF1, SEPW1, HLA-A, SAT1, MARCKS, DST, TUBA1A, HTRA1, COL5A2, SCG5, MGST1, AKR1B1, THBS1, LUM
	#169	SYTL5, MKI67, HLA-DRA, ANXA2, LRRFIP1, DCBLD2, HLA-B, FOS, SPARC, GPNMB, THBS1, LDLR, KLF9, NCAPG, B2M, FTH1, NES, CD74, SEMA3C
	#388	PTTG1, HTRA1	PTTG1, CCDC102B
	#22		SMC4
	#47	CD74, HLA-B, THBS1, PYGB, FTH1, NES
	#301	COL5A2, DCBLD2, MGST1
	#164	SYTL5, MKI67, STMN1, CD55, HMGB2, ANP32E, TRIB3, XRCC2, TGFA, HLA-DRA, NOP58, TUBA1A, GPNMB, IRF2BP2, MARCKS, DIO2, USP1, TOP2A, HMGA2, ZFP36L1, LGALS3BP, POSTN, LDLR, SLC20A1, MLF1IP, SFRP1, PSIP1, MTHFD2, TGFBI, C1R	SYTL5, MKI67, STMN1, CD55, HMGB2, ANP32E, TRIB3, XRCC2, TGFA, HLA-DRA, NOP58, IRF2BP2, DIO2, USP1, TOP2A, HMGA2, ZFP36L1, POSTN, LDLR, MLF1IP, SLC20A1, PSIP1, MTHFD2, C1R	SYTL5, MKI67, CD55, HMGB2, ANP32E, TRIB3, XRCC2, TGFA, HLA-DRA, NOP58, IRF2BP2, DIO2, USP1, TOP2A, HMGA2, ZFP36L1, POSTN, LDLR, MLF1IP, SLC20A1, PSIP1, MTHFD2, C1R
	#337	TGFA, DCBLD2, PFDN2, TCOF1, LRRFIP1, TIMP1, CCND1, DST, HMGA2, ASNS, SPATS2L, CD63, LDLR, FOSB, AKAP12, SEPW1, TRIB3, EIF4EBP1, SSR4, PA2G4, FBL	FOSB, LDLR, ASNS, TRIB3
	#90	SYTL5, MTHFD2, CD55, IFI6, ASPM, TFPI2, PPIB, HIPK2, PYGB, USP1, C16orf52, NES	SYTL5, MTHFD2, CD55, IFI6, ASPM, TFPI2, HIPK2, PYGB, USP1, C16orf52, NES	SYTL5, MTHFD2, CD55, IFI6, ASPM, TFPI2, PPIB, HIPK2, PYGB, USP1, C16orf52, NES
	#3	SYTL5, ERRFI1, SLC20A1, INHBA, LDLR, C16orf52
	#241	PFDN2, CCND1, HLA-B, KLF6, B2M, SRP14, FTL, ATF3	SRP14
	#148	ITM2B, SFRP1, SSR4
	#293	DDX21, FN1, KLF6, HLA-C, TUBA1A, EGR1, JUN, GPNMB, ATP1B1, NFKBIZ, ITM2B, THBS1	KLF6, HLA-C, TUBA1A, EGR1, TOP1, ATP1B1, NFKBIZ, ITM2B, THBS1
	#370	DCBLD2, PSIP1, MKI67, CENPF, NOP56, HMGA2, LYAR, DKC1, PTTG1, XRCC2, AGPAT9
	#153	FOS, SCG5, COL5A2, MARCKS, DIO2, COL5A1, XRCC2
	#266		GRN, SEMA3C, EGR1, SOD2, TIMP2, FOS, DST, SMC2, ASNS, MYO1B, HIPK2, ZFP36, COL5A1, TMEM59, TNS3, MMP2
	#285	ANP32E, SYTL5, B2M, SFRP1, TUBA1A, GPNMB, THBS1, COL5A2, INHBA, LDLR, SLC20A1, LYAR, C16orf52, FTH1	SYTL5, SFRP1, TUBA1A, INHBA, LDLR, SLC20A1, LYAR, C16orf52
	#14	NFIB, SLC20A1, LRRFIP1, HLA-B, HLA-E, THBS1, TOP2A	NFIB, SLC20A1, LRRFIP1, TOP2A
	#313	MKI67, STMN1, CD55, ADD3, KIAA0101, XRCC2, S100A16, TGFA, NOP58, ASPM, SMC3, SMC4, IRF2BP2, TOP2A, SOD2, TSHZ2, CTSA, PMEPA1, ATP1B1, C16orf52, GRN, FTL, SFRP1, FN1, ACSL3, TFPI2, ITM2B, EIF4EBP1, PRSS23, NCAPG, TUBA1A, FBL	MKI67, STMN1, CD55, ADD3, KIAA0101, XRCC2, TGFA, ASPM, TUBA1A, SOD2, TSHZ2, CTSA, ATP1B1, C16orf52, GRN, FTL, SFRP1, FN1, ACSL3, TFPI2, ITM2B, EIF4EBP1, PRSS23, NCAPG
	#46	CCL2, SELM, HLA-DRA, FOS, WNT5A, EGR1, ASNS, FSTL1, POSTN, ZFP36, C1R, NOV, THBS1, MMP2, CTGF	CXCL1, SELM, FOS, EGR1, ASNS, CCL2, MMP2
	#377	TFPI2, TRIB3	TFPI2, TRIB3
	#101	CXCL1, NFIB, LRRFIP1, SAT1, ACSL3, NOP56, COL5A2, KLF6, HIPK2, C16orf52	SAT1, LRRFIP1
	#213	SEMA3C, FN1, POSTN, HLA-B, P4HB, GPNMB, FSTL1, C3, CTGF, COL5A1, SSR4, NNMT, DIO2, ATP6V0E1, GRN, C1R, SCG5, ATP1B1, LUM
	#97	STMN1, HMGB2, HLA-A, ATP1B1, COL5A2, ANP32B, FTL, KLF9	SLMO2, ASNS, TRIB3
	#330	INHBA, CTSA, HMGA1
	#232	NFIB, B2M, PMEPA1, THBS1, NCAPG, SPARC, TRIB3, C16orf52	NCAPG, SLC20A1, PMEPA1, TRIB3
	#170	CCL2, HLA-DRA, TIMP2, IFI6, SCARB2, MYO1B, HLA-E, LGALS3BP, MGST1, TPM1, PRSS23, MLF1IP, NES
	#221	MKI67, SAT1, HLA-B, FOSB, NFKBIZ, B2M, CYR61, THBS1, LUM, TGFA, SMC3, NOP56, JUN, GPNMB, FTL, IRF2BP2, SPARC, C3, FTH1, SCG5, ANXA2, SPATS2L, FOS, PMEPA1, COL5A2, COL5A1, PA2G4, CXCL1, MYL6, MTHFD2, FN1, CCND1, CTGF, LYAR, C16orf52, WNT5A
	#185	TIMP2
	#317	CD74, ERRFI1, HLA-DRA, SFRP1, DCBLD2, HLA-B, FOS, HMGA2, PMEPA1, THBS1, INHBA, B2M, AKAP12, NCAPG
	#207	VMP1, SLC20A1, FN1, ID3, HLA-B, SMC3, ZFP36L1, TFPI2, HMGA1, B2M, TMEM59, AKR1B1, TUBA1A, KLF9	HLA-B, SLC20A1, TFPI2
	#288	TNS3, TPM1, MTHFD2, KLF9	EGR1, MTHFD2
	#193		SELM, SOD2, MARCKS, FN1, MAGED1, CYR61, PYGB, ASNS, COL5A2, ITM2B, ZFP36, NREP, TRIB3, POLR2L, WNT5A, CTGF, KLF9
	#265	TUBA1A, NFKBIZ, SCG5, NNMT, MLF1IP, MMP2, FOSB
	#220	CCL2, SCG5, HLA-E, HIPK2, CYR61, PAICS, SMC3, GPNMB, FSTL1, KLF6, TMEM59, TNS3, SOD2, CTSA, LGALS3BP, AKR1B1, FN1, ITM2B, SSR4, C16orf52, MLF1IP, TUBA1A	CCL2, SAT1, SOD2, FN1, ITM2B, KLF6, TUBA1A, TNS3, CYR61, GPNMB, HLA-E, FSTL1, LGALS3BP, PAICS, SSR4, CTSA, TMEM59, C16orf52, MLF1IP, AKR1B1, SCG5	CCL2, EGR1, SOD2, FN1, ITM2B, KLF6, TUBA1A, TNS3, CYR61, GPNMB, HLA-E, FSTL1, LGALS3BP, PAICS, SSR4, CTSA, TMEM59, C16orf52, MLF1IP, AKR1B1, SCG5
	#209	SYTL5, MKI67, CD55, MYO1B, AKAP12, TGFA, INHBA, ASPM, SMC3, SMC2, JUN, SMC4, ZBTB38, PTTG1, SH3KBP1, PFDN2, TCOF1, CENPF, HMGA2, PMEPA1, HMGA1, SFRP1, TGFBI, POLR2L, SLMO2, SLC20A1, PSIP1, LRRFIP1, TFPI2, EIF4EBP1, DKC1, NCAPG, MLF1IP, KIF20B	SYTL5, MKI67, CD55, MYO1B, AKAP12, TGFA, INHBA, ASPM, SMC3, SMC2, JUN, SMC4, ZBTB38, PTTG1, SH3KBP1, PFDN2, TCOF1, CENPF, HMGA2, PMEPA1, HMGA1, SFRP1, TGFBI, POLR2L, SLMO2, SLC20A1, PSIP1, LRRFIP1, TFPI2, EIF4EBP1, DKC1, NCAPG, MLF1IP, KIF20B
	#366	IFITM3, SELM, CYR61, FN1, SAT1, TUBA1A, SPARC, CTGF, TPM1, COL5A2, IRF2BP2, ZFP36, MARCKS, NNMT, SCG5, LUM
	#334	HIST1H4C, MKI67, STMN1, USP1, HLA-A, MYO1B, HIPK2, ANP32E, ANP32B, SYTL5, TRIB3, XRCC2, S100A16, TGFA, NOP58, INHBA, EGR1, GPNMB, PRAF2, GARS, IRF2BP2, PAICS, TMEM59, SSR4, SLC20A1, PFDN2, SPATS2L, NFIB, CENPF, ZFP36L1, HMGA1, LDLR, SNRPB2, AKR1B1, PA2G4, LRRFIP1, DCBLD2, SFRP1, MTHFD2, CCND1, ACSL3, ASNS, TFPI2, NREP, EIF4EBP1, DKC1, C16orf52, ZBTB38, TOP2A, KIF20B, AGPAT9, FBL
	#412	SYTL5, ERRFI1, VMP1, SMC2, MKI67, DEK, AKAP12, TRIB3, SPATS2L, XRCC2, ZBTB38, CD55, INHBA, PTTG1, SH3KBP1, TOP2A, TCOF1, TSHZ2, HMGA2, PMEPA1, HMGA1, CXCL1, NFIB, DDX21, SLC20A1, PSIP1, MTHFD2, ACSL3, ASNS, TFPI2, C16orf52, ANP32B, AGPAT9	SYTL5, ERRFI1, SMC2, MKI67, DEK, AKAP12, TRIB3, SPATS2L, XRCC2, ZBTB38, CD55, INHBA, PTTG1, SH3KBP1, TOP2A, TCOF1, TSHZ2, HMGA2, PMEPA1, HMGA1, CXCL1, NFIB, DDX21, SLC20A1, PSIP1, MTHFD2, ACSL3, ASNS, TFPI2, C16orf52, ANP32B, AGPAT9
	#122	PSIP1, NOP58, MAGED1, CTSD, INHBA, C16orf52	MAGED1, PSIP1, NOP58
	#324	MKI67, SPATS2L, CCDC102B, ZFP36L1, ERRFI1, SLMO2, CENPF, PRSS23, SMC4, TFPI2, HMGA1, USP1, TSHZ2, EIF4EBP1, ASPM, MLF1IP, MTAP, TOP2A	MKI67, SPATS2L, CCDC102B, ZFP36L1, ERRFI1, SLMO2, CENPF, PRSS23, SMC4, TFPI2, HMGA1, USP1, TSHZ2, EIF4EBP1, ASPM, MLF1IP, MTAP, TOP2A
	#49	MKI67, DDX21, SFRP1, PSIP1, TIMP1, USP1, POLR2L, JUN, SMC4, COL5A2, KLF6, STMN1, ASPM, MLF1IP, KIAA0101, KIF20B, PTTG1, NOV	MKI67, PSIP1, USP1, POLR2L, SMC4, KLF6, STMN1, ASPM, MLF1IP, KIAA0101, KIF20B, PTTG1, NOV
	#42	HIST1H4C, HMGB2, HLA-E, TXNIP, KIAA0101, XRCC2, TGFA, KLF6, ASPM, INHBA, USP1, PTTG1, TOP2A, SEPW1, CENPF, P4HB, FTL, SELM, SNRPB2, PSIP1, FN1, MMP2, ITM2B, PRSS23, NCAPG, MLF1IP, WNT5A, KIF20B, ATF3	TGFA, WNT5A, PSIP1, SEPW1, CENPF, HMGB2, PRSS23, FTL, TXNIP, P4HB, PTTG1, USP1, NCAPG, MLF1IP, KIAA0101, XRCC2, KIF20B, ASPM, TOP2A
	#252		HIST1H4C, SYTL5, MYO1B, NFKBIZ, TUBA1A, ZBTB38, PTTG1, IFITM3, PFDN2, SOD2, HMGA2, LGALS3BP, NREP, GRN, SELM, SEMA3C, SLC20A1, PSIP1, MTHFD2, FN1, COL5A2, MLF1IP, WNT5A, ATF3
	#335	KIF20B, SLC20A1, AKAP12, NFIB
	#299	IFITM3, LUM, NNMT, MAGED1, FOSB, EGR1, HTRA1, KLF6, MARCKS, SSR4, CTSA, TNS3, SOD2, AKR1B1, GARS, FOS	GARS
	#18	SYTL5, MKI67, ERRFI1, HMGB2, SAT1, HIPK2, KIAA0101, XRCC2, ASPM, ZBTB38, PYGB, LYAR, TOP2A, TCOF1, TSHZ2, HMGA2, HMGA1, PTTG1, MTAP, NFIB, SFRP1, ASNS, TFPI2, EIF4EBP1, C16orf52, KIF20B	SYTL5, MKI67, ERRFI1, HMGB2, SAT1, HIPK2, KIAA0101, XRCC2, ASPM, ZBTB38, PYGB, LYAR, TOP2A, TCOF1, TSHZ2, HMGA2, HMGA1, PTTG1, MTAP, NFIB, SFRP1, ASNS, TFPI2, EIF4EBP1, C16orf52, KIF20B
	#268	CCL2, TIMP2, CD55, SCG5, NFKBIZ, HLA-DRA, EGR1, JUN, TPM1, THBS1, SPARC, KLF9, FOS, P4HB, CTSD, NREP, POLR2L, SEMA3C, ZFP36, NNMT, PRSS23, NOV, MMP2, ATF3	HLA-DRA, SPARC, KLF9, CD55
	#76	NFIB, SEPW1, THBS1, SCG5, EGR1, ASNS, MYO1B, TRIB3, AKR1B1, XRCC2, GARS	NFIB, SCG5, ASNS, MYO1B, B2M, TRIB3, AKR1B1, XRCC2, GARS
	#11	FOS, CCND1, P4HB, FSTL1, COL5A1, SSR4, DIO2, MLF1IP, THBS1, HTRA1, ATF3	MLF1IP, SMC3
	#16	HIST1H4C, MTHFD2, FOS, CENPF, SCG5, HMGB2, WNT5A
	#138	CD55, HLA-C, HMGB2, ID3, HIPK2, DEK, AKAP12, TRIB3, SPATS2L, XRCC2, CCDC102B, ASPM, SMC4, INHBA, PYGB, TOP2A, TCOF1, HMGA2, PMEPA1, SNRPB2, MTAP, DCBLD2, SFRP1, ASNS, TOP1, DKC1, C16orf52, ANP32B, AGPAT9
	#206		STMN1, CD55, MIR24-2, NFKBIZ, MGST1, TXNIP, KIAA0101, KIF20B, PPIB
	#383	CCL2, SOD2, TOP1, COL5A2, CTGF, NREP, DKC1, SH3KBP1	CTGF
	#61	HIST1H4C, MKI67, STMN1, TIMP2, CD55, HLA-C, FOSB, SAT1, AKAP12, TPM1, MIR24-2, NES, HLA-DRA, CCDC102B, TUBA1A, GPNMB, PRAF2, ZBTB38, TNS3, IFITM3, FOS, TSHZ2, CTSA, HMGA2, ATP1B1, COL5A2, C3, LDLR, GRN, CCL2, SLMO2, CD74, SELM, SEMA3C, IFI6, CALR, ID3, TFPI2, ITM2B, ATP6V0E1, AKR1B1, ATF3	HIST1H4C, MKI67, STMN1, TIMP2, CD55, HLA-C, FOSB, SAT1, TPM1, MIR24-2, NES, HLA-DRA, CCDC102B, TUBA1A, GPNMB, PRAF2, ZBTB38, TNS3, IFITM3, FOS, TSHZ2, CTSA, ATP1B1, COL5A2, C3, LDLR, GRN, CCL2, SLMO2, CD74, SELM, SEMA3C, IFI6, CALR, ID3, TFPI2, ITM2B, ATP6V0E1, ATF3	HIST1H4C, MKI67, STMN1, TIMP2, CD55, HLA-C, FOSB, SAT1, TPM1, MIR24-2, NES, HLA-DRA, CCDC102B, TUBA1A, GPNMB, PRAF2, ZBTB38, TNS3, IFITM3, FOS, TSHZ2, CTSA, ATP1B1, COL5A2, C3, LDLR, GRN, CCL2, CD74, SELM, SEMA3C, NEAT1, IFI6, CALR, ID3, TFPI2, ITM2B, ATP6V0E1, ATF3
	#341	HIST1H4C, KIF20B, TFPI2
	#281	SYTL5, TIMP1, ASPM, GPNMB, TFPI2, LDLR, ATP6V0E1, NOV	SYTL5, ASPM, LDLR, TIMP1, TFPI2
	#53	NCAPG, JUN, ZFP36, CTSD	NCAPG, ZFP36
	#95	C3, XRCC2, CYR61, TRIB3	XRCC2, CYR61, TRIB3
	#332	SYTL5, IFITM3	SYTL5, IFITM3, TFPI2
	#174	CD74, HLA-DRA, CD55, ASNS, TRIB3	HMGA2, ASNS	CD55, ASNS, TRIB3
	#88	SELM, HLA-DRA, NNMT, SCARB2, PRSS23, MYO1B, GPNMB, MGST1, TMEM59, ATP6V0E1, NOV, THBS1, AKR1B1, FOS
	#309	CCL2, TIMP2, B2M, TXNIP, LUM, TGFA, EGR1, ZFP36, FSTL1, DIO2, C3, KLF9, SOD2, FOS, ATP1B1, POSTN, COL5A1, CXCL1, SELM, CTGF, NNMT, HTRA1, C1R, WNT5A, MMP2, ATF3	CXCL1, SELM, FOS, EGR1, MMP2, HTRA1, ATF3	FOS
	#37	MKI67, LRRFIP1, FOS, CENPF, GPNMB, SMC4, LYAR
	#240	TIMP2, GPNMB
	#416	IFITM3, B2M, TIMP2, POSTN, MAGED1, GPNMB, TPM1, THBS1, LGALS3BP, ITM2B, ZFP36, TNS3, ATF3
	#181	SYTL5, ERRFI1, STMN1, TIMP1, HIPK2, ANP32E, ASPM, JUN, SMC4, PRAF2, DIO2, C3, PTTG1, KLF9, PFDN2, TCOF1, COL5A2, ASNS, NNMT, DKC1, C16orf52, ATF3	SYTL5, TIMP1, ASPM, ASNS, PRAF2, NNMT, C16orf52
	#198	SPATS2L, CCND1, GPNMB, HLA-E, ATP1B1, NOV	SPATS2L
	#286		IFITM3, SLC20A1, CYR61, MTHFD2, TSHZ2, DST, CTSD, GPNMB, HLA-E, THBS1, DKC1, SLMO2, KLF9
	#236	CCL2, CTGF
	#248	CD74, ERRFI1, SFRP1, PSIP1, LRRFIP1, HIPK2, THBS1, FOS, SPARC, TFPI2, HMGA1, INHBA, LDLR, AKAP12, STMN1, NFIB, SPATS2L, FTH1, NES	NFIB, SPATS2L, NES, ASNS
	#214	CXCL1, COL5A2, SEMA3C, TCOF1, TXNIP, IFI6, MIR24-2, FOSB, TOP1, ATP1B1, IRF2BP2, HLA-C, SCG5, ANP32B, KLF9, ATF3, C3, C1R, MTAP, HTRA1, AGPAT9
	#162	DKC1, AKAP12, PMEPA1, HMGA1
	#157	USP1, SSR4, KLF9
	#284	SEMA3C, SNRPB2, NNMT, MAGED1, EGR1, HMGA1, MGST1, GRN, MLF1IP, WNT5A, THBS1, NES
	#30	SLC20A1, SPATS2L, FN1, DST, HMGA2, AKAP12, DKC1, C16orf52, AGPAT9, S100A16
	#127	TNS3, CTSA
	#144	HIPK2, EGR1, HMGA2
	#142	CD74, SEMA3C, SFRP1, EGR1
	#387	COL5A2, WNT5A, MARCKS, ID3
	#191	EGR1, CTSD, ID3, TOP1, GPNMB, MYL6, TMEM59, GRN, MLF1IP, MTAP, FTL	ERRFI1, DCBLD2, TOP1, FTL, MYL6, MLF1IP, MTAP, PA2G4
	#189	SYTL5, ERRFI1, TIMP1, MKI67, MYO1B, MGST1, TRIB3, TXNIP, NOP58, CCDC102B, SMC3, CD55, GPNMB, PRAF2, IRF2BP2, TNS3, KLF9, HMGA2, PMEPA1, GARS, SELM, DDX21, SLC20A1, CCND1, ACSL3, ASNS, DKC1, MMP2, TUBA1A, ATF3	SYTL5, MKI67, SLC20A1, CCDC102B, CD55, ACSL3, ASNS, SELM, MYO1B, IRF2BP2, TXNIP, PRAF2, ATF3, TRIB3, TNS3, MMP2, GARS, KLF9
	#233	CD74, HLA-DRA, SLC20A1, STMN1, CCND1, CENPF, COL5A2, SCARB2, NOV, FBL	CCND1, CENPF, SLC20A1, STMN1, FBL
	#304	CXCL1, MARCKS, SEMA3C, SOD2, TSHZ2, SCARB2, GPNMB, COL5A2, ITM2B, SPARC, DEK, KIAA0101, B2M, MIR24-2	MALAT1, CXCL1, KIAA0101, SOD2
	#85	SYTL5, ERRFI1, STMN1, MKI67, HMGB2, B2M, AKAP12, NOP58, INHBA, ASPM, TPM1, PAICS, ANXA2, HMGA2, HMGA1, FTL, DCBLD2, SEMA3C, LRRFIP1, PSAP, DKC1, C16orf52	SYTL5
	#245	PPIB, SMC2, MTHFD2, ASNS	SMC2, ASNS
	#109	HIST1H4C, ERRFI1, SFRP1, NEAT1, LRRFIP1, MALAT1, CENPF, DKC1, HMGA2, SMC4, TFPI2, PAICS, B2M, TRIB3, C16orf52, PRSS23, XRCC2, GRN, KLF9	ERRFI1, LRRFIP1, TRIB3, HMGA2, TFPI2, GRN, DKC1, C16orf52
	#287	USP1, FOSB, FSTL1, MIR24-2, NOP56, THBS1, PAICS, DIO2, TMEM59, TNS3, SOD2, HMGA1, LGALS3BP, MTAP, PA2G4, CXCL1, LRRFIP1, TOP1, NNMT, AGPAT9, C16orf52, ATF3	MIR24-2, CXCL1, SNRPB2, SOD2, USP1, FOSB, FSTL1, PAICS, NNMT, DIO2, TNS3, MTAP, PA2G4, AGPAT9	MIR24-2, CXCL1, SOD2, USP1, FOSB, FSTL1, PAICS, NNMT, DIO2, TNS3, MTAP, PA2G4, AGPAT9
	#176		HIST1H4C, SAT1, VMP1, ADD3, SCG5, HIPK2, ANP32E, MALAT1, LUM, TGFA, TUBA1A, JUN, GPNMB, THBS1, SPARC, C3, ANXA2, FTH1, SLC20A1, PFDN2, NFIB, HMGA2, PMEPA1, COL5A2, SQSTM1, POLR2L, FTL, DCBLD2, SFRP1, PSIP1, FN1, ASNS, TGFBI, NOV, PPIB
	#320		FOS, HLA-C, ACSL3, ASNS, MYO1B, MGST1, LYAR, GPNMB, AKR1B1, ATF3
	#43	CD74, TIMP2, HLA-C, FOSB, MYO1B, HLA-E, GPNMB, NFKBIZ, HIPK2, MGST1, HLA-DRA, TUBA1A, SMC4, FSTL1, MARCKS, CTSA, TNS3, HLA-A, TOP2A, IFITM3, CYR61, SEPW1, FOS, CENPF, DST, ATP1B1, LGALS3BP, NREP, GRN, SQSTM1, SEMA3C, IFI6, MAGED1, ID3, ZFP36, NNMT, C1R, NOV, KIF20B, AGPAT9

## Sheet: Replicate2
Linear regression results of cells for replicate 2. Varied genes depend on the condition: treatment, period, and their intersection (treatment:period).
	sgRNA ID	Genes that vary depend on
		Treatment condition	Period condition	Interaction (Treatment : Period)
	#401		JUN, HLA-E, LGALS3BP, TFPI2, TRIB3, MIR24-2
	#246	FTH1, CYR61, TIMP2, ZFP36L1, TSHZ2, MAGED1, SCG5, MYO1B, FSTL1, ITM2B, GPNMB, PRSS23, C3, ATP1B1	TIMP2, MAGED1, SCG5, MYO1B, TRIB3, MALAT1	TIMP2, MAGED1, SCG5, GPNMB, MYO1B, PRSS23, FSTL1
	#106	INHBA, SCG5, EGR1, B2M, TRIB3	SCG5, MTHFD2, TRIB3	SCG5, B2M, TRIB3
	#292	MALAT1, ACSL3, DST, CTSA, KLF6	ACSL3, SNRPB2, JUN, ASNS, TRIB3
	#238	CD74, HLA-DRA, TSHZ2, HLA-B, CTSD, SEMA3C, MALAT1, COL5A1, GOLGB1, DIO2, C3, NOV, KLF9	TSHZ2, CTSD, COL5A1, DIO2, C3, NOV, KLF9
	#25	CXCL1, HLA-DRA, SOD2, HLA-C, SCG5, EGR1, TPM1, NFKBIZ, ZFP36, ATF3, C3, CYR61, AKR1B1, KLF9
	#376	IFITM3, MARCKS, TPM1, NNMT, ASNS, PRAF2, MYO1B, IRF2BP2, ZFP36, MGST1, GPNMB, DIO2, ATP6V0E1, MMP2	IFITM3, ASNS, TPM1, MARCKS, PRAF2, TRIB3
	#155	CD74, CCL2, SCG5, MYO1B, MALAT1, HLA-DRA, CCDC102B, TUBA1A, JUN, GPNMB, FSTL1, KLF6, PFDN2, FOS, CTSD, POSTN, COL5A1, POLR2L, SEMA3C, MTHFD2, ASNS, TOP1, PPIB	CCL2, FN1, MTHFD2, CCDC102B, SCG5, MYO1B, FSTL1, POSTN, COL5A1	CCL2, MGST1, MTHFD2, CCDC102B, TUBA1A, MYO1B, RAI14, FSTL1, POSTN, COL5A1, WNT5A, SCG5, FN1
	#279	ERRFI1, SEMA3C, CYR61, DST, TRIB3, JUN, TXNIP, THBS1, COL5A2, TNS3, NNMT, LYAR, KLF9, PTTG1, NCAPG, MLF1IP, NOV, MMP2, GARS, ANP32B	ERRFI1, CYR61, DST, LYAR, TRIB3, NCAPG, MLF1IP, GARS, ANP32B
	#247	CCL2, HLA-C, TRIB3, MALAT1, LUM, GPNMB, HTRA1, IRF2BP2, TNS3, CTSA, POSTN, COL5A1, GRN, GARS, CXCL1, SELM, IFI6, SCARB2, ASNS, ITM2B, NNMT, WNT5A	ASNS, GPNMB, ITM2B, NNMT, TRIB3, MALAT1, GARS
	#339		SMC4, TOP1
	#269	CCL2, TIMP2, SCG5, NFKBIZ, TPM1, TRIB3, THBS1, MIR24-2, NNMT, GPNMB, PRAF2, FSTL1, MARCKS, C3, SH3KBP1, CYR61, TSHZ2, HMGA1, COL5A2, POSTN, NREP, ATP6V0E1, GRN, FN1, IFI6, ITM2B, CTGF, COL5A1, PRSS23, C1R, WNT5A, MMP2	CYR61, P4HB, GPNMB, THBS1, NFKBIZ, B2M, TRIB3, GRN, SH3KBP1
	#380	IFITM3, DCBLD2, WNT5A, TIMP2, TIMP1, FOS, HLA-C, JUN, FOSB, CTSD, MYO1B, PRAF2, THBS1, IRF2BP2, POSTN, NNMT, CTSA, TNS3, NOV, MMP2, HTRA1
	#261		HMGA2, THBS1
	#361		SELM, NNMT, HLA-A, EGR1, DEK, SSR4, TRIB3, FTL, ATF3
	#144		IFITM3, SEMA3C, CYR61, FOS, MAGED1, FOSB, TRIB3, ASNS, LDLR, PRSS23, TXNIP, MMP2, CTGF
	#219	DCBLD2, SEMA3C, TIMP2, HLA-C, HLA-B, CTSD, COL5A2, TNS3, NOV, ATF3
	#409		CD74, CCL2, HLA-B, FOSB, MYO1B, MGST1, TRIB3, XRCC2, JUN, THBS1, IRF2BP2, C3, KLF9, SOD2, NREP, ZFP36L1, ATP1B1, COL5A1, AKR1B1, GARS, CXCL1, NNMT, WNT5A, MMP2
	#164		MKI67, DST, NOP56, PPIB, HLA-E
	#306		PFDN2, TCOF1, CD55, HMGB2, EGR1, JUN, ASNS, GPNMB, NFKBIZ, ZBTB38, ZFP36, SLC20A1, LYAR, TRIB3, SCARB2, KIAA0101, FOS
	#87	SYTL5, SEMA3C, STMN1, SEPW1, HLA-C, SCARB2, MYO1B, HLA-E, ATP1B1, ITM2B, NNMT, SSR4, RAI14, ATP6V0E1, GRN, MLF1IP, NOV, XRCC2, MMP2	SYTL5, SEMA3C, STMN1, HLA-C, HLA-E, SSR4, MLF1IP, XRCC2
	#419		CXCL1, SELM, TIMP2, FOS, IFI6, MAGED1, JUN, HLA-E, HLA-C, NREP, XRCC2, SH3KBP1
	#182	ERRFI1, SPARC, NEAT1, FTL, USP1	TGFA, SAT1, ROMO1, NEAT1, MIR24-2, SMC3, ID3, TPM1, HMGA1, GOLGB1, SRP14, POLR2L, CCL2, FTH1, MMP2, THBS1, FBL	AKAP12
	#331		CXCL1, MAGED1, SCARB2, SRP14, HMGB2, PTTG1
	#96	CCL2, NOP56, TIMP2, HLA-C, USP1, HTRA1, HLA-DRA, EGR1, GPNMB, TPM1, THBS1, IRF2BP2, FOS, CTSA, DST, CTSD, NREP, GRN, AKR1B1, SELM, LRRFIP1, IFI6, ACSL3, CALR, ITM2B, ZFP36, PRSS23, NCAPG, MMP2	CCL2, SELM, TIMP2, FOS, HLA-C, USP1, DST, NOP56, CTSD, IRF2BP2, CTSA, PRSS23, GRN, MMP2, HTRA1	IRF2BP2, CTSA, TIMP2
	#417	TIMP2, CD55, HLA-C, NFKBIZ, MALAT1, NES, CCDC102B, INHBA, JUN, GPNMB, PRAF2, IRF2BP2, PAICS, DIO2, TNS3, LYAR, FOS, TSHZ2, ZFP36L1, C3, AKR1B1, MTAP, CXCL1, LRRFIP1, ACSL3, ASNS, TFPI2, EIF4EBP1, C1R, WNT5A, MMP2, AGPAT9	CXCL1, LRRFIP1, CCDC102B, CD55, ACSL3, AKR1B1, SMC4, TFPI2, ASNS, IRF2BP2, PAICS, LYAR, PRAF2, EIF4EBP1, WNT5A, MTAP, NES, AGPAT9, TIMP2	PRAF2
	#294	LUM, NNMT, CTSA, CYR61, CTSD, ZFP36L1, FSTL1, CTGF, COL5A1, MYO1B, ASNS, SOD2, HTRA1, FOS	SOD2, FOS, CTSA, ASNS, ZFP36L1, NNMT
	#12	HIST1H4C, MKI67, SNRPB2, SPATS2L, NOP58, LYAR, SSR4, USP1, TUBA1A, HMGA2, SMC4, ANP32E, AKAP12, DKC1, S100A16, EIF4EBP1, TGFA, SH3KBP1, AGPAT9, TOP2A
	#50		CTSD, EGR1, JUN, ASNS, PRAF2, CTGF
	#7		CD63, PPIB, SSR4, DKC1, MLF1IP, SH3KBP1
	#68	CCL2, HLA-A, NFKBIZ, MGST1, ANP32B, TRIB3, LUM, S100A16, CCDC102B, JUN, CTGF, TPM1, IRF2BP2, DIO2, C3, IFITM3, SEPW1, FOS, CTSD, ZFP36L1, ATP1B1, LDLR, COL5A1, GRN, SLMO2, SEMA3C, FN1, IFI6, ASNS, ITM2B, ZFP36, NNMT, GOLGB1, PRSS23, C1R, ATF3	HLA-A, MGST1, TRIB3, S100A16, CCDC102B, IRF2BP2, C3, IFITM3, SEPW1, FOS, CTSD, ZFP36L1, LDLR, GRN, SLMO2, IFI6, ASNS, ITM2B, CTGF, GOLGB1, PRSS23, ATF3
	#166		SYTL5, ADD3, NOP56, SRP14, TOP1, HIPK2, TRIB3
	#48	HIST1H4C, ERRFI1, TIMP2, SSR4, SCG5, GPNMB, ANP32E, TXNIP, CYR61, THBS1, LUM, S100A16, HLA-DRA, EGR1, CTGF, TPM1, FSTL1, IRF2BP2, INHBA, SRP14, C3, LYAR, HLA-A, IFITM3, PFDN2, MGST1, SELM, DST, PRSS23, ATP1B1, LGALS3BP, POSTN, NREP, AKR1B1, MTAP, NFIB, SFRP1, CCND1, ACSL3, CALR, ASNS, RAI14, COL5A2, IFI6, ZFP36, COL5A1, EIF4EBP1, MAGED1, WNT5A, MMP2, PPIB, FBL	ERRFI1, SSR4, ANP32E, S100A16, EGR1, GPNMB, SRP14, LYAR, PFDN2, CYR61, LGALS3BP, AKR1B1, MTAP, NFIB, SFRP1, CCND1, ACSL3, ASNS, IFI6, EIF4EBP1, PPIB, FBL
	#210	CCL2, SELM, HLA-DRA, CTGF, ADD3, SOD2, FOS, TUBA1A, CYR61, ASNS, FSTL1, NFKBIZ, ZFP36, NNMT, PRSS23, C3, LUM, NOV, XRCC2, HTRA1, SEMA3C	HLA-DRA, ADD3, ASNS, HTRA1, NFKBIZ, NNMT, PRSS23, NOV, LUM, SEMA3C	NFKBIZ, NNMT, HTRA1, LUM
	#374		HIPK2, CENPF, DST, TFPI2, LGALS3BP, KLF6
	#205	CXCL1, MARCKS, HLA-DRA, ATP6V0E1, SOD2, NOP58, FOS, IFI6, MIR24-2, TIMP2, GPNMB, COL5A2, HLA-C, ANP32E, AKAP12, TRIB3, TNS3, C1R, WNT5A, SLMO2, MTHFD2	CXCL1, TIMP2, HLA-C, TRIB3, ATP6V0E1, SLMO2
	#146	COL5A2, NFIB, NFKBIZ, CTGF, COL5A1, AKAP12, C1R, TXNIP, GOLGB1, MMP2, ATF3	TXNIP, C1R, NFKBIZ, GOLGB1, ATF3
	#356		NFIB, LDLR, MTHFD2
	#357		ZFP36L1
	#278	DCBLD2, SELM, SCARB2, ATP1B1, LGALS3BP, NNMT, CTSA, C1R, TNS3, ATP6V0E1, NOV, MAGED1, AKR1B1	PTTG1
	#354	SOD2, FN1, FOS, GPNMB, HLA-E, COL5A2, AGPAT9
	#360	MKI67, ADD3, SAT1, USP1, TRIB3, XRCC2, NES, S100A16, TGFA, SMC3, GPNMB, IRF2BP2, ZBTB38, PYGB, PTTG1, SPATS2L, SEPW1, CTSA, HMGA2, ZFP36L1, PMEPA1, SLC20A1, SFRP1, MTHFD2, ACSL3, TOP1, LYAR, C16orf52, GOLGB1	MKI67, ADD3, SAT1, USP1, TRIB3, XRCC2, NES, S100A16, TGFA, SMC3, GPNMB, IRF2BP2, ZBTB38, PYGB, PTTG1, SPATS2L, SEPW1, CTSA, HMGA2, ZFP36L1, PMEPA1, SLC20A1, SFRP1, MTHFD2, ACSL3, TOP1, LYAR, C16orf52, GOLGB1
	#342		ERRFI1, ANXA2, CCDC102B, FOS, TSHZ2, DST, PRSS23, PSAP, ZFP36L1, IRF2BP2, PTTG1, MALAT1, ATP6V0E1, AKR1B1
	#237		FN1, USP1, ASNS, PRAF2, LDLR, MARCKS, TRIB3, TXNIP, MIR24-2
	#249	HLA-DRA, CCND1, GPNMB, THBS1, COL5A2, HLA-C, NREP, NOV
	#218	SYTL5, HLA-C, HLA-E, HTRA1, HLA-DRA, CCDC102B, TUBA1A, GPNMB, FSTL1, IRF2BP2, KLF6, TMEM59, IFITM3, FOS, DST, ATP1B1, LGALS3BP, GRN, POLR2L, PSIP1, FN1, IFI6, ID3, ITM2B, CTGF, C16orf52, NOV, MMP2, AGPAT9	SYTL5, PSIP1, FN1, CCDC102B, DST, GPNMB, HLA-E, GRN, POLR2L, TUBA1A, AGPAT9
	#34	VMP1, TIMP2, HLA-B, HLA-E, MYL6, ANP32E, AKAP12, TRIB3, CD63, XRCC2, NES, HLA-DRA, NOP58, ASPM, SMC4, PYGB, TMEM59, TNS3, PTTG1, DST, IFITM3, ROMO1, TCOF1, FOS, TSHZ2, P4HB, SRP14, MTAP, C3, GRN, SLMO2, ANP32B, SQSTM1, MTHFD2, FN1, CCND1, PSAP, SOD2, NNMT, GOLGB1, PRSS23, ATP6V0E1, NOV, MMP2	SQSTM1, TCOF1, MTHFD2, MYL6, TSHZ2, ASPM, SRP14, SMC4, SOD2, PYGB, ANP32E, AKAP12, TRIB3, PTTG1, XRCC2, SLMO2, GOLGB1, NOP58
	#141	HIST1H4C, STMN1, HLA-E, MALAT1, ZFP36, GRN	GRN, HLA-E
	#234	CCL2, TIMP2, POSTN, IFI6, TUBA1A, SRP14, TPM1, TXNIP, ZFP36, NREP, NNMT, PRSS23, C3, COL5A1, FBL	NREP, TPM1
	#276		SELM, SOD2, TIMP2, SCARB2, ACSL3, FOSB, SMC2, ASNS, ATP1B1, NFKBIZ, C3, TRIB3, C16orf52, ATP6V0E1, AKR1B1, MMP2, NES, ATF3
	#272	LGALS3BP, MTHFD2, TSHZ2, USP1, SCG5, CTSD, FSTL1, IRF2BP2, FTL, MARCKS, DIO2, POLR2L, C1R, CTSA, WNT5A	EGR1, MTHFD2, FTL
	#165	IRF2BP2, MLF1IP, NES, CTSA	IRF2BP2, MLF1IP
	#386	CCL2, MGST1, TIMP2, HLA-A, TSHZ2, P4HB, CYR61, FN1, TPM1, SOD2, IFI6, COL5A1, TMEM59, MALAT1, C1R, AKR1B1, MIR24-2, HTRA1	MALAT1
	#77	SYTL5, SQSTM1, SLC20A1, ATF3, CTSD, FOSB, TRIB3, HMGA2, SMC4, PMEPA1, ASNS, LGALS3BP, NNMT, HLA-E, DIO2, DKC1, AKR1B1, PRAF2, MMP2, HLA-A, KLF9	SYTL5, SLC20A1, PSAP, FOSB, HMGA2, ASNS, PRAF2, SMC4, NNMT, ATF3, TRIB3, KLF9
	#10	SEMA3C, FN1, SCG5, GPNMB, TPM1, ATP1B1, POSTN, CTGF, DEK, HTRA1, DIO2, WNT5A, FSTL1, AKR1B1, LUM, ATF3
	#404	ERRFI1, ACSL3, HIPK2, TRIB3, TGFA, HLA-DRA, MTAP, GPNMB, SLC20A1, SPATS2L, HMGA1, SNRPB2, SLMO2, NFIB, DDX21, SFRP1, MTHFD2, SCARB2, ASNS, EIF4EBP1, DKC1, C16orf52	ERRFI1, ACSL3, HIPK2, TRIB3, TGFA, HLA-DRA, MTAP, GPNMB, SLC20A1, SPATS2L, HMGA1, SNRPB2, SLMO2, NFIB, DDX21, SFRP1, MTHFD2, SCARB2, ASNS, EIF4EBP1, DKC1, C16orf52
	#322	VMP1, TIMP2, TIMP1, FOS, CTSA, TUBA1A, JUN, COL5A2, KLF6, MALAT1, MMP2
	#300		MARCKS, SOD2, FN1, SCG5, AKR1B1, ATP1B1, POSTN, CTGF, COL5A1, DIO2, C1R, WNT5A, MMP2, LUM
	#104	SELM, CYR61, NNMT, SCARB2, CTSD, MYO1B, ATP1B1, COL5A2, PAICS, CTGF, MARCKS, DIO2, C3, LUM	PAICS, SMC2, EIF4EBP1, MTHFD2, EGR1
	#290	SEPW1, SCARB2, COL5A2, LDLR, GARS, AGPAT9	SCARB2, LDLR, GARS, AGPAT9
	#303	TIMP2, HLA-B, CTSD, PRAF2, ATP1B1, COL5A2, MALAT1, CTGF, GRN, THBS1
	#216	SYTL5, MKI67, CD63, TIMP1, FOS, ASPM, SMC3
	#382	DDX21, PFDN2, ID3, PMEPA1, SNRPB2, TRIB3, C16orf52, PA2G4
	#396		TSHZ2, CTSA, HLA-A, FN1
	#229		PTTG1
	#177	ERRFI1, SLC20A1, ZBTB38, NFIB, INHBA, LDLR, TRIB3, C16orf52, GRN
	#367	CXCL1, NFIB, B2M, POSTN, TXNIP, HLA-C, DST, EGR1, JUN, MYO1B, PRAF2, ASNS, NFKBIZ, ZBTB38, CTGF, MGST1, NNMT, SCG5, C16orf52, CCL2, LUM	NFIB, TXNIP, DST, EGR1, JUN, MYO1B, PRAF2, ASNS, ZBTB38, CTGF, C16orf52
	#40	CCL2, LUM, FN1, POSTN, MAGED1, DST, FOS, PRAF2, FSTL1, LGALS3BP, ITM2B, NREP, PMEPA1, FOSB, CYR61, COL5A1, THBS1, MMP2, HTRA1	SRP14
	#346		DST, MTHFD2, ASNS
	#1		HMGB2, DDX21, SNRPB2, MTHFD2, ASPM, HMGA2, ANP32B, CENPF, KIAA0101, NES
	#297		ASNS, TRIB3
	#70	TGFA, DCBLD2, SEMA3C, NEAT1, TIMP2, FOS, MMP2, P4HB, CTSD, ID3, THBS1, MYL6, MALAT1, SPARC, TNS3, NOV, B2M, MTAP, TUBA1A, CD74	SMC3
	#275	SLC20A1, MGST1, NNMT, IFI6, FOSB, FOS, MYO1B, TPM1, COL5A1, DIO2, PRSS23, FTH1, MMP2	SLC20A1
	#192		EGR1, FBL
	#188	CCL2, VMP1, STMN1, HLA-C, FOSB, LUM, EGR1, GPNMB, PYGB, DIO2, TMEM59, SSR4, SH3KBP1, IFITM3, FOS, TSHZ2, CTSA, ATP1B1, COL5A1, SCG5, DDX21, FN1, IFI6, MAGED1, PSAP, ID3, GOLGB1, WNT5A, MMP2	DDX21, SPATS2L, MTHFD2, EGR1, PSAP, VMP1, PYGB, MGST1, GOLGB1, MALAT1, STMN1
	#13		SYTL5, NFIB, HLA-DRA, ASNS, DKC1
	#161		GPNMB
	#295	SELM, MGST1, TIMP2, CCDC102B, NNMT, MARCKS, COL5A2, POSTN, COL5A1, DIO2, TNS3, MMP2, LUM	GARS
	#35	CXCL1, ERRFI1, SEMA3C, ROMO1, ACSL3, ASNS, HIPK2, ZFP36, MALAT1	CXCL1, ERRFI1, ROMO1, ACSL3, ASNS, HIPK2, ZFP36, MALAT1
	#99	SEMA3C, TIMP2, FOS, CTSA, TUBA1A, JUN, GPNMB, TMEM59, ATP6V0E1, NOV, MMP2
	#137	HIST1H4C, ERRFI1, PFDN2, TCOF1, MTHFD2, PAICS, HMGB2, TFPI2, INHBA, TRIB3, C16orf52, SLMO2, AGPAT9
	#54	SYTL5, ERRFI1, CD55, NFKBIZ, ANP32E, TRIB3, SOD2, KIAA0101, XRCC2, NES, TGFA, SMC2, PYGB, SAT1, SPATS2L, C16orf52, LDLR, COL5A1, MLF1IP, SFRP1, POSTN, ZFP36, NCAPG, C1R	SAT1, SPATS2L, SOD2, ERRFI1, SMC2, NFKBIZ, POSTN, ZFP36, ANP32E, C1R, COL5A1
	#151		TGFA, PYGB
	#379	FOS, CTSD, GPNMB, THBS1, NREP, NOV, MMP2
	#150		KLF9
	#284	HLA-C, SCG5, HLA-E, SOD2, MIR24-2, LUM, CCDC102B, GPNMB, TPM1, FSTL1, DIO2, CYR61, COL5A2, POSTN, COL5A1, AKR1B1, CXCL1, FN1, IFI6, SCARB2, NNMT, HTRA1, C1R
	#29		SELM, DST, CTSD, ASNS, HLA-E, THBS1, ITM2B, LDLR, TRIB3, C3, WNT5A
	#330	IFI6, JUN, GPNMB, POSTN, AKR1B1, KIF20B
	#128	CD74, SEMA3C, SFRP1, TIMP2, FOS, HLA-B, SMC4, MALAT1, COL5A2, GRN, SNRPB2, TNS3, MMP2, FTL	SFRP1, SMC4, TOP1, FTL
	#103		DDX21, FTH1, S100A16
	#224	AKAP12, NES
	#308	CCL2, SAT1, FN1, IFI6, USP1, TMEM59, CTGF, THBS1, INHBA, ZFP36, MARCKS, C1R, C3, ATP6V0E1, NOV, FTH1, ATF3	CCL2, SAT1, C1R, FN1, IFI6, USP1, CTGF, THBS1, ZFP36, MARCKS, TMEM59, ATP6V0E1, NOV, FTH1, ATF3	CCL2, SAT1, C1R, FN1, IFI6, USP1, CTGF, THBS1, ZFP36, MARCKS, TMEM59, C3, ATP6V0E1, NOV, FTH1, NES, ATF3
	#140	CCL2, FN1, MAGED1, MARCKS, TXNIP, C1R, WNT5A, MIR24-2	CCL2, C1R, WNT5A, MIR24-2, MAGED1	CCL2, MAGED1, NFKBIZ, MARCKS, C1R, WNT5A, MIR24-2
	#296	TIMP2, HLA-C, GPNMB, NFKBIZ, TRIB3, HTRA1, HLA-DRA, NOP58, CCDC102B, TUBA1A, JUN, MMP2, PRAF2, THBS1, NNMT, CTSA, SH3KBP1, IFITM3, CYR61, CENPF, DST, CTSD, COL5A2, POSTN, LDLR, SNRPB2, GRN, SLMO2, SQSTM1, SEMA3C, SLC20A1, MTHFD2, FN1, IFI6, SCARB2, ASNS, NREP, NOV, KIF20B, AGPAT9	SLC20A1, NNMT, MTHFD2, CCDC102B, SCARB2, HLA-C, KIF20B, DST, ASNS, PRAF2, NFKBIZ, LDLR, SNRPB2, RAI14, TRIB3, CYR61, SLMO2, SH3KBP1, AGPAT9, NOP58
	#389	HLA-DRA, CCDC102B, HLA-B, FSTL1, NNMT, TRIB3	HLA-DRA, CCDC102B, CTSD, ASNS, PRAF2, NNMT, TRIB3
	#149	SYTL5, CCND1, HLA-B, ASNS, TFPI2, ZBTB38, LDLR, AKAP12, C16orf52, SLMO2	SYTL5, NFIB, ASNS, TFPI2, LDLR, C16orf52
	#226	TSHZ2, SCG5, ID3, POSTN, ATP6V0E1, HTRA1	MALAT1
	#168		NFIB, DST, NNMT, KLF9
	#384	HLA-DRA, NNMT, MMP2, GPNMB, FN1
	#263	HLA-DRA, CYR61, CTSD, PRAF2, THBS1, PYGB, EIF4EBP1, C3	PRAF2
	#243		MKI67, ADD3, TSHZ2, SCARB2, SMC3, MARCKS, HMGB2, NCAPG, PTTG1, P4HB
	#45		SCG5, NFKBIZ, ANP32E, TPM1, TRIB3, SOD2, S100A16, HLA-DRA, JUN, PRAF2, THBS1, C3, FTH1, DST, KLF9, IFITM3, TCOF1, CTSA, P4HB, LDLR, GRN, SLMO2, GARS, CXCL1, DDX21, SLC20A1, MTHFD2, SH3KBP1, ZFP36, MGST1, C16orf52, ATP6V0E1, AGPAT9
	#74		ERRFI1, CYR61, MTHFD2, FN1, NFIB, USP1, EGR1, JUN, GPNMB, PRAF2, ATP1B1, COL5A2, MALAT1, NREP, TRIB3, TXNIP, ATP6V0E1, WNT5A, HTRA1, FOS, TIMP2
	#228	CD74, IFITM3, VMP1, PSAP, DST, SRP14, CTSD, TPM1, THBS1, SPARC, NNMT, POLR2L, C1R, FOSB, MMP2, HTRA1, ATF3
	#66	DCBLD2, NEAT1, GPNMB, TPM1, THBS1, NNMT
	#311	HLA-B, XRCC2, NES, HLA-DRA, ASPM, GPNMB, THBS1, IRF2BP2, PAICS, TNS3, GOLGB1, TOP2A, CTSD, COL5A2, AKR1B1, MTAP, SCARB2, MAGED1, CALR, LYAR, PRSS23, TGFBI, MMP2
	#154	COL5A2, NFKBIZ, SEMA3C, TPM1, PSIP1, IFI6, DST, SMC2, PSAP, PRAF2, THBS1, IRF2BP2, HLA-E, DIO2
	#227	CXCL1, SOD2, NNMT, ACSL3, SCG5, CYR61, MYO1B, TPM1, ATP1B1, COL5A2, POSTN, COL5A1, CTSA, C3, C1R, AKR1B1, FSTL1, MMP2, THBS1
	#378	CCL2, EGR1, ADD3, TIMP2, HLA-B, SCG5, MYO1B, GPNMB, MGST1, TRIB3, THBS1, NOP58, SMC3, NOP56, JUN, SMC4, TPM1, FSTL1, IRF2BP2, ZBTB38, MARCKS, DIO2, TMEM59, TNS3, PTTG1, FOS, P4HB, LGALS3BP, C3, POLR2L, AKR1B1, MTAP, PA2G4, CXCL1, SFRP1, PSIP1, MTHFD2, CTGF, EIF4EBP1, C16orf52, ATP6V0E1, WNT5A, KIF20B	CXCL1, LGALS3BP, SFRP1, PSIP1, MTHFD2, SMC3, NOP56, SMC4, IRF2BP2, ZBTB38, EIF4EBP1, EGR1, TRIB3, C16orf52, ADD3, AKR1B1
	#298	CCL2, HLA-C, SCG5, TPM1, CYR61, THBS1, LUM, EGR1, JUN, ZFP36, PRAF2, HTRA1, DIO2, TNS3, C3, SOD2, ATP1B1, POSTN, GRN, CXCL1, ITM2B, CTGF, NNMT, SSR4, C1R, WNT5A
	#199		TGFA, TSHZ2, CCDC102B, AGPAT9
	#250	CCL2, FOSB, MYO1B, GPNMB, MIR24-2, LUM, ZFP36, TPM1, FSTL1, TNS3, SCG5, KLF9, SOD2, FOS, POSTN, NREP, CXCL1, CTGF, NNMT, WNT5A, MMP2, ATF3	SCG5, ZFP36, GPNMB, LDLR, NNMT, TRIB3, MMP2, ATF3
	#369	CCND1, HLA-B, ASNS, THBS1, COL5A2, IFI6, AKAP12, TRIB3, MALAT1	CCND1, SLC20A1, ASNS, TRIB3
	#143	HLA-DRA, POSTN, ACSL3, FOS, JUN, SEMA3C, MALAT1, GRN, TNS3	SQSTM1, POSTN, JUN, ASNS, MALAT1, GRN, TRIB3, TNS3, KLF9	HLA-DRA, POSTN, ACSL3, TUBA1A, JUN, GRN, GOLGB1, TNS3, MMP2, C3
	#2	CYR61, THBS1, MGST1, C3, AKR1B1, HMGA1
	#392	SYTL5, DCBLD2, ANXA2, FOS, FN1, SELM, MARCKS, SCG5, TMEM59, JUN, ZFP36, ITM2B, LDLR, NREP, TRIB3, TXNIP, AKR1B1, PRSS23, MMP2, CD74	SYTL5, CD74, FOS, CENPF, TRIB3, JUN, ZFP36, LDLR, TMEM59, TXNIP
	#328	CXCL1, SELM, ADD3, NOP58, MAGED1, HLA-B, CENPF, SMC2, JUN, SMC4, RAI14, MYO1B, FTL, COL5A1, DIO2, USP1, MALAT1, C1R, CTSA, WNT5A, FOS	CENPF, FTL, SMC2, SMC4, MYO1B
	#113	CCL2, STMN1, TIMP2, HLA-C, USP1, HLA-E, AKAP12, ADD3, XRCC2, HTRA1, HLA-DRA, TUBA1A, THBS1, KLF6, C3, IFITM3, ANXA2, TCOF1, TSHZ2, P4HB, CTSD, HMGA1, COL5A2, NREP, GRN, GARS, CXCL1, SQSTM1, SEMA3C, FN1, IFI6, SCARB2, ASNS, CTGF, CYR61, MLF1IP, NOV, MMP2	IFITM3, SQSTM1, CTGF, TCOF1, CXCL1, THBS1, USP1, P4HB, CYR61, ASNS, HMGA1, C3, STMN1, ANXA2, AKAP12, GRN, MLF1IP, XRCC2, GARS, ADD3
	#326	TIMP2, TSHZ2, CALR, ASNS, POSTN, AKR1B1, MMP2, SCG5, ATF3	AKR1B1, ASNS, ATF3
	#145	ERRFI1, VMP1, SMC2, ADD3, TIMP2, TIMP1, MKI67, SSR4, HLA-B, MYO1B, GPNMB, SAT1, HIPK2, ANP32E, RAI14, TRIB3, SOD2, THBS1, HTRA1, TGFA, HLA-DRA, ZBTB38, TUBA1A, CD55, JUN, MMP2, GARS, IRF2BP2, PAICS, PYGB, MARCKS, EGR1, C3, LYAR, FOS, MGST1, IFITM3, PFDN2, TCOF1, SEPW1, ROMO1, SELM, CTSA, DST, CTSD, ZFP36L1, ANXA2, SPARC, LDLR, SQSTM1, POLR2L, SLMO2, PA2G4, NFIB, SLC20A1, PSIP1, MTHFD2, CCND1, SCA…	ERRFI1, VMP1, SMC2, TIMP1, MKI67, HLA-B, MYO1B, SAT1, HIPK2, ANP32E, RAI14, TRIB3, SOD2, TGFA, ZBTB38, CD55, MMP2, THBS1, PAICS, PYGB, EGR1, C3, GOLGB1, FOS, PFDN2, TCOF1, SEPW1, ROMO1, SELM, DST, CYR61, ZFP36L1, LDLR, SQSTM1, GARS, NFIB, SLC20A1, PSIP1, MTHFD2, CCND1, SCARB2, SPARC, PSAP, TOP1, MGST1, LYAR, DKC1, C16orf52, WNT5A, KIF20B, SSR4
	#21	NFIB, FN1, CCDC102B, FOS, MAGED1, FOSB, PRAF2, HMGA1, POSTN, TRIB3, C3, ATF3	NFIB, CD55, ASNS, PRAF2, TRIB3, ATF3
	#72	CCL2, TIMP2, HIPK2, TRIB3, THBS1, LUM, S100A16, CCDC102B, TUBA1A, SMC2, JUN, GPNMB, FSTL1, IRF2BP2, NNMT, TMEM59, COL5A2, FOS, CTSA, ZFP36L1, LGALS3BP, NCAPG, LDLR, NREP, ATP6V0E1, POLR2L, WNT5A, DCBLD2, SEMA3C, ASNS, COL5A1, C16orf52, C1R, NOV, ATF3	CCL2, TIMP2, HIPK2, TRIB3, THBS1, LUM, S100A16, CCDC102B, TUBA1A, SMC2, JUN, GPNMB, FSTL1, IRF2BP2, NNMT, TMEM59, COL5A2, FOS, CTSA, ZFP36L1, LGALS3BP, NCAPG, LDLR, NREP, ATP6V0E1, POLR2L, WNT5A, DCBLD2, SEMA3C, PSAP, ASNS, COL5A1, C16orf52, C1R, NOV, ATF3	CCL2, TIMP2, HIPK2, TRIB3, THBS1, LUM, S100A16, CCDC102B, TUBA1A, SMC2, JUN, GPNMB, FSTL1, IRF2BP2, NNMT, TMEM59, FOS, CTSA, ZFP36L1, LGALS3BP, NCAPG, LDLR, NREP, ATP6V0E1, POLR2L, WNT5A, COL5A2, SEMA3C, ASNS, COL5A1, C16orf52, C1R, NOV, ATF3
	#175		HMGB2, PYGB, ID3
	#133	CCL2, HLA-C, FOSB, HLA-E, TXNIP, THBS1, LUM, TGFA, GPNMB, TPM1, HTRA1, MARCKS, C3, POSTN, COL5A1, GRN, SEMA3C, FN1, RAI14, CTGF, NNMT, C1R, ATF3
	#179	HIST1H4C, MKI67, ERRFI1, MYL6, DEK, SYTL5, NES, S100A16, TGFA, NOP58, ASPM, PAICS, TMEM59, PTTG1, TOP2A, PFDN2, SOD2, HMGA2, SLC20A1, SLMO2, DDX21, SFRP1, MTHFD2, CCND1, TFPI2, C16orf52, MLF1IP, KIF20B
	#257		VMP1, ANXA2, STMN1, SEPW1, SCARB2, HMGA2, GARS, FTL, EIF4EBP1, KIAA0101, XRCC2, MIR24-2, NES
	#310	GPNMB, PRAF2, FOS
	#203	HIST1H4C, ERRFI1, SEMA3C, SLC20A1, SPATS2L, MTHFD2, DCBLD2, CCND1, HMGA2, TOP1, THBS1, INHBA, TRIB3, C16orf52, NOV, FTH1, CD74, C3	TRIB3	TRIB3
	#231	TIMP2, PMEPA1, FSTL1, ITM2B, NNMT, ATP6V0E1, S100A16	MYL6, MKI67, S100A16
	#44		SAT1, ADD3, ZFP36L1, TSHZ2, MAGED1, HLA-A, SMC4, ASNS, DEK, THBS1
	#368	ATP6V0E1, THBS1, SSR4, TRIB3	TRIB3
	#321	CD74, B2M, TIMP2, SPARC, PRAF2, ZFP36, DIO2, C1R	C1R, ZFP36, TIMP2, DIO2
	#69	TIMP2, NNMT, MAGED1, FOSB, EGR1, THBS1, COL5A2, POSTN, CTGF, COL5A1, DIO2, PRSS23, GRN, HTRA1, KLF9
	#217	NEAT1, FTH1, AKAP12, CD55	TXNIP, RAI14	ERRFI1, MTHFD2, TRIB3
	#119		CCL2, CYR61, ACSL3, TRIB3, THBS1, MYL6, NNMT, MAGED1, ATF3
	#132	CD74, CCL2, TIMP2, NNMT, TUBA1A, ID3, TPM1, GPNMB, COL5A2, C3, SPARC, MARCKS, TNS3, THBS1, MMP2
	#56	HLA-C, SCARB2, ASNS, PAICS, GRN, ATF3	HLA-C, GRN, ASNS, ATF3, TRIB3
	#126	MKI67, MLF1IP, MTHFD2, ERRFI1, HMGB2, INHBA, LDLR, TRIB3, ZBTB38, KIF20B
	#60		HIST1H4C, MKI67, HLA-C, USP1, DEK, TRIB3, HTRA1, TGFA, HLA-DRA, CCDC102B, EGR1, PRAF2, THBS1, TNS3, KLF9, TOP2A, ROMO1, TCOF1, P4HB, ZFP36L1, SNRPB2, MTHFD2, ACSL3, ANP32E, SCARB2, ATP6V0E1, KIF20B
	#41		MYO1B, TRIB3, TXNIP, CYR61, S100A16, NOP58, SMC3, EGR1, KLF6, MARCKS, SH3KBP1, CD63, LGALS3BP, NREP, AKR1B1, PA2G4, CXCL1, MTHFD2, CALR, ASNS, RAI14, LYAR, C16orf52, KIF20B
	#5	SYTL5, ERRFI1, TIMP1, MKI67, HMGB2, HLA-E, ANP32E, AKAP12, TRIB3, KIAA0101, HTRA1, NOP58, SLMO2, SMC3, IRF2BP2, PAICS, PYGB, TMEM59, PTTG1, PFDN2, TCOF1, DST, HMGA1, LGALS3BP, NREP, AKR1B1, ATP1B1, MTAP, PA2G4, LRRFIP1, NFIB, DDX21, SFRP1, MTHFD2, CCND1, ASNS, TFPI2, EIF4EBP1, C16orf52, MLF1IP, KIF20B, PPIB	SYTL5, ERRFI1, TIMP1, MKI67, HMGB2, HLA-E, ANP32E, AKAP12, TRIB3, KIAA0101, HTRA1, NOP58, SLMO2, SMC3, IRF2BP2, PAICS, PYGB, TMEM59, PTTG1, PFDN2, TCOF1, HMGA1, LGALS3BP, NREP, AKR1B1, ATP1B1, MTAP, PA2G4, LRRFIP1, NFIB, DDX21, SFRP1, MTHFD2, CCND1, ASNS, TFPI2, EIF4EBP1, C16orf52, MLF1IP, KIF20B
	#319		PAICS, SMC3, SLMO2, ZFP36L1, SEPW1
	#222	SYTL5, FOSB, HTRA1, TGFA, INHBA, MTAP, EGR1, IRF2BP2, PAICS, TMEM59, CD63, TSHZ2, CTSD, HMGA2, LDLR, POLR2L, SLMO2, FTL, LRRFIP1, SELM, MTHFD2, CCND1, PSAP, ID3, LYAR, ATF3, ZBTB38, WNT5A, AGPAT9
	#116	SEMA3C, HLA-C, SCG5, CTSD, GPNMB, LUM, CTGF, NREP, POLR2L, NOV, ATP1B1, HTRA1	LDLR
	#418	NNMT, EGR1, MGST1, AKAP12, TRIB3, FTL	EGR1, STMN1, MGST1, NNMT, TRIB3	EGR1, STMN1, MGST1, NNMT, TRIB3
	#147	MAGED1, COL5A1, MMP2, MARCKS, POSTN
	#152	HLA-C, HLA-B, SCG5, CYR61, THBS1, HTRA1, EGR1, FSTL1, DIO2, TNS3, C3, ROMO1, SOD2, FOS, ATP1B1, POSTN, COL5A1, MLF1IP, MAGED1, CTGF, NNMT, PRSS23, C1R, NOV, ATF3	HLA-C, SCG5, FSTL1, HTRA1, EGR1, THBS1, DIO2, TNS3, C3, SOD2, FOS, ATP1B1, POSTN, COL5A1, MLF1IP, MAGED1, CTGF, NNMT, PRSS23, C1R, NOV, ATF3
	#108	CCL2, TIMP2, TXNIP, MALAT1, CYR61, THBS1, JUN, TPM1, FSTL1, IRF2BP2, DIO2, C3, SOD2, SQSTM1, CTSA, ZFP36L1, ATP1B1, NREP, CXCL1, SELM, MAGED1, COL5A1, AGPAT9
	#114	HLA-DRA, HLA-E, ATP1B1, COL5A2, NREP, TXNIP, NOV
	#223		SLC20A1, SPATS2L, P4HB, KLF6, ZFP36, ANP32E, LYAR, NES
	#348	FOSB, NFKBIZ, TXNIP, HTRA1, CCDC102B, GPNMB, THBS1, KLF9, SEPW1, DST, COL5A2, POSTN, NREP, C1R, GRN, SEMA3C, FN1, RAI14, ZFP36, COL5A1, ATP6V0E1, WNT5A, MMP2, ATF3
	#350		SYTL5, CCL2, USP1, NFKBIZ, HIPK2, TRIB3, CYR61, XRCC2, PA2G4, IRF2BP2, PTTG1, FTH1, KLF9, IFITM3, PFDN2, TCOF1, ZFP36L1, LDLR, TGFBI, AKR1B1, MTAP, GARS, CXCL1, DDX21, SLC20A1, SCARB2, ASNS, ZFP36, NNMT, GOLGB1, ATP6V0E1, AGPAT9
	#406		HLA-DRA, TIMP2, SCARB2, DST, ASNS, MGST1, TRIB3, NCAPG
	#302	TGFA, COL5A2, SEMA3C, ATP6V0E1, SOD2, NNMT, HLA-C, SCG5, FOS, ZFP36L1, TPM1, NFKBIZ, CTGF, MARCKS, DIO2, PRSS23, TXNIP, C1R, LUM, KLF9
	#19	NOP56
	#399		HMGB2, DST, LYAR, SMC4, TOP2A
	#415	SAT1, FOSB, HLA-E, GPNMB, NFKBIZ, MGST1, TRIB3, TXNIP, FSTL1, LUM, SMC4, PRAF2, HTRA1, NNMT, DIO2, C3, SCG5, KLF9, IFITM3, CYR61, CTGF, FOS, CTSA, ATP1B1, POSTN, COL5A1, GRN, MTAP, GARS, CXCL1, NFIB, SLC20A1, FN1, ASNS, ZFP36, NREP, PRSS23, MMP2, THBS1, ATF3	NFIB, SLC20A1, MMP2, SMC4, ASNS, NNMT, TRIB3, MTAP, GARS
	#258	SELM, SEMA3C, SOD2, TUBA1A, FSTL1, COL5A2, AKAP12, PRSS23, TNS3, C1R, MMP2
	#274		EGR1, ASNS, TRIB3
	#64		C3, ASNS, RAI14, FOS
	#256		SYTL5, PSIP1, CD55, ASPM, LGALS3BP, PTTG1, MLF1IP, TOP2A
	#121		EGR1, FOS, TRIB3
	#28	CXCL1, CCL2, HLA-DRA, TIMP2, NNMT, MAGED1, DST, JUN, ID3, HLA-E, FSTL1, LGALS3BP, POSTN, ZFP36, NREP, SSR4, GPNMB, PRSS23, C1R, MTAP	CXCL1, CCL2, HLA-DRA, TIMP2, NNMT, MAGED1, DST, JUN, ID3, HLA-E, FSTL1, LGALS3BP, POSTN, ZFP36, NREP, SSR4, GPNMB, PRSS23, C1R, MTAP
	#124		HIPK2, ASNS
	#24	CD74, DCBLD2, HLA-DRA, ANXA2, FOS, HLA-C, GPNMB, FTL, COL5A2, COL5A1, NREP, GOLGB1, DIO2, NOV, HTRA1	CD74, DCBLD2, DDX21, ANXA2, FTL, MGST1, GOLGB1, C3, ANP32B, GARS
	#260		CD74, NFIB, SELM, ACSL3, TUBA1A, EGR1, PSAP, ASNS, GPNMB, ZBTB38, ZFP36, DEK, DKC1, IFITM3, CXCL1, CCL2, FOS, MIR24-2, KLF9, TOP2A
	#315	NEAT1, DST, THBS1, ZBTB38, AKAP12, MALAT1
	#59	WNT5A, LUM, MYO1B, FBL
	#197	NNMT, GPNMB, MYO1B, MARCKS, PRSS23, C3
	#32		ERRFI1, MTHFD2, CCDC102B, FOS, IRF2BP2, LDLR
	#187		ERRFI1, LRRFIP1, SQSTM1, ASPM, P4HB, SMC4, GARS
	#291		KLF6, ACSL3, EGR1, ASNS, ITM2B, TRIB3, GARS, KLF9
	#86	CD74, ADD3, HLA-C, HLA-E, MALAT1, MIR24-2, HLA-DRA, JUN, GPNMB, TPM1, CD63, TSHZ2, CTSD, DCBLD2, SEMA3C, FN1, IFI6, ASNS, ITM2B, NNMT, PRSS23, NOV, MMP2	EGR1, ASNS
	#372		ANXA2
	#259	CCL2, STMN1, MYO1B, ADD3, MIR24-2, TNS3, JUN, TPM1, THBS1, KLF6, MARCKS, DKC1, C3, TOP2A, CYR61, PRSS23, HMGA2, POSTN, COL5A1, GRN, SEMA3C, FN1, MAGED1, ID3, CTGF, ACSL3, ATP6V0E1, WNT5A	STMN1, ACSL3, HMGA2, ID3, DKC1, MIR24-2, TOP2A
	#52		NFKBIZ, GARS
	#202	CCL2, TIMP1, SCG5, HLA-DRA, EGR1, GPNMB, THBS1, TMEM59, C3, KLF9, FOS, CTSA, LGALS3BP, NREP, GRN, CXCL1, COL5A2, SEMA3C, MTHFD2, FN1, MAGED1, ZFP36, PRSS23, C1R, NOV	CXCL1, CCL2, HLA-DRA, MTHFD2, EGR1, THBS1, COL5A2
	#225	SYTL5, ASNS, TFPI2, THBS1, PAICS, TRIB3	SYTL5, ERRFI1, MTHFD2, ASNS, TFPI2, TRIB3, C16orf52
	#120	CD74, SELM, SOD2, SEPW1, IFI6, GPNMB, HLA-C, NREP, NOV, MMP2
	#117	SLMO2, MYO1B
	#169	CD74, ERRFI1, TIMP2, HLA-B, HLA-A, MYO1B, MGST1, AKAP12, TXNIP, MIR24-2, S100A16, HLA-DRA, TPM1, THBS1, SPARC, MARCKS, DIO2, TMEM59, KLF9, CYR61, TSHZ2, CTSA, P4HB, PMEPA1, ATP1B1, COL5A2, GRN, AKR1B1, SLC20A1, FN1, MAGED1, CALR, TFPI2, CTGF, NNMT, PRSS23, TGFBI, PPIB	HIST1H4C, ROMO1, NEAT1, TSHZ2, P4HB, MYO1B, ZFP36L1, MALAT1, PYGB, TMEM59, GRN, AKR1B1, FTH1, MIR24-2, HLA-A	CD74, HLA-DRA, AKR1B1, MTHFD2, MYO1B
	#388		TSHZ2, SOD2, ATF3, TRIB3
	#22	SELM, WNT5A, LUM, TIMP2, HLA-C, CTSA, FOSB, CYR61, JUN, MYO1B, ZFP36L1, SOD2, POSTN, SCG5, NNMT, TRIB3, C1R, NOV, THBS1, HTRA1, ATF3
	#47		JUN, ASNS
	#94	CXCL1, CCL2, HLA-DRA, POSTN, TUBA1A, IFI6, ASPM, DST, ZFP36L1, ZBTB38, NNMT, USP1, C3, TGFBI, MMP2, PA2G4
	#395	CD74, EGR1, ADD3, TIMP1, HMGB2, SCG5, MYO1B, MYL6, HIPK2, ANP32E, TPM1, SPATS2L, KIAA0101, HTRA1, HLA-DRA, NOP58, CCDC102B, MTAP, NOP56, JUN, PRAF2, THBS1, IRF2BP2, ZBTB38, NNMT, DIO2, TMEM59, C3, KLF9, COL5A2, PFDN2, TCOF1, SEPW1, ROMO1, SQSTM1, TSHZ2, CTSA, DST, PRSS23, CTSD, ATP1B1, LGALS3BP, POSTN, NREP, TGFBI, GRN, POLR2L, AKR1B1, COL5A1, SLMO2, FTL, SELM, SEMA3C, SLC20A1, PSIP1, FN1, CD63, …	CD74, EGR1, ADD3, TIMP1, HMGB2, SCG5, MYO1B, MYL6, HIPK2, ANP32E, TPM1, SPATS2L, KIAA0101, HTRA1, HLA-DRA, NOP58, CCDC102B, MTAP, NOP56, JUN, PRAF2, THBS1, IRF2BP2, ZBTB38, NNMT, DIO2, TMEM59, C3, KLF9, COL5A2, PFDN2, TCOF1, SEPW1, ROMO1, SQSTM1, TSHZ2, CTSA, DST, PRSS23, CTSD, ATP1B1, LGALS3BP, POSTN, NREP, TGFBI, GRN, POLR2L, AKR1B1, COL5A1, SLMO2, FTL, SELM, SEMA3C, SLC20A1, PSIP1, FN1, CD63, …
	#90		C16orf52, KLF6, ASNS
	#410	NFIB, SEMA3C, TCOF1, FOS, CTSA, TUBA1A, JUN, ASNS, ZFP36L1, COL5A2, TXNIP, NNMT, GOLGB1, GPNMB, HLA-B, C3, SOD2, THBS1, SLMO2, KLF9	NFIB, TCOF1, FOS, ASNS, ZFP36L1, C3, KLF9	C3, NFIB, TCOF1, ASNS, ZFP36L1
	#3	CD74, ERRFI1, ANXA2, HMGA2, RAI14, HMGA1, INHBA, LDLR
	#148	CCL2, TIMP2, HLA-C, HLA-E, CYR61, GPNMB, PRAF2, IRF2BP2, MARCKS, TNS3, KLF9, ROMO1, CD63, FOS, CTSD, SEMA3C, ATP1B1, LGALS3BP, NREP, DDX21, FN1, SCARB2, ITM2B, NNMT, PRSS23, FBL
	#293	SQSTM1, HIPK2, ID3, RAI14, PAICS, EIF4EBP1
	#318	SQSTM1, SPATS2L, FN1, NNMT, JUN, SCG5, PRSS23, CTSD, PRAF2, FTL, INHBA, NREP, SRP14, GRN, C1R, THBS1, MMP2, LUM, KLF9, FBL	SPATS2L, FTL, FBL
	#153	TOP1
	#265	DCBLD2, LUM, SEPW1, FN1, POSTN, SCG5, CTSD, FSTL1, INHBA, DKC1, TXNIP, WNT5A, XRCC2, MMP2, SH3KBP1, FBL
	#109	CXCL1, SELM, CCDC102B, IFI6, MAGED1, MYO1B, MARCKS, COL5A1, ANP32B, GPNMB, SCARB2, PTTG1, CCL2, MMP2, AKR1B1	ANP32B
	#313	FN1, POSTN, TXNIP, TSHZ2, SCG5, MYO1B, HLA-E, FSTL1, HLA-C, NREP, SSR4, TPM1, C1R, C3, PTTG1, COL5A1, ATP1B1, AKR1B1, LUM	ASPM, PTTG1, TOP2A
	#46		TXNIP, SNRPB2, GARS, CD55
	#101	SELM, HLA-DRA, SQSTM1, TSHZ2, TUBA1A, EGR1, JUN, ZFP36L1, INHBA, NREP, NNMT, TXNIP, ATP6V0E1, NOV, FOSB, SEMA3C	TSHZ2, FOSB, ZFP36L1, INHBA, NNMT, PPIB
	#213	CCL2, SELM, SOD2, SEPW1, POSTN, IFI6, SCARB2, JUN, MARCKS, TOP1, HTRA1, HIPK2, NREP, C3, C1R, NOV, MMP2, NES, ATF3	HIPK2, SEPW1, ATF3, SELM
	#97	SCG5, CTSD, TPM1, THBS1, DIO2, FSTL1	USP1, SCG5, LYAR, ASNS, DIO2	SCG5, CTSD, DIO2, FSTL1
	#15	POSTN, P4HB, MARCKS, VMP1
	#232	CCL2, COL5A2, HLA-DRA, SOD2, CTSA, CYR61, MYO1B, HLA-E, THBS1, LGALS3BP, CTGF, COL5A1, DIO2, PRSS23, ATP6V0E1
	#39		MGST1, ADD3, NOP58, ATP1B1
	#221	CD74, HLA-A	GRN, INHBA, SEPW1
	#185	WNT5A, LUM	SAT1, WNT5A, EGR1, LUM	WNT5A, EGR1, LUM
	#317	HIST1H4C, CD74, ADD3, CD55, HLA-E, AKAP12, TRIB3, MALAT1, S100A16, HLA-DRA, INHBA, NOP56, ZBTB38, SPARC, KLF9, PFDN2, FOS, DST, HMGA2, HMGA1, COL5A2, LDLR, SLC20A1, SEMA3C, SFRP1, TFPI2	SCG5, ASNS, IRF2BP2, COL5A1, TRIB3, GARS	ERRFI1, MGST1, SCG5, COL5A1, TRIB3, NEAT1, AKR1B1
	#359		HLA-C, FOSB, HIPK2, AKAP12, TXNIP, CYR61, MIR24-2, HLA-DRA, CCDC102B, KLF6, MARCKS, C3, SH3KBP1, IFITM3, ROMO1, TCOF1, CTSA, ATP1B1, SEMA3C, RAI14, ZFP36, C16orf52, ATP6V0E1, PPIB
	#345	CCL2, FN1, POSTN, THBS1, SCG5, ZFP36L1, PRAF2, FSTL1, COL5A2, KLF6, ZFP36, DIO2, PRSS23, C1R, AKR1B1, FTH1, MMP2, LUM, KLF9	CCL2, CYR61, MTHFD2, SCG5, FSTL1, POSTN, DIO2, PRSS23, C1R, AKR1B1, LUM	CCL2, SCG5, FSTL1, POSTN, DIO2, PRSS23, C1R, AKR1B1, LUM
	#162	IFITM3, COL5A2, TIMP2, FOSB, ZFP36L1, FSTL1, NFKBIZ, POSTN, MYO1B, TGFBI, HTRA1, ATF3
	#51	CYR61, FN1, NNMT, SCG5, SMC2, TPM1, NFKBIZ, COL5A1, POLR2L, HTRA1, FOS	TRIB3
	#93	CXCL1, SEMA3C, CENPF, TXNIP, ASPM, NCAPG, ATP6V0E1, WNT5A, XRCC2, KIF20B
	#122	TIMP1
	#49	CD74, CCL2, HLA-DRA, SOD2, CYR61, ASNS, THBS1, COL5A2, MALAT1, NNMT, GRN, POLR2L, MMP2	TXNIP, MALAT1, EGR1, ASNS, TRIB3
	#42	CCL2, IFI6, JUN, ZFP36L1, PRAF2, GPNMB, KLF6, TPM1, TRIB3, TNS3, NOV	TNS3, IRF2BP2, ASNS, TRIB3
	#135		SNRPB2, ITM2B, PSAP, TOP1, COL5A2, ZBTB38, PYGB, AKAP12, C3, WNT5A, SH3KBP1
	#212		TGFA, ROMO1, CCND1, CTSA, CTSD, IFI6, DKC1, PTTG1
	#335	SYTL5, MTHFD2, CALR, HMGA1, AKAP12, TRIB3		ASNS
	#299	CD74, MARCKS, VMP1, TPM1, ADD3, HMGB2, DST, SMC4, HLA-E, THBS1, COL5A2, CTGF, NREP, EIF4EBP1, TOP1, DIO2, AKR1B1	CD74, VMP1, HMGB2, HLA-E, ZBTB38, EIF4EBP1, TOP1
	#268		MGST1, SOD2, ASNS, ATF3, TRIB3
	#11	TUBA1A, MGST1, ZFP36L1, DIO2
	#91		HMGB2, TFPI2, POLR2L
	#336	NEAT1, TSHZ2, HLA-B, GPNMB, ATP1B1, COL5A2, MARCKS, ANP32B, MALAT1, NOV, AKR1B1	MALAT1, GPNMB
	#383	HLA-DRA, HLA-C, CTSD, SEMA3C, COL5A2, NREP, POLR2L, NOV, KLF9	COL5A2
	#159	TGFA, ERRFI1, SLC20A1, THBS1, TIMP2, MAGED1, CALR, HMGA2, NES, PYGB, EIF4EBP1, DIO2, PRSS23, C16orf52, ATP1B1, MMP2, SH3KBP1	TGFA, SLC20A1, TIMP2, MAGED1, HMGA2, THBS1, EIF4EBP1, DIO2, PRSS23, C16orf52, MMP2, SH3KBP1	TGFA, SLC20A1, TIMP2, MAGED1, HMGA2, THBS1, PYGB, EIF4EBP1, DIO2, PRSS23, C16orf52, MMP2, SH3KBP1
	#411	CXCL1, CCL2, SPATS2L, FN1, SCARB2, P4HB, CYR61, GPNMB, TPM1, PPIB, COL5A2, COL5A1, SSR4, DIO2, CTSA, LUM, ATP1B1, HTRA1, KLF9
	#61	EGR1, ADD3, HLA-C, HMGB2, SCG5, MGST1, TPM1, TRIB3, SOD2, HTRA1, S100A16, HLA-DRA, ASPM, NOP56, PRAF2, SPARC, DIO2, USP1, KLF9, IFITM3, ROMO1, CD63, CENPF, ATP1B1, LGALS3BP, NREP, GRN, POLR2L, GARS, COL5A2, SLC20A1, FN1, MAGED1, CALR, ASNS, NNMT, GOLGB1, NCAPG, ATP6V0E1, WNT5A	HMGB2, HLA-DRA, SLC20A1, ADD3, MAGED1, USP1, CALR, TRIB3, ASNS, GARS, SPARC, SCG5, ROMO1, GOLGB1, EGR1, CENPF, NCAPG, CD63, ASPM, MGST1, S100A16
	#341		MKI67, VMP1, SAT1, NFKBIZ, TRIB3, JUN, PRAF2, INHBA, FTH1, KLF9, IFITM3, DST, CTSD, ZFP36L1, ATP1B1, GRN, AKR1B1, ACSL3, ASNS, DKC1, C16orf52, C1R, MMP2
	#95	SEMA3C, SOD2, HLA-C, CTSA, HMGA2, NFKBIZ, LUM, KLF9
	#332	MARCKS, TCOF1, WNT5A, JUN, ASNS, FSTL1, POSTN, B2M, COL5A1, DIO2, PRSS23, NOV, LUM	CD74, SNRPB2, JUN, ASNS, FSTL1, POSTN, B2M, DIO2, PRSS23, C16orf52, NOV, LUM	CD74, SNRPB2, WNT5A, JUN, ASNS, FSTL1, POSTN, COL5A1, DIO2, PRSS23, C16orf52, NOV, KIF20B, LUM
	#160	SEMA3C, CCDC102B, FOS, CTSA, CTSD, GPNMB, HLA-E, HMGA1, DEK, AKAP12, MMP2, ATF3	CTSD, AKAP12, CCDC102B, HLA-E
	#174	CD74, C1R, B2M, SELM	DIO2
	#309	MKI67, SPATS2L, SEPW1, ASPM, SMC2, NFKBIZ, ITM2B, NNMT, DIO2, HMGB2, NCAPG, MLF1IP, KIAA0101, PRSS23, SH3KBP1, AGPAT9, TOP2A	MKI67, SPATS2L, SEPW1, ASPM, SMC2, NNMT, DIO2, HMGB2, NCAPG, MLF1IP, KIAA0101, PRSS23, SH3KBP1, TOP2A
	#134	SYTL5, HLA-C, FOSB, MYO1B, HIPK2, DEK, TXNIP, CYR61, NES, NOP58, SMC3, JUN, PRAF2, ZBTB38, PFDN2, CD63, SEPW1, NFIB, CENPF, DST, ZFP36L1, SQSTM1, GARS, DCBLD2, SNRPB2, SCARB2, TOP1, ATP6V0E1, WNT5A, FBL	SYTL5, HLA-C, FOSB, MYO1B, DEK, TXNIP, NES, NOP58, JUN, ZBTB38, PFDN2, CYR61, NFIB, DST, ZFP36L1, SQSTM1, GARS, DCBLD2, SNRPB2, SCARB2, ATP6V0E1, WNT5A, FBL
	#131	NNMT
	#240		CD74, ERRFI1, TIMP2, FOSB, HIPK2, ANP32E, TRIB3, HLA-DRA, NOP58, EGR1, JUN, TPM1, THBS1, IRF2BP2, PAICS, KLF9, CYR61, FOS, HMGA1, LDLR, CCL2, GARS, CXCL1, SLC20A1, ASNS, MLF1IP, ATF3
	#416	TIMP2, FOSB, HTRA1, S100A16, EGR1, JUN, GPNMB, IRF2BP2, MARCKS, TNS3, ZFP36, CYR61, FOS, P4HB, MTAP, CXCL1, SEMA3C, SFRP1, MTHFD2, PSAP, ASNS, CTGF, NNMT, PRSS23
	#181		TIMP2, MAGED1, HLA-E, THBS1, LDLR, NREP, EIF4EBP1, TPM1, TNS3, C1R, MMP2
	#198		ASPM, HLA-DRA, XRCC2, PTTG1
	#307	CCL2, SAT1, VMP1, TIMP1, CD55, HLA-B, FOSB, MYO1B, NFKBIZ, HIPK2, B2M, CYR61, THBS1, TUBA1A, JUN, FSTL1, IRF2BP2, KLF6, SCG5, TNS3, SH3KBP1, KLF9, CD63, FOS, DST, ATP1B1, POSTN, AKR1B1, GARS, CXCL1, SLC20A1, FN1, IFI6, MAGED1, RAI14, CTGF, NNMT, SSR4, TGFBI, NOV, FBL	CCL2, SAT1, VMP1, TIMP1, CD55, HLA-B, FOSB, MYO1B, NFKBIZ, HIPK2, B2M, CYR61, THBS1, TUBA1A, JUN, FSTL1, IRF2BP2, KLF6, SCG5, TNS3, SH3KBP1, KLF9, CD63, FOS, DST, ATP1B1, POSTN, AKR1B1, GARS, CXCL1, SLC20A1, FN1, IFI6, MAGED1, RAI14, CTGF, NNMT, SSR4, TGFBI, NOV, FBL
	#286		MYL6, MKI67
	#236		CD74, SAT1, ADD3, HMGB2, FOSB, ANP32E, AKAP12, TRIB3, NES, KLF6, ASPM, ZBTB38, SRP14, SH3KBP1, KLF9, TOP2A, PFDN2, CD63, SEPW1, SELM, CTSA, DST, LDLR, AKR1B1, NFIB, SEMA3C, SNRPB2, SCARB2, ASNS, RAI14, DEK, SSR4, WNT5A, MGST1
	#248	CD74, CXCL1, SOD2, THBS1, HLA-B, DST, PSAP, B2M, TOP1, ATP1B1, MALAT1, PYGB, AKAP12, TPM1, C16orf52, FTH1, PPIB	COL5A2, SFRP1, CTSD, SMC4, PRAF2, LGALS3BP, MALAT1, COL5A1, GRN
	#214	CCL2, MKI67, SEMA3C, ADD3, NNMT, JUN, NOP56, CTSD, MYO1B, MARCKS, COL5A2, POSTN, MGST1, DIO2, C1R, MMP2	MGST1, ANP32B
	#118	MAGED1, SCG5, MGST1, CYR61, MIR24-2, HTRA1, HLA-DRA, CCDC102B, SMC2, GPNMB, TPM1, FSTL1, MARCKS, SH3KBP1, SOD2, ZFP36L1, ATP1B1, POSTN, COL5A1, CXCL1, SELM, FN1, SCARB2, NREP, PRSS23	CXCL1, HLA-DRA, CYR61, FN1, SCARB2, SCG5, PRSS23, ZFP36L1, FSTL1, NREP, HTRA1, GPNMB, MAGED1, SH3KBP1
	#167		NOP56, HLA-B, ID3, CYR61, MIR24-2, NES, CCDC102B, EGR1, SMC4, PRAF2, THBS1, KLF6, TMEM59, C3, EIF4EBP1, KLF9, SOD2, SEMA3C, HMGA1, LGALS3BP, LDLR, MTAP, DDX21, MTHFD2, CCND1, SCARB2, ASNS, IFI6, CTGF, NNMT, GOLGB1, GPNMB, ACSL3, NCAPG, ATP6V0E1, AGPAT9
	#157	ROMO1, SOD2, NNMT, HLA-B, TUBA1A, FSTL1, NREP, PRSS23
	#112		TGFA, EIF4EBP1
	#127		CTSA, EGR1, ASNS, TRIB3
	#327	CCL2, SELM, CYR61, HLA-C, JUN, CTSD, HLA-E, THBS1, POSTN, ZFP36, MGST1, TPM1, DIO2, PRSS23, MIR24-2, LUM	CCL2, SELM, CD63, HLA-C, CENPF, CTSD, HLA-E, POSTN, ZFP36, JUN, DIO2, PRSS23, MALAT1, CYR61, MIR24-2, LUM, MGST1	CCL2, SELM, CD63, HLA-C, JUN, CTSD, HLA-E, POSTN, ZFP36, MGST1, DIO2, PRSS23, CYR61, MIR24-2, LUM
	#142	SYTL5, SMC2, TIMP2, HLA-A, MYL6, ANP32E, TPM1, TRIB3, SOD2, EGR1, PRAF2, THBS1, MARCKS, TMEM59, C3, SPATS2L, FOS, DST, PMEPA1, NREP, GARS, SEMA3C, MTHFD2, ITM2B, ZFP36, DEK, MMP2, ATF3	SEMA3C, SPATS2L, MTHFD2, HLA-A, FOS, NREP, EGR1, PMEPA1, THBS1, ITM2B, ZFP36, DEK, TPM1, TRIB3, C3, SOD2, MMP2, GARS, ATF3
	#387		SQSTM1, HLA-DRA, EGR1, SOD2, ZBTB38, HLA-B, KLF6, HLA-A, SMC2, ASNS, ZFP36L1, IRF2BP2, PAICS, MGST1, EIF4EBP1, CTSA, TXNIP, ATP1B1, ATF3
	#191	COL5A2, NOV, MIR24-2, TIMP2, GPNMB
	#233		TRIB3
	#85	SEMA3C, SSR4
	#390	COL5A2, SFRP1, TIMP2, NNMT, HLA-C, ACSL3, EGR1, MYO1B, CTSA, WNT5A, DEK, HLA-B, DIO2, SRP14, GRN, COL5A1, LUM
	#245		SQSTM1, PAICS, TRIB3, TXNIP, ATF3, S100A16
	#343	HLA-C, FOSB, HLA-E, GPNMB, TRIB3, TXNIP, MIR24-2, HTRA1, HLA-DRA, ZFP36, MARCKS, DIO2, TNS3, SCG5, CYR61, FOS, P4HB, ATP1B1, LGALS3BP, POSTN, COL5A1, GRN, SELM, SCARB2, ASNS, ITM2B, CTGF, NNMT, ATP6V0E1, ATF3	ATP6V0E1, ZFP36, HTRA1, ASNS, TRIB3
	#287		IFITM3, SEMA3C, SLC20A1, NNMT, ACSL3, EGR1, HLA-E, GARS, ROMO1, PRAF2, TRIB3, HTRA1, FOS
	#176	TCOF1, ASNS, TFPI2, INHBA, SPARC, TRIB3	ERRFI1, VMP1, TIMP2, SAT1, RAI14, CD63, LUM, TGFA, CCDC102B, SMC3, GPNMB, THBS1, ZBTB38, MARCKS, DIO2, TMEM59, FTH1, SH3KBP1, IFITM3, ROMO1, TCOF1, FOS, CENPF, DST, HMGA2, POLR2L, AKR1B1, FTL, SFRP1, NEAT1, CALR, PSAP, ID3, TOP1, ITM2B, ZFP36, GOLGB1, MMP2
	#320	CD74, HLA-DRA, TIMP2, FOS, CENPF, GPNMB, THBS1, COL5A2, MALAT1, ATP6V0E1, NOV, HTRA1, ATF3, SEMA3C	CENPF, DEK
