# Supplementary material for: Single-cell analysis of a mutant library generated using CRISPR-guided deaminase in human melanoma cells
Source: Commun Biol. 2020 Apr 2;3:154. doi: 10.1038/s42003-020-0888-2 (PMC7118117; doi:10.1038/s42003-020-0888-2)
Supplement: Supplementary file 7 — Supplementary Data 5 [file 42003_2020_888_MOESM7_ESM.xlsx]

## Sheet: Replicate1
p-value of ANOVA test according to gene and sgRNA for replicate 1 result.
sgRNA_id	Gene	Corrected p-value
#196	HMGA1	4.8022e-15
#196	AKAP12	4.34291e-15
#196	PYGB	4.34291e-15
#196	INHBA	4.34291e-15
#196	SLC20A1	4.8022e-15
#196	HMGA2	4.34291e-15
#196	CCND1	4.34291e-15
#196	SFRP1	4.34291e-15
#196	SNRPB2	4.34291e-15
#196	HMGB2	4.34291e-15
#196	TOP2A	4.34291e-15
#196	DCBLD2	4.34291e-15
#196	TFPI2	4.34291e-15
#196	MTHFD2	4.34291e-15
#196	TGFA	4.34291e-15
#196	TCOF1	4.34291e-15
#196	DEK	4.34291e-15
#196	PFDN2	4.8022e-15
#196	USP1	4.34291e-15
#196	KIF20B	4.34291e-15
#196	LYAR	4.34291e-15
#196	ANP32E	4.34291e-15
#196	AGPAT9	4.34291e-15
#196	PA2G4	4.34291e-15
#196	CD55	4.34291e-15
#196	PSIP1	4.34291e-15
#196	PTTG1	4.34291e-15
#196	NFIB	4.34291e-15
#196	S100A16	4.34291e-15
#196	NCAPG	4.34291e-15
#196	SYTL5	4.34291e-15
#196	ASNS	4.34291e-15
#196	STMN1	4.34291e-15
#196	ACSL3	4.34291e-15
#196	SMC2	4.34291e-15
#196	ADD3	4.34291e-15
#196	HLA-E	4.34291e-15
#196	SELM	4.34291e-15
#196	SSR4	0.0207873
#196	TSHZ2	4.34291e-15
#196	IFITM3	0.0372
#196	RAI14	0.0207873
#196	ANXA2	0.0277226
#196	COL5A2	0.0428504
#242	CCL2	7.7627e-44
#123	CTGF	0.0206785
#123	CYR61	0.0206785
#123	FOS	0.0341007
#361	AKAP12	0.028906
#361	CENPF	0.0017611
#361	MKI67	1.85498e-05
#361	CD63	0.0319134
#361	P4HB	0.045901
#361	CCL2	0.000370322
#361	MYL6	0.0185262
#361	B2M	0.00275558
#361	FTL	6.46072e-05
#361	THBS1	0.00106285
#96	SCARB2	2.53905e-05
#96	TNS3	2.53905e-05
#96	TIMP2	0.00401652
#96	CCL2	0.000257976
#96	SEMA3C	0.000107538
#96	THBS1	0.00381011
#294	TOP1	0.0448035
#294	LYAR	0.0448035
#294	ZBTB38	0.0448035
#294	MAGED1	0.000486527
#294	JUN	0.0448035
#210	HLA-A	0.0480975
#210	COL5A2	0.0480975
#374	HMGA1	0.00350891
#374	AKAP12	0.0167204
#374	CENPF	0.015279
#374	SLC20A1	0.009217
#374	SFRP1	0.00490958
#374	MKI67	0.00527833
#374	C16orf52	0.0204026
#374	DCBLD2	0.000218375
#374	SMC4	0.031174
#374	TRIB3	0.00301391
#374	DKC1	0.0138723
#374	DDX21	0.00756417
#374	ASNS	0.031174
#374	HLA-E	0.00178887
#374	SELM	0.0149586
#374	HLA-DRA	0.00886808
#374	PSAP	0.0322964
#374	TIMP2	0.0328374
#374	TUBA1A	7.51704e-07
#374	TXNIP	0.0308738
#374	NNMT	0.00886808
#374	ANXA2	0.00281169
#374	CTSA	0.0308738
#374	GPNMB	0.00350891
#374	SPARC	0.00893668
#374	HLA-B	0.00178887
#374	SEMA3C	8.40136e-07
#374	B2M	0.00527833
#374	FTL	0.0328374
#374	FOS	0.000949783
#374	COL5A2	0.00527833
#351	MLF1IP	5.85483e-30
#351	CD55	5.85483e-30
#351	SYTL5	5.85483e-30
#351	EGR1	0.0351604
#351	HLA-E	0.0351604
#351	TSHZ2	0.00498934
#84	DCBLD2	0.000194785
#84	TFPI2	0.000544704
#84	ASPM	0.0287502
#84	NCAPG	0.000544704
#84	CALR	0.0248656
#84	PRAF2	0.0340936
#84	NFKBIZ	0.0267447
#84	CTGF	0.0153946
#84	FOSB	0.00327197
#84	ATF3	0.0242027
#84	ID3	0.0287502
#84	SEMA3C	0.00396825
#84	FOS	0.0267133
#84	COL5A2	0.000194785
#269	HMGA1	0.031788
#269	MKI67	0.000370519
#269	NREP	0.0351124
#269	DIO2	0.031788
#269	NOV	9.91246e-05
#269	COL5A1	3.93855e-105
#269	TPM1	0.031788
#269	COL5A2	0.031788
#272	MAGED1	4.94643e-73
#272	FSTL1	4.94643e-73
#272	LUM	4.94643e-73
#272	MMP2	4.94643e-73
#272	DIO2	4.94643e-73
#272	TIMP2	1.00367e-09
#272	POSTN	4.94643e-73
#272	CYR61	4.94643e-73
#165	HMGA2	0.0175312
#165	SMC3	0.0114498
#165	CTSD	0.00302585
#165	HTRA1	3.7403e-75
#165	SCARB2	0.0267625
#165	FSTL1	3.7403e-75
#165	NOV	3.7403e-75
#165	GPNMB	0.0114498
#165	FN1	0.0205323
#81	LYAR	0.0454325
#81	TNS3	5.18676e-31
#81	CALR	0.0340686
#81	HLA-E	5.18676e-31
#81	IRF2BP2	0.0454325
#81	LUM	5.18676e-31
#81	LGALS3BP	0.0454325
#81	GRN	5.18676e-31
#81	C3	5.18676e-31
#81	MIR24-2	5.18676e-31
#81	CTGF	5.18676e-31
#81	NNMT	5.18676e-31
#81	CXCL1	5.18676e-31
#81	CCL2	5.18676e-31
#81	WNT5A	5.18676e-31
#81	GPNMB	5.18676e-31
#81	SCG5	5.18676e-31
#67	CENPF	1.86378e-31
#67	SNRPB2	1.43753e-31
#67	ASPM	1.43753e-31
#67	PAICS	1.43753e-31
#67	SLMO2	0.0385383
#67	PTTG1	1.43753e-31
#67	SMC2	1.43753e-31
#67	SELM	1.43753e-31
#67	SSR4	1.43753e-31
#67	LGALS3BP	1.43753e-31
#67	NOV	1.43753e-31
#67	C3	2.69939e-31
#67	CXCL1	1.86378e-31
#67	CCL2	1.43753e-31
#67	CYR61	1.43753e-31
#67	FN1	1.43753e-31
#303	HLA-C	0.0483668
#303	NREP	1.81406e-121
#303	NOV	1.81406e-121
#303	COL5A1	1.81406e-121
#303	TUBA1A	0.00101409
#303	NNMT	0.00207161
#303	GPNMB	0.0459073
#303	FOS	1.81406e-121
#229	HMGA1	0.0473825
#229	INHBA	0.0403233
#229	HMGA2	0.0403233
#229	SFRP1	0.0403233
#229	PMEPA1	0.0473825
#229	ZBTB38	0.0403233
#229	SLMO2	0.0473825
#229	ANXA2	0.0403233
#229	VMP1	0.0473825
#229	B2M	0.0403233
#229	THBS1	0.0403233
#346	SLC20A1	0.000437397
#346	TNS3	6.08091e-31
#346	SELM	5.03979e-31
#346	TSHZ2	6.56052e-31
#346	MAGED1	6.56052e-31
#346	SEPW1	6.56052e-31
#346	IFI6	5.03979e-31
#346	NREP	6.56052e-31
#346	NOV	5.03979e-31
#346	ATP1B1	6.56052e-31
#346	TXNIP	5.03979e-31
#346	NNMT	5.03979e-31
#346	COL5A2	6.56052e-31
#1	HMGA1	4.80859e-31
#1	AKAP12	4.80859e-31
#1	PYGB	4.80859e-31
#1	SMC4	4.80859e-31
#1	HIST1H4C	4.80859e-31
#1	TGFA	4.80859e-31
#1	ASPM	4.80859e-31
#1	HIPK2	4.80859e-31
#1	ANP32E	4.80859e-31
#1	SLMO2	4.80859e-31
#1	MLF1IP	4.80859e-31
#1	DKC1	4.80859e-31
#1	CD55	4.80859e-31
#1	PTTG1	4.80859e-31
#1	NES	4.80859e-31
#1	NFIB	4.80859e-31
#1	KIAA0101	4.80859e-31
#1	S100A16	4.80859e-31
#1	THBS1	0.0395911
#136	ASNS	5.39579e-28
#54	HMGA1	0.000877471
#54	MKI67	7.47814e-29
#54	TOP2A	7.47814e-29
#54	ZBTB38	0.000851918
#54	AGPAT9	7.47814e-29
#54	NFIB	7.47814e-29
#54	XRCC2	7.47814e-29
#54	NCAPG	7.47814e-29
#54	ASNS	7.47814e-29
#54	CD74	0.00158968
#54	JUN	7.47814e-29
#54	KLF6	7.47814e-29
#54	NNMT	0.0259761
#54	AKR1B1	0.0336044
#54	FTL	0.0259761
#151	HMGA1	0.0218765
#29	ACSL3	8.05902e-16
#29	CTSD	8.05902e-16
#29	SCARB2	8.05902e-16
#29	TNS3	8.05902e-16
#29	ATP6V0E1	8.05902e-16
#29	ADD3	8.05902e-16
#29	EGR1	8.05902e-16
#29	HLA-E	8.05902e-16
#29	SSR4	8.05902e-16
#29	IRF2BP2	8.05902e-16
#29	SEPW1	8.05902e-16
#29	IFI6	8.05902e-16
#29	ROMO1	8.05902e-16
#29	ITM2B	8.05902e-16
#29	HLA-DRA	8.05902e-16
#29	HLA-C	8.05902e-16
#29	LGALS3BP	8.05902e-16
#29	MMP2	8.05902e-16
#29	NREP	8.05902e-16
#29	TIMP2	8.05902e-16
#29	JUN	8.05902e-16
#29	NOV	8.05902e-16
#29	IFITM3	8.05902e-16
#29	NFKBIZ	8.05902e-16
#29	MGST1	8.05902e-16
#29	SOD2	8.05902e-16
#29	KLF9	8.05902e-16
#29	ID3	8.05902e-16
#29	CTSA	8.05902e-16
#29	GPNMB	8.05902e-16
#29	SPARC	8.05902e-16
#29	TPM1	8.05902e-16
#29	COL5A2	8.05902e-16
#29	THBS1	8.05902e-16
#171	MAGED1	9.92357e-105
#171	TMEM59	0.00227126
#171	IFI6	0.029532
#171	HLA-DRA	0.00390645
#171	NOV	0.00227126
#171	FOSB	9.92357e-105
#171	COL5A2	0.030117
#171	THBS1	0.00227126
#389	HTRA1	5.22492e-107
#389	TNS3	2.24139e-105
#389	TMEM59	5.22492e-107
#389	FSTL1	2.24139e-105
#389	ZFP36	5.22492e-107
#389	LUM	5.70497e-106
#389	NREP	1.07843e-105
#389	TIMP2	2.24139e-105
#389	COL5A1	5.22492e-107
#389	TUBA1A	5.22492e-107
#389	SOD2	5.22492e-107
#389	CXCL1	0.0162667
#389	WNT5A	0.0025661
#389	GPNMB	0.0132371
#389	AKR1B1	0.0132371
#389	FN1	0.0273798
#389	FOS	0.00472543
#389	COL5A2	3.45887e-05
#204	HIST1H4C	1.36002e-14
#204	KIF20B	6.84223e-15
#204	SLMO2	1.36002e-14
#204	PTTG1	1.36002e-14
#204	STMN1	1.36002e-14
#204	TNS3	6.02748e-15
#204	HLA-E	6.02748e-15
#204	MYO1B	6.02748e-15
#204	SELM	6.02748e-15
#204	ZFP36L1	1.36002e-14
#204	IFI6	6.02748e-15
#204	ITM2B	6.02748e-15
#204	DST	6.02748e-15
#204	LGALS3BP	6.02748e-15
#204	NREP	6.02748e-15
#204	TIMP2	6.02748e-15
#204	NOV	6.02748e-15
#204	TXNIP	1.36002e-14
#204	POSTN	6.02748e-15
#204	ATF3	1.36002e-14
#204	HLA-A	6.02748e-15
#204	AKR1B1	6.02748e-15
#204	FOS	6.02748e-15
#204	COL5A2	6.02748e-15
#204	THBS1	6.02748e-15
#250	HMGA1	0.0330243
#250	SLC20A1	0.0100101
#250	HMGA2	0.0275792
#250	SFRP1	0.0275792
#250	PSIP1	0.0330243
#250	HLA-A	0.0100101
#250	TGFBI	0.0275792
#250	HLA-B	0.0275792
#250	B2M	0.00972938
#250	THBS1	0.0376731
#2	HMGA1	1.35614e-06
#2	AKAP12	0.0048757
#2	PYGB	0.000558919
#2	C16orf52	0.00677615
#2	TFPI2	0.000745606
#2	MTHFD2	0.000311905
#2	TGFA	0.0201943
#2	DEK	0.0410112
#2	PAICS	0.0104956
#2	TRIB3	0.00929273
#2	NOP58	0.0201943
#2	AGPAT9	0.000558919
#2	CD55	0.0155124
#2	GARS	0.00677615
#2	SYTL5	0.000745606
#2	ASNS	0.00209913
#2	FTL	0.0399469
#2	COL5A2	0.0126764
#328	HMGB2	2.01842e-76
#328	ASPM	2.01842e-76
#328	CD55	0.00283032
#328	XRCC2	2.01842e-76
#328	SMC2	2.01842e-76
#328	MYO1B	0.00283032
#328	SSR4	2.01842e-76
#328	SEPW1	5.72867e-09
#328	FSTL1	2.01842e-76
#328	LUM	2.01842e-76
#328	IFITM3	2.01842e-76
#328	C3	2.01842e-76
#328	POSTN	2.01842e-76
#328	NNMT	0.000251977
#328	ATF3	0.0217213
#328	CXCL1	2.01842e-76
#328	CCL2	2.01842e-76
#328	AKR1B1	0.0392303
#328	SEMA3C	9.37698e-05
#326	INHBA	0.045441
#326	NOP56	0.045441
#326	ANP32B	0.00857223
#326	SEMA3C	0.000611571
#326	FOS	6.62469e-09
#145	PMEPA1	0.00474065
#145	NCAPG	4.46648e-59
#145	SEPW1	0.00617808
#145	PRAF2	0.0442281
#145	WNT5A	0.00111045
#133	HMGA2	3.0069e-15
#133	CCND1	3.0069e-15
#133	SFRP1	5.07112e-15
#133	ERRFI1	4.593e-15
#133	HMGB2	3.0069e-15
#133	DCBLD2	3.07653e-15
#133	TFPI2	3.0069e-15
#133	SMC4	3.23563e-15
#133	HIST1H4C	3.0069e-15
#133	EIF4EBP1	3.0069e-15
#133	ASPM	3.0069e-15
#133	DEK	3.0069e-15
#133	PFDN2	3.07653e-15
#133	USP1	3.0069e-15
#133	PAICS	3.0069e-15
#133	MTAP	5.62249e-15
#133	HIPK2	3.0069e-15
#133	ANP32E	3.0069e-15
#133	SLMO2	3.76699e-15
#133	AGPAT9	3.0069e-15
#133	NES	3.0069e-15
#133	NFIB	4.20473e-15
#133	XRCC2	3.07653e-15
#133	S100A16	3.0069e-15
#133	NCAPG	3.73026e-15
#133	SYTL5	3.0069e-15
#133	ASNS	3.76699e-15
#133	SPATS2L	3.0069e-15
#133	ACSL3	3.0069e-15
#133	SMC2	3.07653e-15
#133	CTSD	3.76699e-15
#133	C1R	3.0069e-15
#133	TNS3	3.0069e-15
#133	ADD3	4.10685e-15
#133	EGR1	1.13763e-13
#133	HLA-E	3.0069e-15
#133	CD63	3.0069e-15
#133	SELM	5.62249e-15
#133	TSHZ2	3.76699e-15
#133	TMEM59	3.0069e-15
#133	IRF2BP2	3.73026e-15
#133	FSTL1	3.0069e-15
#133	ITM2B	1.26601e-13
#133	DST	3.30625e-15
#133	MMP2	3.0069e-15
#133	NREP	3.0069e-15
#133	JUN	3.0069e-15
#133	ATP1B1	3.0069e-15
#133	COL5A1	3.0069e-15
#133	C3	3.0069e-15
#133	MIR24-2	3.0069e-15
#133	KLF6	3.76699e-15
#133	NFKBIZ	3.0069e-15
#133	SCG5	3.0069e-15
#133	FN1	3.0069e-15
#133	FOS	5.07112e-15
#133	COL5A2	3.0069e-15
#119	IRF2BP2	0.0456366
#132	HMGA1	0.00923907
#132	PYGB	0.0050943
#132	SMC3	0.0050943
#132	PTTG1	6.08594e-30
#132	HLA-E	6.08594e-30
#132	IRF2BP2	6.08594e-30
#132	SCG5	0.0244229
#5	HMGA1	3.21499e-46
#5	AKAP12	3.45296e-46
#5	PYGB	3.21499e-46
#5	MKI67	3.45296e-46
#5	MTHFD2	3.45296e-46
#5	HIST1H4C	3.45296e-46
#5	USP1	3.21499e-46
#5	TRIB3	3.45296e-46
#5	CD55	3.45296e-46
#5	PSIP1	3.21499e-46
#5	PTTG1	3.45296e-46
#5	XRCC2	3.21499e-46
#5	NCAPG	3.45296e-46
#5	SYTL5	3.21499e-46
#5	STMN1	3.45296e-46
#5	ACSL3	3.45296e-46
#5	SMC2	3.45296e-46
#5	ADD3	0.0376621
#5	MYO1B	3.45296e-46
#116	PYGB	0.000143653
#116	CCND1	0.0140258
#116	TRIB3	5.7374e-113
#116	NFIB	8.28076e-113
#116	EGR1	0.0445302
#116	NREP	0.000442599
#116	NOV	0.0184776
#116	ATP1B1	0.0445302
#116	TPM1	0.0100397
#116	SEMA3C	0.000109099
#116	COL5A2	0.00528117
#108	C16orf52	0.0247002
#108	HIPK2	0.0399055
#108	CTSD	0.0399055
#108	SELM	0.000398661
#108	IFI6	0.0247002
#108	FSTL1	0.0247002
#108	ROMO1	0.0247002
#108	PRSS23	0.0247002
#108	NREP	0.00434421
#108	DIO2	0.0399055
#108	JUN	0.0399055
#108	IFITM3	0.0247002
#108	KLF6	0.0321661
#108	MARCKS	0.0399055
#108	CCL2	0.00156316
#108	GPNMB	0.000398661
#108	MYL6	0.00780937
#108	HLA-B	0.0247002
#108	FOS	0.0399055
#108	COL5A2	0.0247002
#114	PYGB	0.0465255
#114	SLC20A1	0.0370397
#114	PMEPA1	0.00587612
#114	SNRPB2	0.0465255
#114	TFPI2	0.00968735
#114	HIPK2	0.00968735
#114	ZFP36L1	0.0370397
#114	ID3	0.0370397
#114	TPM1	0.0370397
#114	FTH1	0.00587612
#114	FTL	0.0370397
#114	COL5A2	0.042056
#223	PFDN2	0.0425319
#223	ZBTB38	0.0346097
#223	SH3KBP1	0.0160593
#223	SLMO2	0.0160593
#223	PA2G4	0.0201948
#223	PTTG1	0.0377087
#223	KIAA0101	0.03547
#223	CALR	0.00438744
#223	SRP14	0.00438744
#223	IFITM3	0.0377087
#223	C3	0.03547
#223	MALAT1	0.00205527
#223	NFKBIZ	0.0232691
#223	MYL6	4.0528e-05
#223	B2M	0.0151739
#223	FTL	0.0160593
#256	ERRFI1	0.000301849
#256	TGFA	0.000891515
#256	TCOF1	3.57777e-05
#256	PFDN2	0.0414412
#256	SH3KBP1	0.0166079
#256	NOP58	0.000301849
#256	NES	3.57777e-05
#256	GARS	3.57777e-05
#256	XRCC2	3.57777e-05
#256	ASNS	0.0445961
#256	ACSL3	0.0265725
#256	EGR1	0.0137419
#256	CD74	0.0349068
#256	IRF2BP2	0.0414412
#256	SQSTM1	0.0285357
#256	ZFP36	0.000822371
#256	LUM	0.000417671
#256	DIO2	0.0137419
#256	C3	0.00262652
#256	RAI14	0.0204885
#256	MARCKS	0.0414412
#256	ANXA2	0.0189467
#256	CTSA	0.00610759
#256	WNT5A	0.0477583
#256	SCG5	0.00740949
#256	CYR61	0.00740949
#256	MYL6	0.0166079
#256	FTH1	0.00740949
#256	SEMA3C	0.0137419
#256	B2M	0.00740949
#256	FTL	0.0119882
#256	COL5A2	0.000431358
#256	THBS1	0.0103313
#121	MTAP	0.00295834
#121	GRN	0.00256644
#121	NOV	0.00584302
#121	IFITM3	0.00256644
#73	SFRP1	0.0163383
#73	MKI67	0.0355458
#73	SLMO2	0.0260043
#73	AGPAT9	0.00872087
#73	PTTG1	0.0260043
#73	GARS	0.00534887
#73	SPATS2L	0.00534887
#73	COL5A2	0.000946859
#73	THBS1	0.00891676
#202	MKI67	5.9234e-46
#202	C16orf52	0.037198
#202	TOP2A	5.9234e-46
#202	DCBLD2	0.00285383
#202	TFPI2	5.9234e-46
#202	SMC4	5.9234e-46
#202	ASPM	5.9234e-46
#202	USP1	5.9234e-46
#202	CD55	5.9234e-46
#202	NCAPG	5.9234e-46
#202	SYTL5	5.9234e-46
#202	SMC2	0.000696821
#202	HLA-E	0.0279705
#202	TSHZ2	0.043197
#202	SRP14	0.000123506
#202	PRSS23	0.00030857
#202	LUM	0.00030857
#202	HLA-C	0.00030857
#202	PSAP	0.00818949
#202	TIMP2	0.000228596
#202	FOSB	0.00225927
#202	KLF9	0.00737313
#202	ATF3	0.00216438
#202	ID3	0.0279705
#202	CTSA	0.000231201
#202	WNT5A	9.10082e-05
#202	SCG5	0.00985424
#202	HLA-B	0.0102203
#202	THBS1	0.00104025
#301	DCBLD2	0.0237604
#301	MGST1	0.0386203
#301	COL5A2	0.000138497
#148	SFRP1	0.0367492
#148	SSR4	0.00566907
#148	ITM2B	0.00566907
#293	DDX21	0.0358281
#293	EGR1	6.34084e-30
#293	ITM2B	8.81998e-30
#293	HLA-C	2.41468e-29
#293	JUN	6.34084e-30
#293	ATP1B1	2.41468e-29
#293	TUBA1A	2.41468e-29
#293	KLF6	6.34084e-30
#293	NFKBIZ	2.66286e-29
#293	GPNMB	6.34084e-30
#293	FN1	6.34084e-30
#293	THBS1	8.81998e-30
#153	XRCC2	0.0267314
#153	DIO2	4.86543e-120
#153	COL5A1	4.86543e-120
#153	MARCKS	4.86543e-120
#153	SCG5	4.86543e-120
#153	FOS	4.86543e-120
#153	COL5A2	4.86543e-120
#46	ASNS	3.05793e-96
#46	C1R	1.83973e-104
#46	EGR1	3.05793e-96
#46	SELM	1.50475e-104
#46	FSTL1	1.83973e-104
#46	ZFP36	1.83973e-104
#46	HLA-DRA	1.83973e-104
#46	MMP2	2.69294e-96
#46	NOV	2.37413e-104
#46	CTGF	1.87686e-104
#46	POSTN	1.83973e-104
#46	CCL2	6.23839e-101
#46	WNT5A	1.87686e-104
#46	FOS	2.69294e-96
#46	THBS1	0.0434224
#48	CCND1	2.17017e-15
#48	HIST1H4C	2.17017e-15
#48	SMC3	2.17017e-15
#48	KIF20B	2.17017e-15
#48	ZBTB38	2.17017e-15
#48	NOP58	2.17017e-15
#48	DKC1	2.17017e-15
#48	AGPAT9	2.17017e-15
#48	PSIP1	2.17017e-15
#48	PTTG1	2.17017e-15
#48	ANP32B	2.17017e-15
#48	KIAA0101	2.17017e-15
#48	NCAPG	2.17017e-15
#48	STMN1	2.17017e-15
#48	ACSL3	2.17017e-15
#48	CTSD	2.17017e-15
#48	EGR1	2.17017e-15
#48	HLA-E	2.17017e-15
#48	MYO1B	2.17017e-15
#48	TMEM59	2.17017e-15
#48	P4HB	2.17017e-15
#48	IFI6	2.17017e-15
#48	POLR2L	2.17017e-15
#48	PRAF2	2.17017e-15
#48	HLA-DRA	2.17017e-15
#48	HLA-C	2.17017e-15
#48	MMP2	2.17017e-15
#48	NREP	2.17017e-15
#48	JUN	2.17017e-15
#48	NOV	2.17017e-15
#48	ATP1B1	2.17017e-15
#48	KLF6	2.17017e-15
#48	RAI14	2.17017e-15
#48	ANXA2	2.17017e-15
#48	CTSA	2.17017e-15
#48	CCL2	2.17017e-15
#48	GPNMB	2.17017e-15
#48	HLA-A	2.17017e-15
#48	AKR1B1	2.17017e-15
#48	FN1	2.17017e-15
#48	SEMA3C	2.17017e-15
#48	FOS	2.17017e-15
#49	SFRP1	0.0143455
#49	MKI67	4.51079e-58
#49	TIMP1	0.0429278
#49	SMC4	4.51079e-58
#49	ASPM	4.55393e-58
#49	USP1	4.51079e-58
#49	KIF20B	4.51079e-58
#49	MLF1IP	4.51079e-58
#49	DDX21	0.0203017
#49	PSIP1	4.51079e-58
#49	PTTG1	4.51079e-58
#49	KIAA0101	4.51079e-58
#49	STMN1	4.51079e-58
#49	POLR2L	1.14568e-05
#49	JUN	0.000325564
#49	NOV	4.51079e-58
#49	KLF6	4.51079e-58
#49	COL5A2	0.000297181
#18	HMGA1	7.78226e-15
#18	PYGB	7.78226e-15
#18	HMGA2	7.78226e-15
#18	SFRP1	7.78226e-15
#18	ERRFI1	7.78226e-15
#18	MKI67	7.78226e-15
#18	HMGB2	7.78226e-15
#18	C16orf52	7.78226e-15
#18	TOP2A	7.78226e-15
#18	TFPI2	7.78226e-15
#18	EIF4EBP1	7.78226e-15
#18	TCOF1	7.78226e-15
#18	ASPM	7.78226e-15
#18	KIF20B	7.78226e-15
#18	LYAR	7.78226e-15
#18	MTAP	7.78226e-15
#18	HIPK2	8.08537e-15
#18	ZBTB38	7.78226e-15
#18	PTTG1	7.78226e-15
#18	NFIB	7.78226e-15
#18	XRCC2	7.78226e-15
#18	KIAA0101	7.78226e-15
#18	SYTL5	7.78226e-15
#18	ASNS	7.78226e-15
#18	TSHZ2	7.78226e-15
#18	SAT1	7.78226e-15
#268	CD55	1.33787e-14
#268	CTSD	4.83867e-15
#268	EGR1	4.83867e-15
#268	P4HB	4.83867e-15
#268	ZFP36	4.83867e-15
#268	POLR2L	4.83867e-15
#268	HLA-DRA	9.66141e-15
#268	PRSS23	4.83867e-15
#268	MMP2	4.83867e-15
#268	NREP	4.83867e-15
#268	TIMP2	4.83867e-15
#268	JUN	4.83867e-15
#268	NOV	4.83867e-15
#268	NFKBIZ	4.83867e-15
#268	KLF9	4.83867e-15
#268	NNMT	4.83867e-15
#268	ATF3	4.83867e-15
#268	CCL2	4.83867e-15
#268	SCG5	4.83867e-15
#268	SPARC	4.83867e-15
#268	TPM1	4.83867e-15
#268	SEMA3C	4.83867e-15
#268	FOS	4.83867e-15
#268	THBS1	4.83867e-15
#16	CENPF	0.032283
#16	HMGB2	0.0312717
#16	MTHFD2	0.0312717
#16	HIST1H4C	0.0312717
#16	WNT5A	0.0312717
#16	SCG5	0.032283
#16	FOS	0.0312717
#61	AKAP12	0.0122212
#61	HMGA2	0.0164015
#61	MKI67	0.02608
#61	TFPI2	2.75964e-15
#61	HIST1H4C	2.64889e-15
#61	ZBTB38	0.013211
#61	SLMO2	0.0170968
#61	LDLR	2.64889e-15
#61	CD55	4.28095e-15
#61	NES	0.02608
#61	STMN1	4.23421e-15
#61	TNS3	2.64889e-15
#61	ATP6V0E1	2.64889e-15
#61	CALR	2.64889e-15
#61	CD74	3.37448e-15
#61	SELM	4.23421e-15
#61	TSHZ2	2.64889e-15
#61	SAT1	2.64889e-15
#61	CCDC102B	3.73095e-15
#61	IFI6	2.64889e-15
#61	ITM2B	2.64889e-15
#61	PRAF2	4.28095e-15
#61	HLA-DRA	2.64889e-15
#61	HLA-C	4.28095e-15
#61	GRN	2.78116e-15
#61	TIMP2	2.75964e-15
#61	ATP1B1	2.64889e-15
#61	TUBA1A	2.64889e-15
#61	IFITM3	2.64889e-15
#61	C3	4.23421e-15
#61	MIR24-2	2.64889e-15
#61	FOSB	2.64889e-15
#61	ATF3	2.64889e-15
#61	ID3	2.64889e-15
#61	CTSA	3.73095e-15
#61	CCL2	2.64889e-15
#61	GPNMB	2.64889e-15
#61	AKR1B1	0.0170968
#61	TPM1	2.75964e-15
#61	SEMA3C	2.64889e-15
#61	FOS	2.64889e-15
#61	COL5A2	2.64889e-15
#416	TNS3	0.00343265
#416	MAGED1	0.00343265
#416	ZFP36	0.00343265
#416	ITM2B	0.0230827
#416	LGALS3BP	2.46949e-06
#416	TIMP2	2.46949e-06
#416	IFITM3	7.76554e-05
#416	POSTN	0.000286504
#416	ATF3	0.0106266
#416	GPNMB	0.0444222
#416	TPM1	0.0106266
#416	B2M	0.0144384
#416	THBS1	0.000286504
#181	ERRFI1	0.0406249
#181	C16orf52	1.92327e-28
#181	TIMP1	0.0148345
#181	SMC4	0.0146401
#181	TCOF1	0.00634242
#181	ASPM	0.00172
#181	PFDN2	0.0434226
#181	HIPK2	0.0406249
#181	ANP32E	0.00649012
#181	DKC1	0.0406249
#181	PTTG1	0.0182787
#181	SYTL5	1.92327e-28
#181	ASNS	1.92327e-28
#181	STMN1	0.0454528
#181	PRAF2	1.92327e-28
#181	DIO2	0.0406249
#181	JUN	0.0422922
#181	C3	0.0406249
#181	KLF9	0.0406249
#181	NNMT	0.00484503
#181	ATF3	0.0336226
#181	COL5A2	0.0293931
#30	AKAP12	0
#30	SLC20A1	0
#30	HMGA2	0
#30	C16orf52	0
#30	DKC1	0
#30	AGPAT9	0
#30	S100A16	0
#30	SPATS2L	0
#30	DST	0
#30	FN1	0
#127	TNS3	0.0475824
#127	CTSA	0.0169508
#387	MARCKS	0.0134242
#387	ID3	0.0134242
#387	WNT5A	0.00075644
#387	COL5A2	0.000383365
#191	TOP1	0.0138438
#191	MTAP	0.0138438
#191	MLF1IP	0.0121083
#191	CTSD	0.0140455
#191	EGR1	3.76762e-06
#191	TMEM59	0.0138438
#191	GRN	0.020327
#191	ID3	0.0138438
#191	GPNMB	0.0138438
#191	MYL6	0.0112857
#191	FTL	0.00098795
#189	SLC20A1	4.04544e-29
#189	HMGA2	0.002843
#189	CCND1	0.00968563
#189	ERRFI1	0.0490724
#189	PMEPA1	0.0445551
#189	MKI67	0.0103432
#189	TIMP1	0.0342209
#189	SMC3	0.002843
#189	TRIB3	4.04544e-29
#189	NOP58	0.0490724
#189	DKC1	0.0103432
#189	DDX21	0.00565506
#189	CD55	4.04544e-29
#189	GARS	4.04544e-29
#189	SYTL5	4.04544e-29
#189	ASNS	4.04544e-29
#189	ACSL3	4.04544e-29
#189	TNS3	4.04544e-29
#189	MYO1B	4.04544e-29
#189	SELM	4.04544e-29
#189	IRF2BP2	4.04544e-29
#189	CCDC102B	4.04544e-29
#189	PRAF2	4.04544e-29
#189	MMP2	4.04544e-29
#189	TUBA1A	0.0372542
#189	TXNIP	4.04544e-29
#189	MGST1	0.0103432
#189	KLF9	4.04544e-29
#189	ATF3	4.04544e-29
#189	GPNMB	0.002843
#85	HMGA1	0.0266485
#85	AKAP12	0.0201989
#85	INHBA	0.00233072
#85	HMGA2	0.0284957
#85	ERRFI1	0.00233072
#85	MKI67	0.0142628
#85	HMGB2	0.00023699
#85	C16orf52	0.0215513
#85	DCBLD2	0.0205986
#85	ASPM	0.0398294
#85	PAICS	0.0215513
#85	NOP58	0.0215513
#85	DKC1	0.0178213
#85	LRRFIP1	0.0180444
#85	SYTL5	0.0122505
#85	STMN1	0.0345521
#85	PSAP	0.0068891
#85	ANXA2	0.0253192
#85	TPM1	0.00233072
#85	SEMA3C	0.0308437
#85	B2M	0.00803878
#85	FTL	0.0014749
#401	TOP1	0.0236473
#401	PAICS	2.92551e-102
#401	P4HB	0.00511193
#401	ID3	0.0158418
#401	HLA-A	0.00218373
#401	SPARC	0.0315331
#401	HLA-B	0.000111564
#401	SEMA3C	0.0117096
#401	COL5A2	0.00532568
#401	THBS1	0.0443255
#246	SLC20A1	0.0194645
#246	HMGA2	0.00726029
#246	ERRFI1	0.0233471
#246	SNRPB2	0.0142851
#246	DCBLD2	0.0194645
#246	TFPI2	0.00128453
#246	TGFA	0.000732271
#246	HIPK2	0.0142851
#246	ANP32E	0.0316015
#246	NFIB	0.00675377
#246	GARS	0.0227687
#246	B2M	0.0243292
#246	FTL	0.0194645
#292	HMGA1	0.0287183
#292	CCND1	0.000650081
#292	DEK	0.00552019
#292	ZBTB38	0.00314116
#292	SMC2	0.0289294
#292	HTRA1	2.97768e-05
#292	ATP6V0E1	0.0012833
#292	CD74	0.00437439
#292	PRAF2	0.000641647
#292	HLA-DRA	3.51812e-05
#292	NREP	0.0146122
#292	NOV	1.2324e-11
#292	SOD2	0.000650081
#292	CTSA	0.0146122
#292	CCL2	1.85924e-07
#292	SCG5	2.2644e-09
#292	SEMA3C	0.00947877
#292	FTL	0.00571437
#292	FOS	0.00314116
#349	INHBA	2.9682e-08
#349	TFPI2	0.00023726
#349	TRIB3	0.0255842
#349	MLF1IP	0.0366113
#349	CD55	3.78453e-191
#349	XRCC2	7.19872e-187
#349	ASNS	9.43774e-188
#349	CD74	0.00966263
#349	TSHZ2	0.048391
#349	SPARC	0.048391
#339	TGFA	2.33887e-06
#339	THBS1	0.0392683
#380	CTSD	1.99282e-15
#380	SCARB2	1.99282e-15
#380	TNS3	1.99282e-15
#380	HLA-E	0
#380	SELM	1.99282e-15
#380	SSR4	1.99282e-15
#380	MAGED1	1.99282e-15
#380	IFI6	1.99282e-15
#380	ZFP36	2.25463e-15
#380	JUN	1.99282e-15
#380	C3	3.28203e-15
#380	FOSB	1.99282e-15
#380	POSTN	1.99282e-15
#380	NNMT	1.99282e-15
#380	ATF3	1.99282e-15
#380	CXCL1	1.99282e-15
#380	CCL2	1.99282e-15
#380	SCG5	1.99282e-15
#380	THBS1	1.99282e-15
#261	MKI67	3.44659e-15
#261	C1R	3.44659e-15
#261	TNS3	3.44659e-15
#261	ATP6V0E1	3.44659e-15
#261	EGR1	3.44659e-15
#261	HLA-E	3.44659e-15
#261	ZFP36L1	3.44659e-15
#261	IRF2BP2	3.44659e-15
#261	SAT1	3.44659e-15
#261	CCDC102B	3.44659e-15
#261	ZFP36	3.44659e-15
#261	PRAF2	3.44659e-15
#261	PRSS23	3.44659e-15
#261	LUM	3.44659e-15
#261	HLA-C	3.44659e-15
#261	NREP	3.44659e-15
#261	DIO2	3.44659e-15
#261	C3	3.44659e-15
#261	NFKBIZ	3.44659e-15
#261	RAI14	3.44659e-15
#261	SOD2	3.44659e-15
#261	CTGF	3.44659e-15
#261	FOSB	3.66571e-15
#261	POSTN	3.44659e-15
#261	MARCKS	3.44659e-15
#261	ATF3	3.44659e-15
#261	CXCL1	3.44659e-15
#261	CCL2	3.44659e-15
#261	SCG5	3.44659e-15
#261	FOS	3.44659e-15
#261	COL5A2	3.44659e-15
#331	HMGA1	0.0089577
#331	CENPF	0.00128981
#331	ANP32E	0.00128981
#331	SLMO2	0.00128981
#331	PSIP1	0.00128981
#331	MYO1B	0.00128981
#331	NFKBIZ	0.0164684
#417	HMGA1	0.0388946
#417	SLMO2	0.00428133
#417	MLF1IP	0.00152057
#417	NFIB	0.0172332
#417	S100A16	0.0216727
#417	SYTL5	0.00196794
#417	FOSB	0.000113733
#417	SCG5	0.0141279
#417	SPARC	0.0488022
#417	TPM1	0.00234702
#417	B2M	0.0107543
#117	INHBA	0.0106694
#117	DCBLD2	0.00751945
#117	ANP32B	0.00956567
#117	STMN1	0.0455077
#117	HLA-E	0.000994834
#117	MYO1B	0.000994834
#117	GRN	0.0338994
#117	ATP1B1	0.0338994
#117	SOD2	0.0338994
#117	NNMT	0.000994834
#117	CCL2	0.0204516
#117	HLA-B	0.00751945
#68	INHBA	0.00190617
#68	SNRPB2	0.0104132
#68	CTSD	0.0104132
#68	TNS3	0.0240266
#68	TIMP2	0.0240266
#68	JUN	0.0240266
#68	SEMA3C	0.00673062
#213	C1R	6.78596e-31
#213	ATP6V0E1	6.78596e-31
#213	SSR4	6.78596e-31
#213	P4HB	0.0486878
#213	FSTL1	6.78596e-31
#213	LUM	6.78596e-31
#213	GRN	6.78596e-31
#213	DIO2	6.78596e-31
#213	ATP1B1	6.81654e-31
#213	COL5A1	6.78596e-31
#213	C3	6.78596e-31
#213	CTGF	6.78596e-31
#213	POSTN	6.78596e-31
#213	NNMT	6.81654e-31
#213	GPNMB	6.78596e-31
#213	SCG5	6.78596e-31
#213	FN1	6.81654e-31
#213	HLA-B	0.0252368
#213	SEMA3C	6.78596e-31
#146	SLC20A1	4.86385e-06
#146	PAICS	0.0400891
#146	HIPK2	0.000868932
#146	AGPAT9	0.0400891
#146	NFIB	0.00302779
#146	ATP1B1	0.0278484
#146	HLA-A	0.0315353
#146	MYL6	0.0217555
#146	HLA-B	0.000515367
#146	FTH1	0.00360045
#146	B2M	0.0283515
#146	COL5A2	0.00670864
#141	INHBA	0.0177824
#141	TFPI2	0.0123245
#141	TIMP1	0.021462
#141	TCOF1	0.011021
#141	SLMO2	0.00834992
#141	TRIB3	0.028525
#141	PTTG1	0.011021
#141	ATP6V0E1	0.0215458
#141	EGR1	0.021462
#141	LGALS3BP	0.0373099
#141	JUN	3.09417e-09
#141	C3	0.0113626
#141	CTGF	0.0266891
#141	KLF9	0.00834992
#141	NNMT	0.0113431
#141	ATF3	0.00834992
#141	ANXA2	0.0123245
#141	GPNMB	0.0173833
#141	TPM1	0.0258411
#141	HLA-B	0.0361506
#141	B2M	0.0361506
#141	COL5A2	0.011021
#234	HMGA1	2.95381e-06
#234	INHBA	7.86239e-06
#234	CCND1	0.000162636
#234	ZBTB38	0.000162636
#234	IRF2BP2	0.000984996
#234	HLA-DRA	0.00719702
#234	GPNMB	0.00270871
#234	SEMA3C	0.00235758
#234	THBS1	0.00719702
#276	HMGA1	8.3449e-31
#276	SLC20A1	8.3449e-31
#276	HMGA2	8.3449e-31
#276	CCND1	8.3449e-31
#276	SFRP1	8.3449e-31
#276	ERRFI1	8.3449e-31
#276	TOP2A	8.3449e-31
#276	DCBLD2	8.3449e-31
#276	TFPI2	8.3449e-31
#276	MTHFD2	8.3449e-31
#276	TGFA	8.3449e-31
#276	DEK	8.3449e-31
#276	PFDN2	8.3449e-31
#276	HIPK2	8.3449e-31
#276	NOP56	8.3449e-31
#276	ZBTB38	8.3449e-31
#276	SLMO2	8.3449e-31
#276	TRIB3	8.3449e-31
#276	LDLR	8.3449e-31
#276	CD55	8.3449e-31
#276	PTTG1	8.3449e-31
#276	SMC2	8.3449e-31
#276	CD63	0.0370339
#276	GRN	8.3449e-31
#276	B2M	0.0324097
#322	SLC20A1	0.0258332
#322	TOP1	0.0258332
#322	CTSD	0.00633636
#322	SCARB2	0.0258332
#322	IRF2BP2	1.50024e-06
#322	SAT1	0.0334264
#322	SEPW1	0.0258332
#322	IFI6	0.00633636
#322	PRSS23	0.000998657
#322	HLA-C	0.00403534
#322	GRN	0.0258332
#322	COL5A1	1.50024e-06
#322	C3	0.00633636
#322	TXNIP	0.00403534
#322	KLF6	0.0258332
#322	MGST1	0.000998657
#322	ATF3	0.0258332
#322	CTSA	0.00675801
#322	SCG5	0.00357679
#322	TPM1	0.00357679
#322	THBS1	0.0334264
#300	ERRFI1	0.0131714
#300	CD55	3.5497e-143
#300	THBS1	0.000748978
#396	ANP32E	0.000298885
#396	TRIB3	1.86154e-14
#396	NFIB	1.86154e-14
#396	STMN1	0.000298885
#396	EGR1	1.86154e-14
#396	SELM	7.41209e-15
#396	IRF2BP2	7.41209e-15
#396	ZFP36	7.41209e-15
#396	HLA-C	7.41209e-15
#396	MMP2	7.41209e-15
#396	DIO2	7.41209e-15
#396	ATP1B1	7.41209e-15
#396	TXNIP	7.41209e-15
#396	KLF6	7.41209e-15
#396	NFKBIZ	7.41209e-15
#396	POSTN	7.41209e-15
#396	NNMT	7.41209e-15
#396	CXCL1	7.41209e-15
#396	CCL2	1.86154e-14
#396	GPNMB	7.41209e-15
#396	FOS	7.41209e-15
#177	FSTL1	5.30418e-165
#40	AKAP12	0.00808165
#40	CCND1	0.00254243
#40	DCBLD2	0.0171534
#40	HIST1H4C	0.0355604
#40	PFDN2	0.0355604
#40	MYO1B	0.00254785
#40	PSAP	0.0355604
#40	CXCL1	0.00755134
#40	SPARC	0.0171534
#40	TPM1	0.0136801
#40	HLA-B	0.00755134
#40	FTH1	0.0439893
#40	THBS1	0.0171534
#216	INHBA	0.0236551
#216	IRF2BP2	1.71117e-07
#216	PRAF2	0.00427652
#70	TFPI2	0.0193709
#70	MYO1B	1.62054e-30
#70	TMEM59	0.0258362
#70	PRSS23	1.62054e-30
#70	NOV	1.62054e-30
#70	TUBA1A	1.62054e-30
#70	SCG5	1.62054e-30
#70	FTL	0.0488529
#70	COL5A2	1.62054e-30
#70	THBS1	1.62054e-30
#150	HMGA1	0.00728537
#150	SLC20A1	0.0359687
#150	HMGA2	0.00728537
#150	SELM	0.0359687
#150	HLA-C	0.0359687
#150	ATP1B1	0.0359687
#150	COL5A1	0.0359687
#150	NFKBIZ	0.0359687
#150	VMP1	0.03463
#150	TGFBI	0.00728537
#150	MYL6	0.0459371
#150	HLA-B	0.0407024
#150	SEMA3C	0.0359687
#150	COL5A2	0.00861288
#156	INHBA	0.00197596
#156	ERRFI1	0.0290491
#156	CALR	0.0413978
#156	CD74	0.00429138
#156	HLA-DRA	0.000175877
#156	KLF9	0.0366902
#156	CTSA	0.00429138
#156	FN1	0.00892559
#156	TPM1	0.045053
#156	FTH1	0.0290491
#156	THBS1	0.00197596
#371	HMGA1	3.38428e-15
#371	CENPF	3.38428e-15
#371	PYGB	3.38428e-15
#371	SLC20A1	3.38428e-15
#371	HMGA2	3.38428e-15
#371	SFRP1	3.38428e-15
#371	ERRFI1	3.38428e-15
#371	PMEPA1	3.38428e-15
#371	MKI67	3.38428e-15
#371	HMGB2	3.38428e-15
#371	C16orf52	3.38428e-15
#371	TOP2A	3.38428e-15
#371	TFPI2	3.38428e-15
#371	MTHFD2	3.38428e-15
#371	SMC3	3.38428e-15
#371	EIF4EBP1	3.38428e-15
#371	TCOF1	3.38428e-15
#371	DEK	3.38428e-15
#371	PFDN2	3.38428e-15
#371	USP1	3.38428e-15
#371	KIF20B	3.38428e-15
#371	FBL	3.38428e-15
#371	LYAR	3.38428e-15
#371	PAICS	3.38428e-15
#371	ZBTB38	3.38428e-15
#371	ANP32E	3.38428e-15
#371	SH3KBP1	3.38428e-15
#371	SLMO2	3.38428e-15
#371	TRIB3	3.38428e-15
#371	LDLR	3.38428e-15
#371	MLF1IP	3.38428e-15
#371	NOP58	3.38428e-15
#371	AGPAT9	3.38428e-15
#371	CD55	3.38428e-15
#371	PTTG1	3.38428e-15
#371	NES	3.38428e-15
#371	NFIB	3.38428e-15
#371	LRRFIP1	3.38428e-15
#371	KIAA0101	3.38428e-15
#371	SYTL5	3.38428e-15
#371	ASNS	3.38428e-15
#371	SPATS2L	3.38428e-15
#371	STMN1	3.38428e-15
#371	CTSD	3.38428e-15
#371	TSHZ2	3.38428e-15
#371	MAGED1	3.38428e-15
#371	ZFP36L1	3.38428e-15
#371	IRF2BP2	3.38428e-15
#371	SEPW1	3.38428e-15
#371	POLR2L	3.38428e-15
#371	PRAF2	3.38428e-15
#371	JUN	3.38428e-15
#371	COL5A1	3.38428e-15
#371	IFITM3	3.38428e-15
#371	KLF6	3.38428e-15
#371	RAI14	3.38428e-15
#371	SOD2	3.38428e-15
#371	FOSB	3.38428e-15
#371	KLF9	0.00087859
#371	SCG5	3.38428e-15
#371	MYL6	3.38428e-15
#371	TPM1	3.38428e-15
#371	B2M	0.0217795
#371	COL5A2	3.38428e-15
#308	PYGB	1.82933e-58
#308	PMEPA1	1.82933e-58
#308	C16orf52	1.82933e-58
#308	FTH1	0.011999
#308	FTL	0.00504537
#384	HMGA1	0
#384	AKAP12	0
#384	SLC20A1	0
#384	HMGA2	0
#384	CCND1	0
#384	TOP1	0
#384	TFPI2	0
#384	SMC4	0
#384	HIST1H4C	0
#384	EIF4EBP1	0
#384	TCOF1	0
#384	KIF20B	0
#384	FBL	0
#384	PAICS	0
#384	MTAP	0
#384	NOP56	0
#384	ZBTB38	0
#384	AGPAT9	0
#384	PA2G4	0
#384	NES	0
#384	NFIB	0
#384	KIAA0101	0
#384	SYTL5	0
#384	PRAF2	0
#384	TGFBI	0.0153635
#129	HMGA1	3.73991e-15
#129	FBL	3.73991e-15
#129	CD55	3.73991e-15
#129	PTTG1	3.73991e-15
#129	ANP32B	0.0111207
#129	S100A16	3.73991e-15
#129	SPATS2L	4.55144e-15
#129	CTSD	3.73991e-15
#129	C1R	3.73991e-15
#129	SCARB2	3.73991e-15
#129	ZFP36L1	3.73991e-15
#129	IRF2BP2	3.73991e-15
#129	SAT1	3.73991e-15
#129	CCDC102B	3.73991e-15
#129	SEPW1	3.73991e-15
#129	PPIB	5.72931e-15
#129	IFI6	3.73991e-15
#129	ROMO1	4.08542e-15
#129	ITM2B	3.73991e-15
#129	POLR2L	3.73991e-15
#129	HLA-DRA	3.73991e-15
#129	PRSS23	3.73991e-15
#129	LGALS3BP	4.55144e-15
#129	GRN	3.73991e-15
#129	NREP	3.73991e-15
#129	TIMP2	3.73991e-15
#129	NOV	3.73991e-15
#129	ATP1B1	3.73991e-15
#129	TUBA1A	3.73991e-15
#129	IFITM3	3.73991e-15
#129	TXNIP	3.73991e-15
#129	RAI14	3.73991e-15
#129	POSTN	3.73991e-15
#129	KLF9	3.73991e-15
#129	NNMT	3.73991e-15
#129	CTSA	3.73991e-15
#129	HLA-A	3.73991e-15
#129	TGFBI	3.73991e-15
#129	FN1	5.72931e-15
#129	MYL6	3.73991e-15
#129	HLA-B	3.73991e-15
#129	SEMA3C	3.73991e-15
#129	COL5A2	3.73991e-15
#129	THBS1	3.73991e-15
#228	PYGB	7.14119e-60
#228	SLC20A1	5.51946e-60
#228	HMGA2	5.51946e-60
#228	SFRP1	9.47139e-62
#228	SNRPB2	9.11519e-61
#228	TFPI2	1.91246e-61
#228	MTHFD2	9.47139e-62
#228	SMC3	9.47139e-62
#228	ASPM	9.47139e-62
#228	PAICS	1.91246e-61
#228	CD55	6.1245e-60
#228	PSIP1	1.4494e-60
#228	PTTG1	9.47139e-62
#228	NES	9.47139e-62
#228	NFIB	9.47139e-62
#228	STMN1	9.47139e-62
#228	SMC2	5.51946e-60
#228	EGR1	0.00622952
#228	NREP	9.47139e-62
#228	ID3	0.0494135
#228	SPARC	0.0127074
#228	B2M	0.0440451
#228	FOS	0.0130482
#66	SELM	8.70352e-45
#66	HLA-C	8.70352e-45
#66	NREP	8.70352e-45
#66	POSTN	8.70352e-45
#66	NNMT	8.70352e-45
#66	CCL2	8.70352e-45
#66	SCG5	8.70352e-45
#378	SFRP1	0.00201038
#199	CTSD	7.60979e-31
#199	EGR1	7.60979e-31
#199	MYO1B	7.60979e-31
#199	IFI6	7.80395e-31
#199	MMP2	7.60979e-31
#199	JUN	7.60979e-31
#199	NOV	7.60979e-31
#199	TUBA1A	7.60979e-31
#199	IFITM3	7.60979e-31
#199	CTSA	7.60979e-31
#199	GPNMB	7.76451e-31
#199	SEMA3C	7.60979e-31
#369	SLC20A1	0.0229753
#369	ATP6V0E1	0.0229753
#369	ROMO1	0.000391578
#369	NREP	0.000226837
#369	NFKBIZ	0.0269406
#369	CTSA	0.0394972
#369	GPNMB	4.35717e-06
#369	FOS	0.0229753
#369	COL5A2	0.0159581
#220	C16orf52	4.19521e-15
#220	SMC3	0.0433
#220	PAICS	4.19521e-15
#220	HIPK2	0.0376606
#220	MLF1IP	4.19521e-15
#220	TNS3	4.19521e-15
#220	HLA-E	4.19521e-15
#220	SSR4	4.19521e-15
#220	TMEM59	4.19521e-15
#220	FSTL1	4.19521e-15
#220	ITM2B	1.03727e-14
#220	LGALS3BP	1.03727e-14
#220	TUBA1A	1.03727e-14
#220	KLF6	4.19521e-15
#220	SOD2	4.19521e-15
#220	CTSA	2.29375e-13
#220	CCL2	4.19521e-15
#220	GPNMB	4.19521e-15
#220	SCG5	4.19521e-15
#220	AKR1B1	4.19521e-15
#220	CYR61	4.19521e-15
#220	FN1	4.19521e-15
#122	INHBA	0.0205241
#122	C16orf52	3.08178e-43
#122	NOP58	0.00290497
#122	PSIP1	0.00261495
#122	CTSD	3.08178e-43
#122	MAGED1	0.00290497
#175	NCAPG	2.17286e-114
#175	TNS3	1.53841e-123
#175	HLA-C	2.17286e-114
#175	IFITM3	0.0361979
#175	NNMT	0.0352962
#175	CCL2	8.89292e-124
#175	FN1	1.34376e-120
#179	TFPI2	1.48773e-28
#179	ASPM	1.50749e-30
#179	PFDN2	2.1863e-29
#179	TRIB3	1.34422e-28
#179	CD55	1.34422e-28
#179	GARS	1.50749e-30
#179	SPATS2L	1.48773e-28
#179	C1R	1.50749e-30
#179	EGR1	1.34422e-28
#179	SELM	1.50749e-30
#179	IRF2BP2	1.50749e-30
#179	ITM2B	1.50749e-30
#179	MMP2	1.50749e-30
#179	JUN	1.50749e-30
#179	NFKBIZ	1.50749e-30
#179	KLF9	1.50749e-30
#179	CCL2	1.50749e-30
#179	COL5A2	1.50749e-30
#200	DEK	0.0381627
#200	C1R	1.98634e-92
#200	SELM	1.98634e-92
#200	LUM	1.98634e-92
#200	TIMP2	0.0420739
#200	C3	0.0269307
#200	MGST1	0.0381627
#200	SOD2	1.98634e-92
#200	POSTN	1.98634e-92
#200	ATF3	1.98634e-92
#200	CCL2	1.98634e-92
#200	SCG5	0.0381627
#200	CYR61	2.37586e-92
#200	FN1	2.37586e-92
#200	TPM1	0.000355437
#80	FBL	0.0119974
#80	TRIB3	1.79824e-28
#80	ASNS	1.79824e-28
#80	ATP6V0E1	1.0688e-30
#80	MAGED1	1.0688e-30
#80	FSTL1	1.0688e-30
#80	ZFP36	1.0688e-30
#80	PRSS23	1.0688e-30
#80	MMP2	1.0688e-30
#80	GRN	1.08363e-30
#80	TIMP2	1.0688e-30
#80	JUN	1.0688e-30
#80	C3	1.0688e-30
#80	KLF6	3.01083e-30
#80	CTGF	1.0688e-30
#80	KLF9	1.0688e-30
#80	ATF3	1.24191e-29
#80	CXCL1	1.0688e-30
#80	CCL2	1.0688e-30
#80	GPNMB	1.79824e-28
#80	CYR61	1.0688e-30
#368	IFI6	1.23802e-30
#368	MMP2	1.23802e-30
#368	FOSB	1.23802e-30
#368	NNMT	1.23802e-30
#368	CYR61	1.23802e-30
#418	HMGA1	3.35215e-15
#418	AKAP12	3.17162e-15
#418	CENPF	3.17162e-15
#418	PYGB	3.17162e-15
#418	INHBA	3.17162e-15
#418	SLC20A1	3.35215e-15
#418	HMGA2	3.17162e-15
#418	CCND1	3.35215e-15
#418	SFRP1	3.17162e-15
#418	ERRFI1	3.17162e-15
#418	PMEPA1	3.35215e-15
#418	MKI67	3.17162e-15
#418	SNRPB2	3.17162e-15
#418	C16orf52	3.17162e-15
#418	TOP2A	3.17162e-15
#418	DCBLD2	3.17162e-15
#418	TFPI2	3.17162e-15
#418	MTHFD2	3.17162e-15
#418	SMC4	3.17162e-15
#418	HIST1H4C	3.17162e-15
#418	TGFA	3.17162e-15
#418	SMC3	3.17162e-15
#418	EIF4EBP1	3.17162e-15
#418	TCOF1	3.17162e-15
#418	ASPM	3.17162e-15
#418	PFDN2	3.17162e-15
#418	USP1	3.17162e-15
#418	KIF20B	3.17162e-15
#418	FBL	3.17162e-15
#418	LYAR	3.17162e-15
#418	PAICS	3.17162e-15
#418	ZBTB38	3.17162e-15
#418	SH3KBP1	3.17162e-15
#418	SLMO2	3.46449e-15
#418	LDLR	3.35215e-15
#418	MLF1IP	3.17162e-15
#418	DKC1	3.17162e-15
#418	AGPAT9	3.17162e-15
#418	CD55	3.17162e-15
#418	PTTG1	3.17162e-15
#418	NES	3.17162e-15
#418	GARS	3.17162e-15
#418	ANP32B	3.17162e-15
#418	XRCC2	3.17162e-15
#418	KIAA0101	3.17162e-15
#418	S100A16	3.17162e-15
#418	SYTL5	3.17162e-15
#418	ASNS	3.35215e-15
#418	SPATS2L	3.17162e-15
#418	STMN1	3.17162e-15
#418	SMC2	3.17162e-15
#418	ADD3	3.17162e-15
#418	TSHZ2	3.17162e-15
#418	MAGED1	3.17162e-15
#418	HLA-C	3.17162e-15
#418	MMP2	3.35215e-15
#418	NREP	3.35215e-15
#418	SOD2	3.22834e-15
#418	NNMT	3.35215e-15
#418	CXCL1	3.35215e-15
#152	AKAP12	0.013662
#152	CENPF	0.0262991
#152	SLC20A1	0.0162315
#152	SFRP1	0.00338219
#152	MKI67	0.00522701
#152	TOP2A	0.0290672
#152	TIMP1	0.0290672
#152	SMC4	0.00309922
#152	ASPM	0.00193875
#152	LYAR	0.0232588
#152	PAICS	0.00309922
#152	MTAP	0.00338219
#152	PTTG1	0.00346505
#152	NES	0.0290672
#152	EGR1	0.0262991
#152	HLA-C	0.037374
#152	MMP2	0.0306006
#152	MIR24-2	0.0306006
#152	MALAT1	0.00948724
#152	KLF9	0.013945
#152	ATF3	0.00862039
#152	CTSA	0.0254763
#152	VMP1	0.0232588
#152	CYR61	0.0385418
#152	FN1	0.0154006
#152	SEMA3C	0.013945
#152	FTL	0.0262991
#152	FOS	0.0162315
#350	HMGA1	0.0147013
#350	HMGA2	0.0425537
#350	C16orf52	1.1597e-74
#350	TGFA	0.000156208
#350	TRIB3	2.11248e-74
#350	SYTL5	1.1597e-74
#350	TXNIP	0.0132022
#350	KLF6	0.0167041
#350	MGST1	0.0147013
#350	WNT5A	0.0167041
#350	MYL6	0.0147013
#350	B2M	0.0071083
#350	THBS1	0.0147013
#83	SH3KBP1	6.97567e-15
#83	EGR1	6.97567e-15
#83	PRSS23	6.97567e-15
#83	LUM	6.97567e-15
#83	DIO2	6.97567e-15
#83	COL5A1	6.97567e-15
#83	TXNIP	6.97567e-15
#83	SOD2	6.97567e-15
#83	CTGF	6.97567e-15
#83	POSTN	6.97567e-15
#83	MARCKS	6.97567e-15
#83	CCL2	6.97567e-15
#83	GPNMB	6.97567e-15
#83	SCG5	6.97567e-15
#83	CYR61	6.97567e-15
#83	COL5A2	6.97567e-15
#64	INHBA	0.0231576
#64	SH3KBP1	0.0100305
#64	MLF1IP	0.000229205
#64	SYTL5	0.0487219
#64	MAGED1	1.91396e-06
#64	CCDC102B	0.000474609
#64	SEPW1	0.0487219
#64	FOS	0.00436136
#169	MKI67	0.0279377
#169	DCBLD2	0.0264085
#169	LDLR	0.0178458
#169	NES	0.0233288
#169	LRRFIP1	0.0178458
#169	NCAPG	0.0400212
#169	SYTL5	0.0426433
#169	CD74	0.00495752
#169	HLA-DRA	0.0216547
#169	KLF9	0.00688
#169	ANXA2	0.0264085
#169	GPNMB	0.0178458
#169	SPARC	0.014589
#169	HLA-B	0.0178458
#169	FTH1	0.00569785
#169	SEMA3C	0.0178458
#169	B2M	0.0178458
#169	FOS	0.0279377
#169	THBS1	0.00569785
#255	CTSD	0.019014
#255	SCARB2	0.00111989
#255	HLA-C	0.0238273
#255	GRN	0.0411991
#255	NOV	1.64432e-05
#255	KLF6	0.00111146
#255	NFKBIZ	0.0369566
#255	NNMT	0.0369566
#255	FOS	0.0369566
#173	HMGA1	3.82237e-15
#173	CENPF	3.82237e-15
#173	PYGB	3.82237e-15
#173	INHBA	3.82237e-15
#173	SLC20A1	3.82237e-15
#173	MKI67	3.82237e-15
#173	HMGB2	3.82237e-15
#173	C16orf52	3.82237e-15
#173	TFPI2	3.82237e-15
#173	MTHFD2	3.82237e-15
#173	TGFA	3.82237e-15
#173	EIF4EBP1	3.82237e-15
#173	ASPM	3.82237e-15
#173	PFDN2	3.82237e-15
#173	USP1	3.82237e-15
#173	NOP56	3.82237e-15
#173	ZBTB38	4.41807e-15
#173	ANP32E	3.82237e-15
#173	TRIB3	3.82237e-15
#173	LDLR	3.82237e-15
#173	MLF1IP	3.82237e-15
#173	DKC1	3.82237e-15
#173	AGPAT9	3.82237e-15
#173	CD55	3.82237e-15
#173	PSIP1	3.82237e-15
#173	NES	3.82237e-15
#173	LRRFIP1	3.82237e-15
#173	XRCC2	3.82237e-15
#173	KIAA0101	3.82237e-15
#173	S100A16	3.82237e-15
#173	SYTL5	3.82237e-15
#173	ASNS	3.82237e-15
#173	STMN1	3.82237e-15
#173	ACSL3	3.82237e-15
#173	CTSD	3.82237e-15
#173	MYO1B	3.82237e-15
#173	P4HB	3.82237e-15
#173	IFI6	3.82237e-15
#173	PRAF2	3.82237e-15
#173	PRSS23	3.82237e-15
#173	HLA-C	3.82237e-15
#173	LGALS3BP	3.82237e-15
#173	MARCKS	3.82237e-15
#173	FN1	3.82237e-15
#173	FTL	0.034663
#260	C1R	8.33241e-92
#260	SAT1	0.00261605
#260	IFI6	8.33241e-92
#260	FSTL1	8.33241e-92
#260	ZFP36	8.33241e-92
#260	PRSS23	0.0395906
#260	LGALS3BP	8.33241e-92
#260	NREP	8.33241e-92
#260	DIO2	8.33241e-92
#260	ATP1B1	0.0395906
#260	COL5A1	8.33241e-92
#260	CTGF	8.33241e-92
#260	POSTN	8.33241e-92
#260	SCG5	8.33241e-92
#260	CYR61	1.15602e-91
#260	FOS	8.33241e-92
#260	COL5A2	0.000650402
#225	ASNS	0.0353007
#225	POSTN	6.48783e-206
#225	FTL	0.00657997
#235	MKI67	4.18092e-15
#235	MTHFD2	8.65924e-15
#235	LYAR	8.65924e-15
#235	DKC1	8.65924e-15
#235	PTTG1	4.18092e-15
#235	NES	4.18092e-15
#235	KIAA0101	4.18092e-15
#235	S100A16	8.65924e-15
#235	HTRA1	8.65924e-15
#235	C1R	4.18092e-15
#235	SCARB2	4.18092e-15
#235	EGR1	4.18092e-15
#235	SELM	4.18092e-15
#235	MAGED1	4.18092e-15
#235	ZFP36L1	8.4185e-15
#235	P4HB	4.18092e-15
#235	IFI6	8.65924e-15
#235	POLR2L	4.18092e-15
#235	PRAF2	8.65924e-15
#235	HLA-C	4.18092e-15
#235	LGALS3BP	8.65924e-15
#235	MMP2	4.18092e-15
#235	DIO2	4.18092e-15
#235	JUN	4.18092e-15
#235	ATP1B1	4.18092e-15
#235	TUBA1A	4.18092e-15
#235	C3	4.18092e-15
#235	TXNIP	8.65924e-15
#235	CTGF	4.18092e-15
#235	FOSB	4.18092e-15
#235	POSTN	4.18092e-15
#235	NNMT	4.18092e-15
#235	ATF3	4.18092e-15
#235	ANXA2	4.18092e-15
#235	SCG5	4.18092e-15
#235	FOS	4.18092e-15
#149	INHBA	0.0250161
#149	DCBLD2	0.0160952
#149	TRIB3	5.10667e-44
#149	NOP58	0.0174786
#149	GARS	5.10667e-44
#149	CTSD	0
#149	EGR1	6.43185e-47
#149	HLA-E	5.10667e-44
#149	MAGED1	3.34059e-46
#149	SAT1	3.76234e-46
#149	IFI6	3.31296e-46
#149	ZFP36	3.34059e-46
#149	LUM	3.44757e-46
#149	NREP	3.34059e-46
#149	DIO2	3.34059e-46
#149	TIMP2	5.10667e-44
#149	JUN	3.76234e-46
#149	COL5A1	3.34059e-46
#149	IFITM3	3.31296e-46
#149	TXNIP	3.34059e-46
#149	MALAT1	0.040942
#149	CTGF	3.31296e-46
#149	CXCL1	0
#149	SCG5	3.34059e-46
#149	AKR1B1	3.34059e-46
#149	CYR61	3.31296e-46
#149	MYL6	0.0174786
#149	HLA-B	3.34059e-46
#149	FOS	3.31296e-46
#149	COL5A2	3.44757e-46
#47	PYGB	0.025779
#47	NES	0.028301
#47	CD74	0.025779
#47	HLA-B	0.025779
#47	FTH1	0.0338405
#47	THBS1	0.028301
#90	PYGB	6.98894e-30
#90	C16orf52	6.40305e-30
#90	TFPI2	6.40305e-30
#90	MTHFD2	6.98894e-30
#90	ASPM	6.40305e-30
#90	USP1	0.00435975
#90	HIPK2	6.40305e-30
#90	CD55	6.98894e-30
#90	NES	6.40305e-30
#90	SYTL5	6.40305e-30
#90	PPIB	0.0307821
#90	IFI6	1.96463e-29
#3	INHBA	0.0213484
#3	SLC20A1	0.00930146
#3	ERRFI1	0.0341357
#3	C16orf52	0.0213484
#3	LDLR	0.00965685
#3	SYTL5	0.00965685
#285	INHBA	6.49638e-29
#285	SLC20A1	3.11871e-29
#285	SFRP1	3.11871e-29
#285	C16orf52	6.43082e-29
#285	LYAR	0.0496462
#285	ANP32E	0.0186665
#285	LDLR	3.11871e-29
#285	SYTL5	1.96618e-29
#285	TUBA1A	1.96618e-29
#285	GPNMB	0.0340033
#285	FTH1	0.0186665
#285	B2M	0.0496462
#285	COL5A2	0.0496462
#285	THBS1	0.0496462
#14	SLC20A1	0.0174787
#14	TOP2A	0.0294337
#14	NFIB	0.000381057
#14	LRRFIP1	0.0416607
#14	HLA-E	0.0174787
#14	HLA-B	0.0416607
#14	THBS1	0.00106994
#101	C16orf52	0.035681
#101	HIPK2	0.035681
#101	NOP56	0.0471732
#101	NFIB	0.035681
#101	LRRFIP1	0.00682241
#101	ACSL3	0.0265026
#101	SAT1	3.57345e-59
#101	KLF6	0.00223298
#101	CXCL1	0.0366326
#101	COL5A2	0.0214298
#207	HMGA1	0.00347219
#207	SLC20A1	0.0135261
#207	TFPI2	0.0135261
#207	SMC3	0.0149513
#207	ZFP36L1	8.8251e-05
#207	TMEM59	0.0149513
#207	TUBA1A	0.0335755
#207	KLF9	0.00612439
#207	ID3	0.0135261
#207	VMP1	0.0135261
#207	AKR1B1	0.0455822
#207	FN1	0.0135261
#207	HLA-B	0.00161975
#207	B2M	0.00612439
#324	HMGA1	9.14865e-30
#324	CENPF	9.14865e-30
#324	ERRFI1	9.14865e-30
#324	MKI67	4.90771e-30
#324	TOP2A	1.73387e-29
#324	TFPI2	4.22513e-30
#324	SMC4	9.14865e-30
#324	EIF4EBP1	4.22513e-30
#324	ASPM	4.22513e-30
#324	USP1	4.22513e-30
#324	MTAP	1.73387e-29
#324	SLMO2	9.14865e-30
#324	MLF1IP	4.22513e-30
#324	SPATS2L	4.22513e-30
#324	TSHZ2	4.22513e-30
#324	ZFP36L1	9.14865e-30
#324	CCDC102B	4.22513e-30
#324	PRSS23	4.22513e-30
#42	CENPF	1.38667e-30
#42	INHBA	0.0332832
#42	SNRPB2	0.0332832
#42	HMGB2	1.38667e-30
#42	TOP2A	1.38667e-30
#42	HIST1H4C	0.00117911
#42	TGFA	0.00122024
#42	ASPM	1.38667e-30
#42	USP1	1.38667e-30
#42	KIF20B	1.38667e-30
#42	MLF1IP	1.38667e-30
#42	PSIP1	1.38667e-30
#42	PTTG1	1.38667e-30
#42	XRCC2	1.38667e-30
#42	KIAA0101	1.38667e-30
#42	NCAPG	1.38667e-30
#42	HLA-E	0.0289266
#42	SELM	0.0289266
#42	SEPW1	0.000222055
#42	P4HB	0.000239413
#42	ITM2B	0.0477253
#42	PRSS23	0.00019856
#42	MMP2	0.0477253
#42	TXNIP	0.00759845
#42	KLF6	0.034214
#42	ATF3	0.000162908
#42	WNT5A	1.38667e-30
#42	FN1	0.0289266
#42	FTL	0.0190665
#299	GARS	0.0234049
#299	HTRA1	3.98081e-45
#299	TNS3	3.98081e-45
#299	EGR1	3.98081e-45
#299	SSR4	3.98081e-45
#299	MAGED1	3.98081e-45
#299	LUM	3.98081e-45
#299	IFITM3	3.98081e-45
#299	KLF6	3.98081e-45
#299	SOD2	3.98081e-45
#299	FOSB	3.98081e-45
#299	MARCKS	3.98081e-45
#299	NNMT	3.98081e-45
#299	CTSA	3.98081e-45
#299	AKR1B1	3.98081e-45
#299	FOS	3.98081e-45
#138	AKAP12	0
#138	PYGB	0
#138	INHBA	0
#138	HMGA2	0
#138	SFRP1	0
#138	PMEPA1	0
#138	TOP1	0
#138	SNRPB2	0
#138	HMGB2	0
#138	C16orf52	0
#138	TOP2A	0
#138	DCBLD2	0
#138	SMC4	0
#138	TCOF1	0
#138	ASPM	0
#138	DEK	0
#138	MTAP	0
#138	HIPK2	0
#138	TRIB3	0
#138	DKC1	0
#138	AGPAT9	0
#138	CD55	0
#138	ANP32B	0
#138	XRCC2	0
#138	ASNS	0
#138	SPATS2L	0
#138	CCDC102B	0
#138	HLA-C	0
#138	ID3	0
#383	TOP1	0.0334896
#383	SH3KBP1	0.0334896
#383	DKC1	0.0408938
#383	NREP	0.00973998
#383	SOD2	0.000586494
#383	CTGF	2.01706e-70
#383	CCL2	9.3719e-06
#383	COL5A2	0.00200559
#174	TRIB3	0.00465267
#174	CD55	0.00126875
#174	ASNS	1.75727e-261
#174	CD74	0.00465267
#174	HLA-DRA	0.0486571
#88	SCARB2	7.58728e-62
#88	ATP6V0E1	7.58728e-62
#88	MYO1B	7.58728e-62
#88	SELM	7.58728e-62
#88	TMEM59	7.58728e-62
#88	HLA-DRA	7.58728e-62
#88	PRSS23	7.58728e-62
#88	NOV	7.58728e-62
#88	MGST1	7.58728e-62
#88	NNMT	7.58728e-62
[truncated: 2,108 more rows]

## Sheet: Replicate2
p-value of ANOVA test according to gene and sgRNA for replicate 2 result.
sgRNA_id	Gene	Corrected p-value
#25	EGR1	3.15629e-07
#25	ZFP36	0.000463558
#25	HLA-DRA	0.000692034
#25	HLA-C	3.15629e-07
#25	C3	0.000692034
#25	NFKBIZ	1.4371e-05
#25	SOD2	3.15629e-07
#25	KLF9	0.0039416
#25	ATF3	1.4371e-05
#25	CXCL1	0.0198185
#25	SCG5	0.000692034
#25	AKR1B1	0.0199017
#25	CYR61	3.15629e-07
#25	TPM1	3.59118e-05
#96	USP1	2.45675e-44
#96	NOP56	0.00779083
#96	LRRFIP1	0.049721
#96	NCAPG	2.88036e-46
#96	ACSL3	3.39557e-46
#96	CTSD	2.61791e-46
#96	HTRA1	2.45675e-44
#96	CALR	0.0300348
#96	EGR1	3.39557e-46
#96	SELM	2.45675e-44
#96	IRF2BP2	0
#96	IFI6	2.88036e-46
#96	ZFP36	3.39557e-46
#96	ITM2B	3.39557e-46
#96	HLA-DRA	3.39557e-46
#96	PRSS23	4.92783e-44
#96	DST	5.78486e-45
#96	HLA-C	2.45675e-44
#96	MMP2	3.39557e-46
#96	GRN	2.88036e-46
#96	NREP	3.39557e-46
#96	TIMP2	0
#96	CTSA	0
#96	CCL2	2.45675e-44
#96	GPNMB	2.88036e-46
#96	AKR1B1	2.88036e-46
#96	TPM1	3.39557e-46
#96	FOS	3.28671e-46
#96	THBS1	2.88036e-46
#294	ASNS	2.00424e-57
#294	CTSD	1.91549e-62
#294	HTRA1	9.48741e-63
#294	MYO1B	9.48741e-63
#294	ZFP36L1	4.65061e-61
#294	FSTL1	9.48741e-63
#294	LUM	9.48741e-63
#294	COL5A1	1.91549e-62
#294	SOD2	2.00424e-57
#294	CTGF	9.48741e-63
#294	NNMT	8.4973e-60
#294	CTSA	2.00424e-57
#294	CYR61	9.48741e-63
#294	FOS	4.32346e-60
#210	XRCC2	1.99638e-46
#210	ASNS	2.71533e-44
#210	HTRA1	0
#210	ADD3	5.7599e-44
#210	SELM	1.99638e-46
#210	FSTL1	2.82689e-46
#210	ZFP36	1.99638e-46
#210	HLA-DRA	1.99638e-46
#210	PRSS23	5.7599e-44
#210	LUM	0
#210	NOV	3.24455e-45
#210	TUBA1A	1.99638e-46
#210	C3	1.99638e-46
#210	NFKBIZ	0
#210	SOD2	1.99638e-46
#210	CTGF	2.34525e-46
#210	NNMT	0
#210	CCL2	2.34525e-46
#210	CYR61	2.82689e-46
#210	SEMA3C	1.01404e-46
#210	FOS	2.82689e-46
#205	AKAP12	0.0251123
#205	MTHFD2	1.22391e-62
#205	ANP32E	1.22391e-62
#205	SLMO2	1.58416e-57
#205	TRIB3	1.65119e-57
#205	NOP58	0.00864015
#205	C1R	1.22391e-62
#205	TNS3	1.22391e-62
#205	ATP6V0E1	2.90505e-60
#205	IFI6	1.22391e-62
#205	HLA-DRA	1.22391e-62
#205	HLA-C	1.57413e-60
#205	TIMP2	3.43708e-58
#205	MIR24-2	1.22391e-62
#205	SOD2	1.22391e-62
#205	MARCKS	1.22391e-62
#205	CXCL1	1.58416e-57
#205	WNT5A	1.22391e-62
#205	GPNMB	1.22391e-62
#205	FOS	1.22391e-62
#205	COL5A2	1.22391e-62
#269	HMGA1	0.0358187
#269	SH3KBP1	8.5973e-73
#269	TRIB3	9.6906e-70
#269	C1R	9.52041e-75
#269	ATP6V0E1	9.52041e-75
#269	TSHZ2	9.52041e-75
#269	IFI6	9.52041e-75
#269	FSTL1	9.52041e-75
#269	ITM2B	9.52041e-75
#269	PRAF2	9.52041e-75
#269	PRSS23	9.52041e-75
#269	MMP2	9.52041e-75
#269	GRN	2.80935e-74
#269	NREP	9.52041e-75
#269	TIMP2	9.52041e-75
#269	COL5A1	9.52041e-75
#269	C3	9.52041e-75
#269	MIR24-2	9.52041e-75
#269	NFKBIZ	1.54029e-72
#269	CTGF	9.52041e-75
#269	POSTN	9.52041e-75
#269	MARCKS	9.52041e-75
#269	NNMT	9.52041e-75
#269	CCL2	9.52041e-75
#269	WNT5A	9.52041e-75
#269	GPNMB	1.54029e-72
#269	SCG5	9.52041e-75
#269	CYR61	1.7337e-73
#269	FN1	9.52041e-75
#269	TPM1	0.0106011
#269	COL5A2	9.52041e-75
#269	THBS1	1.1471e-74
#34	AKAP12	5.44762e-15
#34	PYGB	5.44762e-15
#34	CCND1	2.77522e-15
#34	MTHFD2	5.44762e-15
#34	SMC4	5.44762e-15
#34	TCOF1	5.44762e-15
#34	ASPM	5.44762e-15
#34	MTAP	2.77522e-15
#34	ANP32E	5.87623e-15
#34	SLMO2	5.44762e-15
#34	TRIB3	5.44762e-15
#34	NOP58	5.44762e-15
#34	PTTG1	5.44762e-15
#34	NES	2.77522e-15
#34	ANP32B	2.77522e-15
#34	XRCC2	5.44762e-15
#34	TNS3	2.77522e-15
#34	ATP6V0E1	2.77522e-15
#34	GOLGB1	2.77522e-15
#34	HLA-E	2.77522e-15
#34	CD63	2.77522e-15
#34	TSHZ2	5.44762e-15
#34	TMEM59	2.77522e-15
#34	P4HB	2.77522e-15
#34	SQSTM1	5.44762e-15
#34	ROMO1	2.77522e-15
#34	SRP14	2.77522e-15
#34	HLA-DRA	2.77522e-15
#34	PRSS23	2.77522e-15
#34	DST	2.77522e-15
#34	PSAP	2.77522e-15
#34	MMP2	2.77522e-15
#34	GRN	2.77522e-15
#34	TIMP2	2.77522e-15
#34	NOV	2.77522e-15
#34	IFITM3	2.77522e-15
#34	C3	2.77522e-15
#34	SOD2	5.44762e-15
#34	NNMT	2.77522e-15
#34	VMP1	2.77522e-15
#34	FN1	2.77522e-15
#34	MYL6	5.44762e-15
#34	HLA-B	2.77522e-15
#34	FOS	2.77522e-15
#272	MTHFD2	0.0236398
#272	USP1	4.55817e-45
#272	CTSD	4.55817e-45
#272	C1R	4.55817e-45
#272	TSHZ2	4.55817e-45
#272	IRF2BP2	4.55817e-45
#272	FSTL1	4.55817e-45
#272	POLR2L	4.55817e-45
#272	LGALS3BP	4.55817e-45
#272	DIO2	4.55817e-45
#272	MARCKS	4.55817e-45
#272	CTSA	4.55817e-45
#272	WNT5A	4.55817e-45
#272	SCG5	4.55817e-45
#272	FTL	0.0114807
#165	MLF1IP	8.92253e-75
#165	NES	0.00575743
#165	IRF2BP2	8.92253e-75
#165	CTSA	0.00236973
#303	CTSD	0.000229305
#303	PRAF2	0.0251944
#303	GRN	0.000674531
#303	TIMP2	0.00241886
#303	ATP1B1	0.0251944
#303	MALAT1	0.0273235
#303	CTGF	6.14699e-06
#303	HLA-B	0.00493572
#303	COL5A2	0.000674531
#303	THBS1	0.0314371
#99	ATP6V0E1	8.85789e-46
#99	TMEM59	8.85789e-46
#99	MMP2	8.85789e-46
#99	TIMP2	8.85789e-46
#99	JUN	8.85789e-46
#99	NOV	8.85789e-46
#99	TUBA1A	8.85789e-46
#99	CTSA	8.85789e-46
#99	GPNMB	8.85789e-46
#99	SEMA3C	8.85789e-46
#99	FOS	8.85789e-46
#54	PYGB	1.56962e-44
#54	SFRP1	1.56962e-44
#54	ERRFI1	1.92026e-44
#54	C16orf52	1.02361e-44
#54	TGFA	1.02361e-44
#54	ANP32E	3.00878e-44
#54	TRIB3	1.02361e-44
#54	LDLR	1.56962e-44
#54	MLF1IP	1.56962e-44
#54	CD55	1.02361e-44
#54	NES	1.02361e-44
#54	XRCC2	1.02361e-44
#54	KIAA0101	1.02361e-44
#54	NCAPG	1.46536e-44
#54	SYTL5	1.02361e-44
#54	SPATS2L	3.32283e-44
#54	SMC2	1.92026e-44
#54	C1R	3.00878e-44
#54	SAT1	3.32283e-44
#54	ZFP36	3.32283e-44
#54	COL5A1	3.32283e-44
#54	NFKBIZ	3.76334e-44
#54	SOD2	3.32283e-44
#54	POSTN	3.32283e-44
#389	TRIB3	1.51797e-124
#389	CCDC102B	0.0219282
#389	FSTL1	8.30789e-14
#389	HLA-DRA	1.41251e-124
#389	NNMT	1.41251e-124
#389	HLA-B	0.0363508
#250	TNS3	0.0375491
#250	MYO1B	2.29677e-05
#250	FSTL1	2.67453e-169
#250	ZFP36	6.28709e-150
#250	LUM	2.67453e-169
#250	MMP2	1.13724e-161
#250	NREP	2.67453e-169
#250	MIR24-2	0.0142786
#250	SOD2	6.40706e-168
#250	CTGF	1.69618e-167
#250	FOSB	0.0309165
#250	POSTN	1.69618e-167
#250	KLF9	0.00736745
#250	NNMT	6.28709e-150
#250	ATF3	6.28709e-150
#250	CXCL1	0.043256
#250	CCL2	2.67453e-169
#250	WNT5A	0.0342195
#250	GPNMB	1.13724e-161
#250	SCG5	1.13724e-161
#250	TPM1	0.0142786
#250	FOS	0.00188837
#2	HMGA1	0.00196503
#2	C3	0.000354965
#2	MGST1	0.0129381
#2	AKR1B1	0.0286322
#2	CYR61	0.0441486
#2	THBS1	7.63483e-05
#392	DCBLD2	0.0346041
#392	TRIB3	9.36796e-57
#392	LDLR	1.14827e-56
#392	SYTL5	9.36796e-57
#392	CD74	9.36796e-57
#392	SELM	1.65896e-60
#392	TMEM59	1.65896e-60
#392	ZFP36	9.36796e-57
#392	ITM2B	1.65896e-60
#392	PRSS23	1.65896e-60
#392	MMP2	1.65896e-60
#392	NREP	1.65896e-60
#392	JUN	9.36796e-57
#392	TXNIP	9.36796e-57
#392	MARCKS	1.65896e-60
#392	ANXA2	0.0238373
#392	SCG5	1.65896e-60
#392	AKR1B1	1.65896e-60
#392	FN1	1.65896e-60
#392	FOS	9.36796e-57
#328	CENPF	3.78479e-30
#328	SMC4	3.78479e-30
#328	USP1	2.50371e-31
#328	NOP58	2.50371e-31
#328	SMC2	3.78479e-30
#328	C1R	2.50371e-31
#328	ADD3	2.50371e-31
#328	MYO1B	3.78479e-30
#328	SELM	2.50371e-31
#328	MAGED1	2.50371e-31
#328	DIO2	2.50371e-31
#328	JUN	2.50371e-31
#328	COL5A1	2.50371e-31
#328	MALAT1	0.0313952
#328	RAI14	2.50371e-31
#328	CXCL1	2.50371e-31
#328	CTSA	2.50371e-31
#328	WNT5A	2.50371e-31
#328	HLA-B	3.13512e-31
#328	FTL	0.010835
#328	FOS	3.09187e-31
#326	ASNS	6.81301e-84
#326	CALR	0.0216096
#326	TSHZ2	0.00208804
#326	MMP2	0.000565538
#326	TIMP2	0.000476874
#326	POSTN	1.28083e-05
#326	ATF3	6.81301e-84
#326	SCG5	0.00471195
#326	AKR1B1	1.34238e-05
#145	PYGB	4.25887e-15
#145	SLC20A1	2.73631e-15
#145	CCND1	4.25887e-15
#145	ERRFI1	4.25887e-15
#145	TOP1	4.25887e-15
#145	MKI67	4.25887e-15
#145	C16orf52	4.25887e-15
#145	MTHFD2	4.25887e-15
#145	TIMP1	2.73631e-15
#145	TGFA	4.25887e-15
#145	EIF4EBP1	2.73631e-15
#145	TCOF1	4.25887e-15
#145	PFDN2	2.73631e-15
#145	KIF20B	4.25887e-15
#145	LYAR	4.25887e-15
#145	PAICS	4.25887e-15
#145	HIPK2	4.25887e-15
#145	ZBTB38	4.25887e-15
#145	ANP32E	4.25887e-15
#145	SLMO2	2.73631e-15
#145	TRIB3	4.25887e-15
#145	LDLR	4.25887e-15
#145	DKC1	4.25887e-15
#145	PA2G4	2.73631e-15
#145	CD55	4.25887e-15
#145	PSIP1	4.25887e-15
#145	NFIB	4.25887e-15
#145	GARS	4.25887e-15
#145	SMC2	4.25887e-15
#145	CTSD	2.73631e-15
#145	HTRA1	2.73631e-15
#145	SCARB2	4.25887e-15
#145	ADD3	2.73631e-15
#145	EGR1	2.73631e-15
#145	GOLGB1	2.73631e-15
#145	MYO1B	4.25887e-15
#145	SELM	4.25887e-15
#145	SSR4	4.25887e-15
#145	ZFP36L1	2.73631e-15
#145	IRF2BP2	2.73631e-15
#145	SAT1	4.25887e-15
#145	SEPW1	2.73631e-15
#145	IFI6	2.73631e-15
#145	SQSTM1	2.73631e-15
#145	ROMO1	2.73631e-15
#145	POLR2L	2.73631e-15
#145	HLA-DRA	2.73631e-15
#145	DST	4.25887e-15
#145	PSAP	2.73631e-15
#145	MMP2	2.73631e-15
#145	TIMP2	2.73631e-15
#145	JUN	2.73631e-15
#145	COL5A1	2.73631e-15
#145	TUBA1A	2.73631e-15
#145	IFITM3	2.73631e-15
#145	C3	4.25887e-15
#145	RAI14	4.25887e-15
#145	MGST1	4.25887e-15
#145	SOD2	4.25887e-15
#145	MARCKS	2.73631e-15
#145	ANXA2	2.73631e-15
#145	CTSA	2.73631e-15
#145	WNT5A	4.25887e-15
#145	GPNMB	2.73631e-15
#145	VMP1	4.25887e-15
#145	CYR61	4.25887e-15
#145	SPARC	2.73631e-15
#145	HLA-B	2.73631e-15
#145	FOS	4.25887e-15
#145	COL5A2	2.73631e-15
#145	THBS1	4.25887e-15
#133	TGFA	0.0254179
#133	HTRA1	5.4299e-47
#133	C1R	5.4299e-47
#133	HLA-E	5.4299e-47
#133	LUM	5.4299e-47
#133	HLA-C	5.4299e-47
#133	GRN	5.4299e-47
#133	COL5A1	5.4299e-47
#133	C3	5.4299e-47
#133	TXNIP	5.4299e-47
#133	RAI14	5.4299e-47
#133	CTGF	5.4299e-47
#133	FOSB	5.4299e-47
#133	POSTN	5.4299e-47
#133	MARCKS	5.4299e-47
#133	NNMT	5.4299e-47
#133	ATF3	5.4299e-47
#133	CCL2	5.4299e-47
#133	GPNMB	5.4299e-47
#133	FN1	5.4299e-47
#133	TPM1	5.4299e-47
#133	SEMA3C	5.4299e-47
#133	THBS1	5.4299e-47
#132	TNS3	8.33077e-47
#132	CD74	8.33077e-47
#132	MMP2	8.33077e-47
#132	TIMP2	8.33077e-47
#132	TUBA1A	8.33077e-47
#132	C3	8.33077e-47
#132	MARCKS	8.33077e-47
#132	NNMT	8.33077e-47
#132	ID3	8.33077e-47
#132	CCL2	8.33077e-47
#132	GPNMB	8.33077e-47
#132	SPARC	8.33077e-47
#132	TPM1	8.33077e-47
#132	COL5A2	8.33077e-47
#132	THBS1	8.33077e-47
#5	HMGA1	3.82587e-15
#5	AKAP12	3.82587e-15
#5	PYGB	3.82587e-15
#5	CCND1	3.82587e-15
#5	SFRP1	3.82587e-15
#5	ERRFI1	3.82587e-15
#5	MKI67	3.82587e-15
#5	HMGB2	3.82587e-15
#5	C16orf52	3.82587e-15
#5	TFPI2	3.82587e-15
#5	MTHFD2	3.82587e-15
#5	TIMP1	3.82587e-15
#5	SMC3	3.82587e-15
#5	EIF4EBP1	3.82587e-15
#5	TCOF1	3.82587e-15
#5	PFDN2	3.82587e-15
#5	KIF20B	3.82587e-15
#5	PAICS	3.82587e-15
#5	MTAP	3.82587e-15
#5	ANP32E	3.82587e-15
#5	SLMO2	4.04576e-15
#5	TRIB3	3.82587e-15
#5	MLF1IP	3.82587e-15
#5	NOP58	3.82587e-15
#5	PA2G4	3.82587e-15
#5	DDX21	3.82587e-15
#5	PTTG1	3.82587e-15
#5	NFIB	3.82587e-15
#5	LRRFIP1	3.82587e-15
#5	KIAA0101	3.82587e-15
#5	SYTL5	3.82587e-15
#5	ASNS	3.82587e-15
#5	HTRA1	3.82587e-15
#5	HLA-E	3.82587e-15
#5	TMEM59	3.82587e-15
#5	IRF2BP2	3.82587e-15
#5	PPIB	0.0291998
#5	DST	0.0195913
#5	LGALS3BP	3.82587e-15
#5	NREP	3.82587e-15
#5	ATP1B1	3.82587e-15
#5	AKR1B1	3.82587e-15
#116	CTSD	0.0053112
#116	HTRA1	8.00345e-137
#116	POLR2L	0.0029597
#116	LUM	8.00345e-137
#116	HLA-C	0.0401126
#116	NREP	0.0424367
#116	NOV	7.55659e-05
#116	ATP1B1	0.0152864
#116	CTGF	2.35631e-136
#116	GPNMB	8.00345e-137
#116	SCG5	8.00345e-137
#116	SEMA3C	0.0127204
#108	AGPAT9	3.69363e-46
#108	SELM	3.69363e-46
#108	MAGED1	3.69363e-46
#108	ZFP36L1	3.69363e-46
#108	IRF2BP2	3.69363e-46
#108	SQSTM1	3.69363e-46
#108	FSTL1	3.69363e-46
#108	NREP	3.69363e-46
#108	DIO2	3.69363e-46
#108	TIMP2	3.69363e-46
#108	JUN	3.69363e-46
#108	ATP1B1	3.69363e-46
#108	COL5A1	3.69363e-46
#108	C3	3.69363e-46
#108	TXNIP	3.69363e-46
#108	MALAT1	0.00966973
#108	SOD2	3.69363e-46
#108	CXCL1	3.69363e-46
#108	CTSA	3.69363e-46
#108	CCL2	3.69363e-46
#108	CYR61	3.69363e-46
#108	TPM1	3.69363e-46
#108	THBS1	3.69363e-46
#114	HLA-E	5.27662e-61
#114	HLA-DRA	5.27662e-61
#114	NREP	5.27662e-61
#114	NOV	6.99992e-61
#114	ATP1B1	5.27662e-61
#114	TXNIP	5.27662e-61
#114	COL5A2	5.27662e-61
#415	SLC20A1	2.885e-42
#415	SMC4	0.00566393
#415	MTAP	2.44125e-42
#415	TRIB3	2.58804e-42
#415	NFIB	2.885e-42
#415	GARS	1.06962e-44
#415	ASNS	2.58804e-42
#415	HTRA1	1.93048e-45
#415	HLA-E	1.93048e-45
#415	SAT1	1.93048e-45
#415	FSTL1	1.93048e-45
#415	ZFP36	1.93048e-45
#415	PRAF2	1.93048e-45
#415	PRSS23	1.93048e-45
#415	LUM	1.93048e-45
#415	MMP2	2.58804e-42
#415	GRN	1.93048e-45
#415	NREP	1.93048e-45
#415	DIO2	1.93048e-45
#415	ATP1B1	1.93048e-45
#415	COL5A1	1.93048e-45
#415	IFITM3	1.93048e-45
#415	C3	1.93048e-45
#415	TXNIP	1.93048e-45
#415	NFKBIZ	1.93048e-45
#415	MGST1	1.93048e-45
#415	CTGF	1.93048e-45
#415	FOSB	1.93048e-45
#415	POSTN	1.93048e-45
#415	KLF9	1.93048e-45
#415	NNMT	1.06962e-44
#415	ATF3	1.93048e-45
#415	CXCL1	1.93048e-45
#415	CTSA	1.93048e-45
#415	GPNMB	1.93048e-45
#415	SCG5	1.93048e-45
#415	CYR61	1.93048e-45
#415	FN1	1.93048e-45
#415	FOS	1.93048e-45
#415	THBS1	1.93048e-45
#258	AKAP12	0.0180701
#258	C1R	6.43872e-46
#258	TNS3	6.43872e-46
#258	SELM	6.43872e-46
#258	FSTL1	6.43872e-46
#258	PRSS23	6.43872e-46
#258	MMP2	6.43872e-46
#258	TUBA1A	6.43872e-46
#258	SOD2	6.43872e-46
#258	SEMA3C	6.43872e-46
#258	COL5A2	6.43872e-46
#66	DCBLD2	0.0420498
#66	NNMT	4.55057e-06
#66	NEAT1	0.0495415
#66	GPNMB	1.6772e-06
#66	TPM1	0.0420498
#66	THBS1	5.45579e-07
#59	FBL	0.0404716
#59	MYO1B	0.0184597
#59	LUM	0.0454851
#59	WNT5A	0.000934123
#202	MTHFD2	8.63242e-44
#202	TIMP1	0.0465492
#202	C1R	1.8981e-46
#202	EGR1	3.1988e-44
#202	MAGED1	1.8981e-46
#202	TMEM59	1.8981e-46
#202	ZFP36	1.8981e-46
#202	HLA-DRA	3.7802e-46
#202	PRSS23	1.8981e-46
#202	LGALS3BP	1.8981e-46
#202	GRN	1.8981e-46
#202	NREP	1.8981e-46
#202	NOV	1.8981e-46
#202	C3	1.8981e-46
#202	KLF9	1.8981e-46
#202	CXCL1	4.45033e-44
#202	CTSA	1.8981e-46
#202	CCL2	8.63242e-44
#202	GPNMB	1.8981e-46
#202	SCG5	1.8981e-46
#202	FN1	2.86859e-46
#202	SEMA3C	1.8981e-46
#202	FOS	1.8981e-46
#202	COL5A2	1.8981e-46
#202	THBS1	2.13329e-45
#22	TRIB3	3.18742e-121
#22	HTRA1	5.29913e-122
#22	C1R	2.59317e-122
#22	MYO1B	2.59317e-122
#22	SELM	2.59317e-122
#22	ZFP36L1	8.39897e-122
#22	LUM	2.59317e-122
#22	HLA-C	3.77119e-122
#22	TIMP2	1.33338e-121
#22	JUN	1.33338e-121
#22	NOV	2.59317e-122
#22	SOD2	2.59317e-122
#22	FOSB	1.33338e-121
#22	POSTN	2.59317e-122
#22	NNMT	5.29913e-122
#22	ATF3	2.59317e-122
#22	CTSA	3.18742e-121
#22	WNT5A	5.29913e-122
#22	SCG5	2.59317e-122
#22	CYR61	2.59317e-122
#22	THBS1	1.33338e-121
#148	FBL	0.00817176
#148	DDX21	2.33887e-47
#148	CTSD	3.80606e-47
#148	SCARB2	2.33887e-47
#148	TNS3	2.33887e-47
#148	HLA-E	2.33887e-47
#148	CD63	2.33887e-47
#148	IRF2BP2	2.33887e-47
#148	ROMO1	2.33887e-47
#148	ITM2B	2.33887e-47
#148	PRAF2	2.33887e-47
#148	PRSS23	2.33887e-47
#148	HLA-C	2.33887e-47
#148	LGALS3BP	2.33887e-47
#148	NREP	2.33887e-47
#148	TIMP2	5.47918e-47
#148	ATP1B1	5.47918e-47
#148	KLF9	2.33887e-47
#148	MARCKS	2.33887e-47
#148	NNMT	2.33887e-47
#148	CCL2	3.80606e-47
#148	GPNMB	3.28099e-47
#148	CYR61	2.33887e-47
#148	FN1	2.80326e-47
#148	SEMA3C	3.80606e-47
#148	FOS	2.33887e-47
#293	EIF4EBP1	9.10178e-31
#293	PAICS	9.10178e-31
#293	HIPK2	9.10178e-31
#293	SQSTM1	0.0309632
#293	RAI14	9.10178e-31
#293	ID3	9.10178e-31
#318	INHBA	0.0253888
#318	FBL	1.45701e-14
#318	SPATS2L	1.45701e-14
#318	CTSD	5.20927e-15
#318	C1R	5.20927e-15
#318	SQSTM1	5.20927e-15
#318	SRP14	5.20927e-15
#318	PRAF2	5.20927e-15
#318	PRSS23	5.20927e-15
#318	LUM	5.20927e-15
#318	MMP2	5.20927e-15
#318	GRN	5.20927e-15
#318	NREP	5.20927e-15
#318	JUN	5.20927e-15
#318	KLF9	5.20927e-15
#318	NNMT	5.20927e-15
#318	SCG5	5.20927e-15
#318	FN1	5.20927e-15
#318	FTL	5.20927e-15
#318	THBS1	5.20927e-15
#153	TOP1	0.007477
#48	INHBA	0.0293358
#48	CCND1	6.79515e-15
#48	SFRP1	6.79515e-15
#48	ERRFI1	6.79515e-15
#48	HIST1H4C	3.16876e-15
#48	EIF4EBP1	6.79515e-15
#48	PFDN2	6.79515e-15
#48	FBL	6.79515e-15
#48	LYAR	6.79515e-15
#48	MTAP	6.79515e-15
#48	ANP32E	6.79515e-15
#48	NFIB	6.79515e-15
#48	S100A16	6.79515e-15
#48	ASNS	6.79515e-15
#48	ACSL3	6.79515e-15
#48	CALR	3.16876e-15
#48	EGR1	3.16876e-15
#48	SELM	3.16876e-15
#48	SSR4	3.16876e-15
#48	MAGED1	3.16876e-15
#48	IRF2BP2	3.16876e-15
#48	PPIB	3.16876e-15
#48	IFI6	3.90682e-15
#48	FSTL1	3.16876e-15
#48	ZFP36	3.16876e-15
#48	SRP14	6.79515e-15
#48	HLA-DRA	3.16876e-15
#48	PRSS23	3.16876e-15
#48	LUM	3.16876e-15
#48	DST	3.16876e-15
#48	LGALS3BP	3.16876e-15
#48	MMP2	3.16876e-15
#48	NREP	3.16876e-15
#48	TIMP2	3.16876e-15
#48	ATP1B1	3.16876e-15
#48	COL5A1	3.16876e-15
#48	IFITM3	3.16876e-15
#48	C3	3.16876e-15
#48	TXNIP	3.16876e-15
#48	RAI14	3.16876e-15
#48	MGST1	3.16876e-15
#48	CTGF	3.16876e-15
#48	POSTN	3.16876e-15
#48	WNT5A	3.16876e-15
#48	GPNMB	3.90682e-15
#48	SCG5	3.16876e-15
#48	HLA-A	3.16876e-15
#48	AKR1B1	6.79515e-15
#48	CYR61	6.79515e-15
#48	TPM1	3.16876e-15
#48	COL5A2	3.16876e-15
#48	THBS1	3.16876e-15
#49	ASNS	0.0454188
#49	CD74	0.00203477
#49	POLR2L	0.015559
#49	HLA-DRA	1.41009e-05
#49	MMP2	0.00203477
#49	GRN	0.0286358
#49	MALAT1	0.0399288
#49	SOD2	0.0425543
#49	NNMT	0.00203477
#49	CCL2	0.00203477
#49	CYR61	0.0454188
#49	COL5A2	0.0454188
#49	THBS1	0.00203477
#336	ANP32B	0.00827888
#336	TSHZ2	0.0248336
#336	NOV	0.00423579
#336	ATP1B1	2.91173e-09
#336	MALAT1	0.00603275
#336	MARCKS	2.91173e-09
#336	NEAT1	0.0171384
#336	GPNMB	2.75835e-08
#336	AKR1B1	0.0440623
#336	HLA-B	0.0469973
#336	COL5A2	0.0171384
#159	PYGB	0.0190361
#159	SLC20A1	1.2267e-43
#159	HMGA2	1.45406e-43
#159	ERRFI1	0.00184594
#159	C16orf52	1.45406e-43
#159	TGFA	1.09325e-43
#159	EIF4EBP1	1.45406e-43
#159	SH3KBP1	0.00490765
#159	NES	0.00420568
#159	CALR	0.00484604
#159	MAGED1	1.09325e-43
#159	PRSS23	6.65543e-42
#159	MMP2	1.09325e-43
#159	DIO2	1.09325e-43
#159	TIMP2	1.09325e-43
#159	ATP1B1	0.0356017
#159	THBS1	1.95236e-43
#411	SPATS2L	1.25475e-15
#411	HTRA1	1.25475e-15
#411	SCARB2	1.25475e-15
#411	SSR4	1.25475e-15
#411	PPIB	1.25475e-15
#411	P4HB	1.25475e-15
#411	LUM	1.25475e-15
#411	DIO2	1.25475e-15
#411	ATP1B1	1.25475e-15
#411	COL5A1	1.25475e-15
#411	KLF9	1.25475e-15
#411	CXCL1	1.25475e-15
#411	CTSA	1.25475e-15
#411	CCL2	1.25475e-15
#411	GPNMB	1.25475e-15
#411	CYR61	1.25475e-15
#411	FN1	1.25475e-15
#411	TPM1	1.25475e-15
#411	COL5A2	1.25475e-15
#61	CENPF	0.00632215
#61	SLC20A1	1.33015e-30
#61	HMGB2	7.41034e-29
#61	ASPM	6.31083e-29
#61	USP1	7.41034e-29
#61	NOP56	8.54907e-31
#61	TRIB3	6.31083e-29
#61	GARS	7.41034e-29
#61	S100A16	6.31083e-29
#61	NCAPG	6.31083e-29
#61	ASNS	7.41034e-29
#61	HTRA1	8.54907e-31
#61	ATP6V0E1	8.54907e-31
#61	CALR	1.03859e-30
#61	ADD3	6.31083e-29
#61	EGR1	7.41034e-29
#61	GOLGB1	6.46718e-30
#61	CD63	3.45324e-30
#61	MAGED1	3.82663e-30
#61	ROMO1	8.54907e-31
#61	POLR2L	8.54907e-31
#61	PRAF2	8.54907e-31
#61	HLA-DRA	6.31083e-29
#61	HLA-C	8.54907e-31
#61	LGALS3BP	8.54907e-31
#61	GRN	8.54907e-31
#61	NREP	8.54907e-31
#61	DIO2	8.54907e-31
#61	ATP1B1	8.54907e-31
#61	IFITM3	8.54907e-31
#61	MGST1	6.31083e-29
#61	SOD2	8.54907e-31
#61	KLF9	8.54907e-31
#61	NNMT	8.54907e-31
#61	WNT5A	8.54907e-31
#61	SCG5	1.33015e-30
#61	FN1	8.54907e-31
#61	SPARC	1.15519e-30
#61	TPM1	8.54907e-31
#61	COL5A2	8.54907e-31
#416	SFRP1	1.28945e-47
#416	MTHFD2	1.28945e-47
#416	MTAP	1.28945e-47
#416	S100A16	1.28945e-47
#416	ASNS	6.76536e-47
#416	HTRA1	1.28945e-47
#416	TNS3	6.76536e-47
#416	EGR1	1.28945e-47
#416	IRF2BP2	1.28945e-47
#416	P4HB	6.76536e-47
#416	ZFP36	1.28945e-47
#416	PRSS23	1.28945e-47
#416	PSAP	4.90279e-47
#416	TIMP2	6.76536e-47
#416	JUN	1.28945e-47
#416	CTGF	6.76536e-47
#416	FOSB	4.90279e-47
#416	MARCKS	4.90279e-47
#416	NNMT	1.28945e-47
#416	CXCL1	1.28945e-47
#416	GPNMB	4.90279e-47
#416	CYR61	1.28945e-47
#416	SEMA3C	1.28945e-47
#416	FOS	1.28945e-47
#191	TIMP2	0.0148941
#191	NOV	5.29443e-05
#191	MIR24-2	0.0148941
#191	GPNMB	0.00912388
#191	COL5A2	0.0310383
#85	SSR4	0.00899028
#85	SEMA3C	0.0135913
#390	SFRP1	0.015896
#390	DEK	0.015896
#390	ACSL3	2.93201e-31
#390	EGR1	2.93201e-31
#390	MYO1B	2.93201e-31
#390	SRP14	0.0466377
#390	LUM	2.93201e-31
#390	HLA-C	2.93201e-31
#390	GRN	2.93201e-31
#390	DIO2	2.93201e-31
#390	TIMP2	2.93201e-31
#390	COL5A1	2.93201e-31
#390	NNMT	3.78212e-31
#390	CTSA	3.4244e-31
#390	WNT5A	2.93201e-31
#390	HLA-B	3.78212e-31
#390	COL5A2	3.4244e-31
#176	INHBA	0.0104909
#176	TFPI2	7.72493e-06
#176	TCOF1	0.0386924
#176	TRIB3	1.32673e-15
#176	ASNS	2.92191e-13
#176	SPARC	0.0273255
#246	MYO1B	3.98435e-10
#246	TSHZ2	0.00466341
#246	MAGED1	3.98435e-10
#246	ZFP36L1	0.0230673
#246	FSTL1	0.000263487
#246	ITM2B	2.56686e-06
#246	PRSS23	0.000362551
#246	TIMP2	2.13206e-10
#246	ATP1B1	0.0230673
#246	C3	0.00230174
#246	GPNMB	0.00162261
#246	SCG5	8.58815e-06
#246	CYR61	0.0201134
#246	FTH1	0.0261435
#292	ACSL3	6.67974e-08
#292	DST	0.0173182
#292	MALAT1	0.010693
#292	KLF6	0.010693
#292	CTSA	1.98797e-05
#376	ASNS	3.1903e-69
#376	ATP6V0E1	3.0853e-74
#376	MYO1B	0.0328093
#376	IRF2BP2	0.0328093
#376	ZFP36	3.0853e-74
#376	PRAF2	3.0853e-74
#376	MMP2	3.0853e-74
#376	DIO2	3.0853e-74
#376	IFITM3	3.90236e-74
#376	MGST1	0.034615
#376	MARCKS	3.90236e-74
#376	NNMT	3.0853e-74
#376	GPNMB	3.0853e-74
#376	TPM1	2.9925e-69
#279	ERRFI1	1.15093e-43
#279	LYAR	5.80195e-44
#279	TRIB3	7.85136e-44
#279	MLF1IP	1.15093e-43
#279	PTTG1	1.86811e-46
#279	GARS	1.15093e-43
#279	ANP32B	0.0287723
#279	NCAPG	1.15093e-43
#279	TNS3	1.86811e-46
#279	DST	1.15093e-43
#279	MMP2	1.86811e-46
#279	JUN	4.57965e-46
#279	NOV	1.86811e-46
#279	TXNIP	1.86811e-46
#279	KLF9	1.86811e-46
#279	NNMT	1.86811e-46
#279	CYR61	1.15093e-43
#279	SEMA3C	3.14101e-46
#279	COL5A2	1.86811e-46
#279	THBS1	1.86811e-46
#380	DCBLD2	0.0107114
#380	TIMP1	0.0200049
#380	CTSD	0.00690138
#380	HTRA1	9.48227e-91
#380	TNS3	7.00627e-91
#380	MYO1B	7.00627e-91
#380	IRF2BP2	7.00627e-91
#380	PRAF2	0.0156219
#380	HLA-C	7.00627e-91
#380	MMP2	7.00627e-91
#380	TIMP2	9.48227e-91
#380	JUN	7.00627e-91
#380	NOV	1.47828e-90
#380	IFITM3	9.48227e-91
#380	FOSB	7.00627e-91
#380	POSTN	7.00627e-91
#380	NNMT	7.00627e-91
#380	CTSA	7.00627e-91
#380	WNT5A	7.00627e-91
#380	FOS	7.00627e-91
#380	THBS1	7.00627e-91
#417	INHBA	0.00902199
#417	TFPI2	4.14114e-44
#417	EIF4EBP1	2.47026e-44
#417	LYAR	2.83956e-46
#417	PAICS	4.14114e-44
#417	MTAP	2.38732e-44
#417	AGPAT9	2.38732e-44
#417	CD55	2.38732e-44
#417	NES	2.38732e-44
#417	LRRFIP1	8.60472e-44
#417	ASNS	2.47026e-44
#417	ACSL3	2.47026e-44
#417	C1R	2.83956e-46
#417	TNS3	2.83956e-46
#417	TSHZ2	2.83956e-46
#417	ZFP36L1	2.83956e-46
#417	IRF2BP2	2.83956e-46
#417	CCDC102B	4.14114e-44
#417	PRAF2	0
#417	HLA-C	2.83956e-46
#417	MMP2	2.83956e-46
#417	DIO2	2.83956e-46
#417	TIMP2	2.38732e-44
#417	JUN	2.83956e-46
#417	C3	2.83956e-46
#417	MALAT1	0.016319
#417	NFKBIZ	2.83956e-46
#417	CXCL1	2.38732e-44
#417	WNT5A	2.47026e-44
#417	GPNMB	2.83956e-46
#417	AKR1B1	2.38732e-44
#417	FOS	2.83956e-46
#117	SLMO2	1.38918e-14
#117	MYO1B	1.38918e-14
#68	SLMO2	1.12775e-29
#68	TRIB3	1.5254e-29
#68	LDLR	1.12775e-29
#68	ANP32B	0.0082827
#68	S100A16	1.5254e-29
#68	ASNS	1.12775e-29
#68	CTSD	1.12775e-29
#68	C1R	1.77594e-30
#68	GOLGB1	0.0094169
#68	ZFP36L1	6.36196e-30
#68	IRF2BP2	1.77594e-30
#68	CCDC102B	1.77594e-30
#68	SEPW1	1.12775e-29
#68	IFI6	1.12775e-29
#68	ZFP36	1.77594e-30
#68	ITM2B	1.12775e-29
#68	PRSS23	1.77594e-30
#68	LUM	1.77594e-30
#68	GRN	1.77594e-30
#68	DIO2	1.77594e-30
#68	JUN	1.77594e-30
#68	ATP1B1	1.77594e-30
#68	COL5A1	1.77594e-30
#68	IFITM3	1.18069e-29
#68	C3	1.18069e-29
#68	NFKBIZ	1.77594e-30
#68	MGST1	1.5254e-29
#68	CTGF	1.12775e-29
#68	NNMT	1.77594e-30
#68	ATF3	1.77594e-30
#68	CCL2	1.77594e-30
#68	HLA-A	1.5254e-29
#68	FN1	1.77594e-30
#68	TPM1	1.77594e-30
#68	SEMA3C	1.77594e-30
#68	FOS	1.77594e-30
#213	TOP1	0.0395502
#213	HIPK2	0.00371807
#213	NES	4.43189e-45
#213	HTRA1	4.43189e-45
#213	C1R	4.43189e-45
#213	SCARB2	4.43189e-45
#213	SELM	0.000459963
#213	SEPW1	0.00371807
#213	IFI6	4.43189e-45
#213	MMP2	4.43189e-45
#213	NREP	4.43189e-45
#213	JUN	4.43189e-45
#213	NOV	4.43189e-45
#213	C3	4.43189e-45
#213	SOD2	4.43189e-45
#213	POSTN	4.43189e-45
#213	MARCKS	4.43189e-45
#213	ATF3	0.00371807
#213	CCL2	4.43189e-45
#146	AKAP12	0.0188652
#146	NFIB	4.91872e-07
#146	C1R	1.51753e-84
#146	GOLGB1	0.00251161
#146	MMP2	0.0303031
#146	COL5A1	0.00251161
#146	TXNIP	7.00428e-07
#146	NFKBIZ	3.66621e-84
#146	CTGF	3.13506e-05
#146	ATF3	1.51753e-84
#146	COL5A2	3.39533e-06
#218	C16orf52	4.51411e-15
#218	AGPAT9	8.40238e-15
#218	PSIP1	5.33777e-15
#218	SYTL5	5.33777e-15
#218	HTRA1	4.51411e-15
#218	HLA-E	6.33121e-15
#218	TMEM59	4.51411e-15
#218	IRF2BP2	4.51411e-15
#218	CCDC102B	7.6847e-15
#218	IFI6	4.51411e-15
#218	FSTL1	4.51411e-15
#218	ITM2B	4.51411e-15
#218	POLR2L	6.33121e-15
#218	HLA-DRA	4.51411e-15
#218	DST	6.33121e-15
#218	HLA-C	4.51411e-15
#218	LGALS3BP	4.51411e-15
#218	MMP2	4.51411e-15
#218	GRN	5.74076e-15
#218	NOV	4.51411e-15
#218	ATP1B1	4.51411e-15
#218	TUBA1A	7.6847e-15
#218	IFITM3	4.51411e-15
#218	KLF6	4.51411e-15
#218	CTGF	4.51411e-15
#218	ID3	4.51411e-15
#218	GPNMB	5.33777e-15
#218	FN1	8.40238e-15
#218	FOS	4.51411e-15
#141	HIST1H4C	0.0187223
#141	STMN1	0.0187223
#141	HLA-E	1.10345e-05
#141	ZFP36	0.0187223
#141	GRN	0.00024051
#141	MALAT1	0.0351304
#234	FBL	0.0193399
#234	IFI6	7.62696e-47
#234	ZFP36	7.62696e-47
#234	SRP14	7.62696e-47
#234	PRSS23	7.62696e-47
#234	NREP	9.04178e-45
#234	TIMP2	7.62696e-47
#234	COL5A1	7.62696e-47
#234	TUBA1A	7.62696e-47
#234	C3	7.62696e-47
#234	TXNIP	7.62696e-47
#234	POSTN	7.62696e-47
#234	NNMT	7.62696e-47
#234	CCL2	7.62696e-47
#234	TPM1	5.66281e-46
#343	TRIB3	1.14237e-14
#343	ASNS	1.14237e-14
#343	HTRA1	1.14237e-14
#343	SCARB2	4.35958e-15
#343	TNS3	4.35958e-15
#343	ATP6V0E1	7.55989e-15
#343	HLA-E	4.35958e-15
#343	SELM	4.35958e-15
#343	P4HB	4.35958e-15
#343	ZFP36	4.35958e-15
#343	ITM2B	4.35958e-15
#343	HLA-DRA	4.35958e-15
#343	HLA-C	4.35958e-15
#343	LGALS3BP	4.35958e-15
#343	GRN	4.35958e-15
#343	DIO2	4.35958e-15
#343	ATP1B1	4.35958e-15
#343	COL5A1	4.35958e-15
#343	MIR24-2	4.35958e-15
#343	TXNIP	4.35958e-15
#343	CTGF	4.35958e-15
#343	FOSB	4.35958e-15
#343	POSTN	4.35958e-15
#343	MARCKS	4.35958e-15
#343	NNMT	4.35958e-15
#343	ATF3	4.35958e-15
#343	GPNMB	4.35958e-15
#343	SCG5	4.35958e-15
#343	CYR61	4.35958e-15
#343	FOS	4.35958e-15
#322	TIMP1	0.036504
#322	MMP2	9.44161e-07
#322	TIMP2	0.00641684
#322	JUN	0.0300828
#322	TUBA1A	0.0021807
#322	MALAT1	0.036504
#322	KLF6	0.039758
#322	CTSA	0.0021807
#322	VMP1	0.039758
#322	FOS	0.0021807
#322	COL5A2	0.00654379
#290	LDLR	6.50937e-72
#290	AGPAT9	6.50937e-72
#290	GARS	8.91997e-72
#290	SCARB2	8.91997e-72
#290	SEPW1	0.000327382
#290	COL5A2	0.000485513
#382	PMEPA1	0.0388204
#382	SNRPB2	0.0134516
#382	C16orf52	0.0012281
#382	PFDN2	0.00612455
#382	TRIB3	0.0176393
#382	PA2G4	0.0134516
#382	DDX21	0.0176393
#382	ID3	0.0176393
#177	INHBA	0.0228389
#177	SLC20A1	2.18037e-05
#177	ERRFI1	0.00508131
#177	C16orf52	1.16178e-06
#177	ZBTB38	0.00315972
#177	TRIB3	2.64611e-06
#177	LDLR	2.64611e-06
#177	NFIB	0.00960927
#177	GRN	2.64611e-06
#40	PMEPA1	0.0422206
#40	HTRA1	8.11023e-94
#40	MAGED1	8.11023e-94
#40	FSTL1	8.11023e-94
#40	ITM2B	8.11023e-94
#40	PRAF2	8.11023e-94
#40	LUM	8.11023e-94
#40	DST	9.32123e-94
#40	LGALS3BP	9.32123e-94
#40	MMP2	8.11023e-94
#40	NREP	8.11023e-94
#40	COL5A1	9.32123e-94
#40	FOSB	8.11023e-94
#40	POSTN	8.11023e-94
#40	CCL2	8.11023e-94
#40	CYR61	8.11023e-94
#40	FN1	8.11023e-94
#40	FOS	8.11023e-94
#40	THBS1	9.32123e-94
#216	MKI67	0.0154592
#216	TIMP1	0.0154592
#216	SMC3	0.0270352
#216	ASPM	0.00198837
#216	SYTL5	0.0154592
#216	CD63	0.0270352
#216	FOS	0.000452093
#70	DCBLD2	0.0024815
#70	TGFA	0.0305162
#70	MTAP	0.0215178
#70	CTSD	0.00159509
#70	TNS3	0.0305162
#70	CD74	0.0215178
#70	P4HB	0.00584258
#70	MMP2	0.042417
#70	TIMP2	0.00159509
#70	NOV	0.0305162
#70	TUBA1A	0.00584258
#70	MALAT1	0.00905207
#70	ID3	0.0215178
#70	NEAT1	0.00584258
#70	MYL6	0.04246
#70	SPARC	0.0398144
#70	SEMA3C	0.0236913
#70	B2M	0.042417
#70	FOS	0.0214903
#70	THBS1	0.000260615
#275	SLC20A1	2.32407e-06
#275	MYO1B	0.0345415
#275	IFI6	6.8113e-05
#275	PRSS23	0.0345415
#275	MMP2	0.00421094
#275	DIO2	1.93481e-09
#275	COL5A1	0.00421094
#275	MGST1	0.0345415
#275	FOSB	0.00903442
#275	NNMT	7.63137e-07
#275	TPM1	0.038378
#275	FTH1	0.012593
#275	FOS	0.00903442
#77	SLC20A1	9.14315e-57
#77	HMGA2	0.00503952
#77	PMEPA1	0.0417022
#77	SMC4	0.00908139
#77	TRIB3	9.14315e-57
#77	DKC1	0.0498549
#77	SYTL5	9.14315e-57
#77	ASNS	9.14315e-57
#77	CTSD	0.00503952
#77	HLA-E	0.00991938
#77	SQSTM1	5.98296e-07
#77	PRAF2	0.00503952
#77	LGALS3BP	1.72573e-06
#77	MMP2	0.000212598
#77	DIO2	8.44192e-07
#77	FOSB	9.14315e-57
#77	KLF9	9.14315e-57
#77	NNMT	3.47379e-06
#77	ATF3	9.14315e-57
#77	HLA-A	0.0164317
#77	AKR1B1	0.00503952
#308	INHBA	0.00239172
#308	USP1	0.0185296
#308	C1R	8.37657e-45
#308	ATP6V0E1	8.37657e-45
#308	TMEM59	8.37657e-45
#308	SAT1	8.37657e-45
#308	IFI6	8.37657e-45
#308	ZFP36	8.37657e-45
#308	NOV	8.37657e-45
#308	C3	0.014719
#308	CTGF	8.37657e-45
#308	MARCKS	8.37657e-45
#308	ATF3	0.0415422
#308	CCL2	0.00860341
#308	FN1	8.37657e-45
#308	FTH1	4.30815e-05
#308	THBS1	1.25084e-05
#140	C1R	1.79658e-93
#140	MAGED1	1.37624e-92
#140	MIR24-2	1.79658e-93
#140	TXNIP	0.000711972
#140	MARCKS	7.22323e-07
#140	CCL2	1.79658e-93
#140	WNT5A	1.79658e-93
#140	FN1	0.0359145
#296	CENPF	0.0168348
#296	SLC20A1	7.52594e-29
#296	SNRPB2	1.95176e-29
#296	MTHFD2	7.52594e-29
#296	KIF20B	2.5825e-30
#296	SH3KBP1	7.52594e-29
#296	SLMO2	7.52594e-29
#296	TRIB3	7.76283e-29
#296	LDLR	7.52594e-29
#296	NOP58	8.16268e-29
#296	AGPAT9	7.52594e-29
#296	ASNS	7.52594e-29
#296	CTSD	8.43133e-31
#296	HTRA1	8.43133e-31
#296	SCARB2	2.5825e-30
#296	CCDC102B	7.52594e-29
#296	IFI6	8.43133e-31
#296	SQSTM1	0.0407079
#296	PRAF2	7.76283e-29
#296	HLA-DRA	9.11424e-31
#296	DST	2.5825e-30
#296	HLA-C	1.0938e-30
#296	MMP2	9.11424e-31
#296	GRN	8.43133e-31
#296	NREP	8.43133e-31
#296	TIMP2	8.43133e-31
#296	JUN	8.43133e-31
#296	NOV	8.71465e-31
#296	TUBA1A	8.43133e-31
#296	IFITM3	8.43133e-31
#296	NFKBIZ	7.52594e-29
#296	POSTN	8.43133e-31
#296	NNMT	7.52594e-29
#296	CTSA	8.43133e-31
#296	GPNMB	8.43133e-31
#296	CYR61	7.52594e-29
#296	FN1	8.43133e-31
#296	SEMA3C	8.43133e-31
#296	COL5A2	8.43133e-31
#296	THBS1	8.43133e-31
#226	HTRA1	1.51777e-119
#226	ATP6V0E1	0.00146642
#226	TSHZ2	1.51777e-119
#226	POSTN	1.51777e-119
#226	ID3	0.00984919
#226	SCG5	1.51777e-119
#384	HLA-DRA	3.0361e-90
#384	MMP2	3.0361e-90
#384	NNMT	3.0361e-90
#384	GPNMB	3.0361e-90
#384	FN1	3.0361e-90
#228	CTSD	3.52681e-60
#228	HTRA1	3.52681e-60
#228	C1R	3.52681e-60
#228	CD74	3.63351e-60
#228	SRP14	3.52681e-60
#228	POLR2L	3.52681e-60
#228	DST	3.52681e-60
#228	PSAP	3.52681e-60
#228	MMP2	3.52681e-60
#228	IFITM3	3.52681e-60
#228	FOSB	3.52681e-60
#228	NNMT	4.68503e-60
#228	ATF3	3.52681e-60
#228	VMP1	4.68503e-60
#228	SPARC	3.52681e-60
#228	TPM1	3.52681e-60
#228	THBS1	3.52681e-60
#311	TOP2A	5.5707e-31
#311	ASPM	5.5707e-31
#311	LYAR	5.5707e-31
#311	PAICS	5.5707e-31
#311	MTAP	5.5707e-31
#311	NES	5.5707e-31
#311	XRCC2	5.5707e-31
#311	CTSD	5.5707e-31
#311	SCARB2	5.5707e-31
#311	TNS3	5.5707e-31
#311	CALR	5.5707e-31
#311	GOLGB1	0.0164976
#311	MAGED1	5.5707e-31
#311	IRF2BP2	5.5707e-31
#311	HLA-DRA	5.5707e-31
#311	PRSS23	5.5707e-31
#311	MMP2	5.5707e-31
#311	GPNMB	5.5707e-31
#311	AKR1B1	5.5707e-31
#311	TGFBI	5.5707e-31
#311	HLA-B	0.0263525
#311	COL5A2	5.5707e-31
#311	THBS1	5.5707e-31
#154	PSIP1	1.55894e-31
#154	SMC2	1.55894e-31
#154	HLA-E	1.55894e-31
#154	IRF2BP2	1.55894e-31
#154	IFI6	1.55894e-31
#154	PRAF2	1.55894e-31
#154	DST	1.55894e-31
#154	PSAP	2.62309e-31
#154	DIO2	1.55894e-31
#154	NFKBIZ	2.62309e-31
#154	TPM1	1.7283e-31
#154	SEMA3C	1.55894e-31
#154	COL5A2	2.62309e-31
#154	THBS1	1.55894e-31
#378	SFRP1	5.87234e-29
#378	C16orf52	6.62266e-29
#378	MTHFD2	6.62266e-29
#378	SMC4	1.18962e-29
#378	SMC3	1.34766e-29
#378	EIF4EBP1	5.87234e-29
#378	KIF20B	5.83177e-31
#378	MTAP	5.37887e-31
#378	NOP56	5.87234e-29
#378	ZBTB38	5.87234e-29
#378	TRIB3	5.87234e-29
#378	NOP58	5.37887e-31
#378	PA2G4	5.37887e-31
#378	PSIP1	6.49343e-29
#378	PTTG1	5.37887e-31
#378	TNS3	5.37887e-31
#378	ATP6V0E1	5.37887e-31
#378	ADD3	5.87234e-29
#378	EGR1	5.87234e-29
#378	MYO1B	5.37887e-31
#378	TMEM59	5.37887e-31
#378	IRF2BP2	5.87234e-29
#378	P4HB	5.37887e-31
#378	FSTL1	5.37887e-31
#378	POLR2L	5.37887e-31
#378	LGALS3BP	5.87234e-29
#378	DIO2	5.37887e-31
#378	TIMP2	5.37887e-31
#378	JUN	5.37887e-31
#378	C3	5.83177e-31
#378	MGST1	5.37887e-31
#378	CTGF	5.37887e-31
#378	MARCKS	5.37887e-31
#378	CXCL1	5.87234e-29
#378	CCL2	5.37887e-31
#378	WNT5A	5.37887e-31
#378	GPNMB	5.37887e-31
#378	SCG5	5.37887e-31
#378	AKR1B1	1.48949e-30
#378	TPM1	5.37887e-31
#378	HLA-B	5.37887e-31
#378	FOS	5.37887e-31
#378	THBS1	5.37887e-31
#369	AKAP12	0.00973234
#369	CCND1	0.0168448
#369	TRIB3	6.82388e-71
#369	ASNS	6.82388e-71
#369	IFI6	0.0168448
#369	MALAT1	0.0255725
#369	HLA-B	0.0282658
#369	COL5A2	0.000468565
#369	THBS1	0.0168448
#122	TIMP1	0.00431701
#179	SLC20A1	2.91385e-31
#179	HMGA2	2.91385e-31
#179	CCND1	2.91385e-31
#179	SFRP1	2.91385e-31
#179	ERRFI1	2.91385e-31
#179	MKI67	2.91385e-31
#179	C16orf52	2.91385e-31
#179	TOP2A	2.91385e-31
#179	TFPI2	2.91385e-31
#179	MTHFD2	2.91385e-31
#179	HIST1H4C	2.91385e-31
#179	TGFA	2.91385e-31
#179	ASPM	2.91385e-31
#179	DEK	2.91385e-31
#179	PFDN2	2.91385e-31
#179	KIF20B	2.91385e-31
#179	PAICS	2.91385e-31
#179	SLMO2	2.91385e-31
#179	MLF1IP	2.91385e-31
#179	NOP58	2.91385e-31
#179	DDX21	2.91385e-31
#179	PTTG1	2.91385e-31
#179	NES	2.91385e-31
#179	S100A16	2.91385e-31
#179	SYTL5	2.91385e-31
#179	TMEM59	2.91385e-31
#179	SOD2	2.91385e-31
#179	MYL6	0.0383111
#310	PRAF2	3.90635e-46
#310	GPNMB	3.90635e-46
#310	FOS	3.29787e-46
#368	TRIB3	4.70935e-56
#368	ATP6V0E1	0.0181425
#368	SSR4	0.00653858
#368	THBS1	0.00238884
#418	AKAP12	0.0165934
#418	TRIB3	0.000582585
#418	EGR1	0.000582585
#418	MGST1	0.000297822
#418	NNMT	0.000297822
#418	FTL	0.0108603
#152	MLF1IP	3.16754e-105
#152	HTRA1	3.16754e-105
#152	C1R	3.16754e-105
#152	TNS3	3.16754e-105
#152	EGR1	5.98793e-105
#152	MAGED1	3.16754e-105
#152	FSTL1	3.16754e-105
#152	ROMO1	0.00342908
#152	PRSS23	3.16754e-105
#152	HLA-C	3.16754e-105
#152	DIO2	3.16754e-105
#152	NOV	3.16754e-105
#152	ATP1B1	3.16754e-105
#152	COL5A1	3.16754e-105
#152	C3	3.16754e-105
#152	SOD2	4.03095e-105
#152	CTGF	4.48672e-105
#152	POSTN	3.16754e-105
#152	NNMT	3.16754e-105
#152	ATF3	3.16754e-105
#152	SCG5	3.16754e-105
#152	CYR61	0.0214028
#152	HLA-B	0.0134043
#152	FOS	3.16754e-105
#152	THBS1	3.16754e-105
#348	HTRA1	2.7192e-31
#348	C1R	2.7192e-31
#348	ATP6V0E1	2.7192e-31
#348	CCDC102B	2.7192e-31
#348	SEPW1	2.7192e-31
#348	ZFP36	2.7192e-31
#348	DST	2.7192e-31
#348	MMP2	2.7192e-31
#348	GRN	2.7192e-31
#348	NREP	2.7192e-31
#348	COL5A1	2.7192e-31
#348	TXNIP	2.7192e-31
#348	NFKBIZ	2.7192e-31
#348	RAI14	2.7192e-31
#348	FOSB	2.7192e-31
#348	POSTN	2.7192e-31
#348	KLF9	2.7192e-31
#348	ATF3	2.7192e-31
#348	WNT5A	2.7192e-31
#348	GPNMB	2.7192e-31
#348	FN1	2.7192e-31
#348	SEMA3C	2.7192e-31
#348	COL5A2	2.7192e-31
#348	THBS1	3.74922e-31
#169	AKAP12	0.0270454
#169	SLC20A1	0.0093895
#169	ERRFI1	0.0093895
#169	PMEPA1	0.0373797
#169	TFPI2	0.0379826
#169	S100A16	0.0183318
#169	CALR	0.0468249
#169	CD74	0.0093895
#169	MYO1B	1.08047e-05
#169	TSHZ2	0.0406325
#169	MAGED1	0.0126989
#169	TMEM59	0.0373797
#169	PPIB	0.0208246
#169	P4HB	0.0379826
#169	HLA-DRA	0.0093895
#169	PRSS23	0.0379826
#169	GRN	0.0406325
#169	DIO2	0.0270454
#169	TIMP2	0.0424737
#169	ATP1B1	0.0315468
#169	MIR24-2	0.0373797
#169	TXNIP	0.0373797
#169	MGST1	0.0315468
#169	CTGF	0.0461606
#169	KLF9	0.0424737
#169	MARCKS	0.0093895
#169	NNMT	0.00010533
#169	CTSA	0.0270454
#169	HLA-A	0.0282273
#169	AKR1B1	0.0379826
#169	TGFBI	0.0379826
#169	CYR61	0.0315468
#169	FN1	0.0315468
#169	SPARC	0.0373797
#169	TPM1	0.00010533
#169	HLA-B	0.00140374
#169	COL5A2	0.0270454
#169	THBS1	7.52163e-07
#225	TFPI2	0.000859075
#225	PAICS	0.000859075
#225	TRIB3	5.87281e-160
#225	SYTL5	2.3854e-162
#225	ASNS	2.3854e-162
#225	THBS1	0.0317689
#3	HMGA1	0.0352027
#3	INHBA	0.0167705
#3	HMGA2	0.047392
#3	ERRFI1	0.0385767
#3	LDLR	0.0023512
#3	CD74	9.02085e-06
#3	RAI14	0.0352027
#3	ANXA2	0.0175963
#101	INHBA	0.0114782
#101	ATP6V0E1	5.38328e-45
#101	EGR1	5.38328e-45
#101	SELM	5.38328e-45
#101	TSHZ2	1.54389e-43
#101	ZFP36L1	6.33919e-42
#101	SQSTM1	5.38328e-45
#101	HLA-DRA	5.38328e-45
#101	NREP	5.38328e-45
#101	JUN	5.38328e-45
#101	NOV	5.38328e-45
#101	TUBA1A	5.38328e-45
#101	TXNIP	5.38328e-45
#101	FOSB	6.02783e-42
#101	NNMT	6.02783e-42
#101	SEMA3C	5.38328e-45
#93	CENPF	8.30997e-46
#93	ASPM	1.40497e-45
#93	KIF20B	9.20512e-46
#93	XRCC2	8.30997e-46
#93	NCAPG	9.20512e-46
#93	ATP6V0E1	8.30997e-46
#93	TXNIP	8.30997e-46
#93	CXCL1	8.30997e-46
#93	WNT5A	8.30997e-46
#93	SEMA3C	9.20512e-46
#42	TRIB3	7.95965e-113
#42	TNS3	1.21488e-122
#42	ZFP36L1	0.0480438
#42	IFI6	3.29054e-122
#42	PRAF2	0.00836813
#42	JUN	3.29054e-122
#42	NOV	0.000261768
#42	KLF6	0.0480438
#42	CCL2	3.29054e-122
#42	GPNMB	3.29054e-122
#42	TPM1	3.29054e-122
#299	TOP1	0.0165822
#299	HMGB2	0.0154854
#299	SMC4	4.50955e-45
#299	EIF4EBP1	0.0194506
#299	ADD3	4.50955e-45
#299	HLA-E	0.0407033
#299	CD74	0.0255037
#299	DST	4.50955e-45
#299	NREP	4.50955e-45
#299	DIO2	4.50955e-45
#299	CTGF	4.50955e-45
#299	MARCKS	4.50955e-45
#299	VMP1	0.0407033
#299	AKR1B1	4.50955e-45
#299	TPM1	4.50955e-45
#299	COL5A2	4.50955e-45
#299	THBS1	4.50955e-45
#383	CTSD	8.8834e-15
#383	POLR2L	8.8834e-15
#383	HLA-DRA	8.8834e-15
#383	HLA-C	8.8834e-15
#383	NREP	8.8834e-15
#383	NOV	8.8834e-15
#383	KLF9	8.8834e-15
#383	SEMA3C	8.8834e-15
#383	COL5A2	1.11483e-14
#160	HMGA1	0.0272947
#160	AKAP12	0.0125428
#160	DEK	0.0229933
#160	CTSD	2.44132e-74
#160	HLA-E	2.44132e-74
#160	CCDC102B	2.44132e-74
#160	MMP2	2.44132e-74
#160	ATF3	2.44132e-74
#160	CTSA	2.44132e-74
#160	GPNMB	2.44132e-74
#160	SEMA3C	0.0272947
#160	FOS	2.44132e-74
#174	C1R	9.45264e-09
#174	CD74	0.0426309
#174	SELM	0.00841507
#174	B2M	0.00197352
#248	AKAP12	0.00298842
#248	PYGB	0.0286979
#248	TOP1	0.00298842
#248	C16orf52	0.0243006
#248	CD74	0.0435715
#248	PPIB	0.0243006
#248	DST	0.0473909
#248	PSAP	0.0266313
#248	ATP1B1	0.026015
#248	MALAT1	0.00298842
#248	SOD2	0.0286979
#248	CXCL1	0.026015
#248	TPM1	0.0274548
#248	HLA-B	0.026015
#248	FTH1	0.00333836
#248	B2M	0.0341664
#248	THBS1	0.026015
#157	FSTL1	0.00777712
#157	ROMO1	4.23365e-08
#157	PRSS23	0.0417751
#157	NREP	0.0053453
#157	TUBA1A	4.93752e-05
#157	SOD2	0.00777712
#157	NNMT	0.00777712
#157	HLA-B	6.85055e-07
#109	PTTG1	4.26615e-46
#109	ANP32B	0.00331041
#109	SCARB2	4.26615e-46
#109	MYO1B	4.26615e-46
#109	SELM	4.26615e-46
#109	MAGED1	4.26615e-46
#109	CCDC102B	4.26615e-46
#109	IFI6	4.26615e-46
#109	MMP2	4.26615e-46
#109	COL5A1	4.26615e-46
#109	MARCKS	4.26615e-46
#109	CXCL1	4.26615e-46
#109	CCL2	4.26615e-46
#109	GPNMB	4.26615e-46
#109	AKR1B1	4.26615e-46
#278	DCBLD2	0.0216844
#278	C1R	2.90614e-61
#278	SCARB2	2.90614e-61
#278	TNS3	2.90614e-61
#278	ATP6V0E1	3.43262e-61
#278	SELM	2.90614e-61
#278	MAGED1	2.90614e-61
#278	LGALS3BP	2.90614e-61
#278	NOV	2.90614e-61
#278	ATP1B1	2.90614e-61
#278	NNMT	2.90614e-61
#278	CTSA	2.90614e-61
#278	AKR1B1	2.90614e-61
#106	INHBA	0.0240516
#106	TRIB3	3.50152e-219
#106	EGR1	0.000166583
#106	SCG5	3.50152e-219
#106	B2M	0.0240516
#238	CTSD	3.68357e-06
#238	GOLGB1	0.031795
#238	CD74	0.00951126
#238	TSHZ2	2.31149e-15
#238	HLA-DRA	0.00503045
#238	DIO2	1.91755e-148
#238	NOV	1.75934e-07
#238	COL5A1	1.40869e-08
#238	C3	1.91755e-148
#238	MALAT1	0.00698858
#238	KLF9	1.91755e-148
#238	HLA-B	0.000354709
#238	SEMA3C	0.0189561
#137	INHBA	9.03764e-46
#137	ERRFI1	5.27987e-46
#137	HMGB2	5.27987e-46
#137	C16orf52	1.19449e-45
#137	TFPI2	1.19449e-45
#137	MTHFD2	9.03764e-46
#137	HIST1H4C	9.03764e-46
#137	TCOF1	9.03764e-46
#137	PFDN2	5.27987e-46
#137	PAICS	5.27987e-46
#137	SLMO2	1.03091e-45
#137	TRIB3	5.27987e-46
#137	AGPAT9	5.27987e-46
#87	MLF1IP	7.1528e-15
#87	XRCC2	7.1528e-15
#87	SYTL5	7.1528e-15
#87	STMN1	7.1528e-15
#87	SCARB2	7.1528e-15
#87	ATP6V0E1	7.1528e-15
#87	HLA-E	7.15864e-15
#87	MYO1B	7.1528e-15
#87	SSR4	8.15004e-15
#87	SEPW1	7.1528e-15
#87	ITM2B	7.1528e-15
#87	HLA-C	7.97487e-15
#87	MMP2	7.1528e-15
#87	GRN	7.1528e-15
#87	NOV	7.1528e-15
#87	ATP1B1	7.1528e-15
#87	RAI14	7.1528e-15
#87	NNMT	7.1528e-15
#87	SEMA3C	7.1528e-15
#149	AKAP12	0.0116535
#149	CCND1	0.0145055
#149	C16orf52	2.84489e-05
#149	TFPI2	0.000300068
#149	ZBTB38	0.0113245
#149	SLMO2	0.0116535
#149	LDLR	0.000300068
#149	SYTL5	2.84489e-05
#149	ASNS	6.27932e-08
#149	HLA-B	0.0309533
#360	PYGB	4.5203e-15
#360	SLC20A1	4.5203e-15
#360	HMGA2	4.5203e-15
#360	SFRP1	4.5203e-15
#360	PMEPA1	4.5203e-15
#360	TOP1	4.70555e-15
#360	MKI67	4.5203e-15
#360	C16orf52	4.5203e-15
#360	MTHFD2	4.5203e-15
#360	TGFA	4.5203e-15
#360	SMC3	4.5203e-15
#360	USP1	4.5203e-15
#360	LYAR	4.5203e-15
#360	ZBTB38	4.5203e-15
#360	TRIB3	4.70555e-15
#360	PTTG1	4.5203e-15
#360	NES	4.5203e-15
#360	XRCC2	4.5203e-15
#360	S100A16	4.5203e-15
#360	SPATS2L	4.5203e-15
#360	ACSL3	4.5203e-15
#360	ADD3	4.5203e-15
#360	GOLGB1	4.5203e-15
#360	ZFP36L1	4.5203e-15
#360	IRF2BP2	4.5203e-15
#360	SAT1	4.5203e-15
#360	SEPW1	4.5203e-15
#360	CTSA	4.5203e-15
#360	GPNMB	4.5203e-15
#10	DEK	6.21518e-46
#10	HTRA1	6.21518e-46
#10	FSTL1	6.21518e-46
#10	LUM	6.21518e-46
#10	DIO2	6.21518e-46
#10	ATP1B1	6.21518e-46
#10	CTGF	6.21518e-46
#10	POSTN	6.21518e-46
#10	ATF3	6.21518e-46
#10	WNT5A	6.21518e-46
#10	GPNMB	6.21518e-46
#10	SCG5	6.21518e-46
#10	AKR1B1	6.21518e-46
#10	FN1	6.21518e-46
#10	TPM1	0.0373754
#10	SEMA3C	6.21518e-46
#128	SFRP1	0.00709337
#128	SNRPB2	0.0409038
#128	SMC4	0.000177028
#128	TNS3	6.45013e-08
#128	CD74	0.00513477
#128	MMP2	5.58865e-06
#128	GRN	0.00513477
#128	TIMP2	0.00709337
#128	MALAT1	0.0199492
#128	HLA-B	0.0409038
#128	SEMA3C	0.0182883
#128	FTL	1.55891e-05
#128	FOS	0.0372385
#128	COL5A2	0.0409038
#104	PAICS	6.54274e-09
#104	CTSD	4.86668e-61
#104	SCARB2	4.86668e-61
#104	MYO1B	0.0299789
#104	SELM	4.86668e-61
#104	LUM	4.86668e-61
#104	DIO2	4.86668e-61
#104	ATP1B1	4.86668e-61
#104	C3	4.86668e-61
#104	CTGF	4.86668e-61
#104	MARCKS	4.86668e-61
#104	NNMT	4.86668e-61
#104	CYR61	4.86668e-61
#104	COL5A2	0.00814901
#113	HMGA1	8.00654e-15
#113	AKAP12	8.37332e-15
#113	TCOF1	8.37332e-15
#113	USP1	8.37332e-15
#113	MLF1IP	8.37332e-15
#113	GARS	4.08683e-15
#113	XRCC2	8.37332e-15
#113	ASNS	9.08535e-15
#113	STMN1	4.08683e-15
#113	CTSD	4.08683e-15
#113	HTRA1	4.08683e-15
#113	SCARB2	4.08683e-15
#113	ADD3	4.08683e-15
#113	HLA-E	4.08683e-15
#113	TSHZ2	4.08683e-15
#113	P4HB	4.08683e-15
#113	IFI6	4.08683e-15
#113	SQSTM1	4.08683e-15
#113	HLA-DRA	4.08683e-15
#113	HLA-C	4.08683e-15
#113	MMP2	4.08683e-15
#113	GRN	4.08683e-15
#113	NREP	4.08683e-15
#113	TIMP2	4.08683e-15
#113	NOV	4.08683e-15
#113	TUBA1A	4.08683e-15
#113	IFITM3	8.37332e-15
#113	C3	8.74622e-15
#113	KLF6	4.08683e-15
#113	CTGF	8.37332e-15
#113	CXCL1	8.37332e-15
#113	ANXA2	4.08683e-15
#113	CCL2	4.08683e-15
#113	CYR61	8.74622e-15
#113	FN1	4.08683e-15
#113	SEMA3C	4.08683e-15
#113	COL5A2	4.08683e-15
#113	THBS1	4.08683e-15
#367	C16orf52	1.77347e-14
#367	ZBTB38	8.10535e-15
#367	NFIB	1.77347e-14
#367	ASNS	1.77347e-14
#367	EGR1	8.10535e-15
#367	MYO1B	1.77347e-14
#367	PRAF2	8.10535e-15
#367	LUM	8.10535e-15
#367	DST	1.77347e-14
#367	HLA-C	8.10535e-15
#367	JUN	1.77347e-14
#367	TXNIP	8.10535e-15
#367	NFKBIZ	8.10535e-15
#367	MGST1	8.10535e-15
#367	CTGF	8.10535e-15
#367	POSTN	8.10535e-15
#367	NNMT	8.10535e-15
#367	CXCL1	8.10535e-15
#367	CCL2	8.10535e-15
#367	SCG5	8.10535e-15
#367	B2M	0.0282644
#86	DCBLD2	0.0470215
#86	ASNS	0.00662714
#86	CTSD	2.88172e-45
#86	ADD3	2.88172e-45
#86	HLA-E	2.88172e-45
#86	CD63	2.88172e-45
#86	CD74	2.88172e-45
#86	TSHZ2	2.88172e-45
#86	IFI6	2.88172e-45
#86	ITM2B	2.88172e-45
#86	HLA-DRA	2.88172e-45
#86	PRSS23	2.88172e-45
#86	HLA-C	2.88172e-45
#86	MMP2	2.88172e-45
#86	JUN	2.88172e-45
#86	NOV	2.88172e-45
#86	MIR24-2	2.88172e-45
#86	MALAT1	0.0135053
#86	NNMT	2.88172e-45
#86	GPNMB	2.88172e-45
#86	FN1	2.88172e-45
#86	TPM1	2.88172e-45
#86	SEMA3C	2.88172e-45
#15	P4HB	0.000718325
#15	POSTN	0.0169983
#15	MARCKS	0.0256639
#15	VMP1	0.0256639
#188	PYGB	0.0197116
#188	SH3KBP1	0.0481174
#188	DDX21	9.83088e-06
#188	STMN1	2.95838e-06
#188	EGR1	3.24588e-07
#188	GOLGB1	9.9172e-07
#188	SSR4	2.67311e-45
#188	TSHZ2	2.67311e-45
#188	MAGED1	2.67311e-45
#188	TMEM59	2.67311e-45
#188	IFI6	2.67311e-45
#188	LUM	2.67311e-45
#188	HLA-C	2.67311e-45
#188	PSAP	2.95838e-06
#188	MMP2	2.67311e-45
#188	DIO2	2.67311e-45
#188	ATP1B1	2.67311e-45
#188	COL5A1	2.67311e-45
#188	IFITM3	2.67311e-45
#188	FOSB	2.67311e-45
#188	ID3	2.67311e-45
#188	CTSA	2.67311e-45
#188	CCL2	2.67311e-45
#188	WNT5A	2.67311e-45
#188	GPNMB	2.67311e-45
#188	VMP1	2.0616e-06
#188	SCG5	2.67311e-45
#188	FN1	2.67311e-45
#188	FOS	2.67311e-45
#320	CENPF	0.00457958
#320	HTRA1	1.18313e-136
#320	ATP6V0E1	0.00810203
#320	CD74	0.0175086
#320	HLA-DRA	0.00239977
#320	TIMP2	1.11069e-136
#320	NOV	1.11069e-136
#320	MALAT1	0.0101374
#320	ATF3	1.18313e-136
#320	GPNMB	1.11069e-136
#320	SEMA3C	1.11069e-136
#320	FOS	1.11069e-136
#320	COL5A2	1.11069e-136
#320	THBS1	0.0464645
#224	AKAP12	0.00818419
#224	NES	0.00818419
#298	HTRA1	9.23294e-122
#298	C1R	3.30209e-122
#298	TNS3	3.30209e-122
#298	EGR1	3.30209e-122
#298	SSR4	0.00127146
#298	ZFP36	3.30209e-122
#298	ITM2B	0.00446444
#298	PRAF2	0.0135074
#298	LUM	1.08099e-121
#298	HLA-C	9.23294e-122
#298	GRN	0.0332242
#298	DIO2	1.80086e-121
#298	JUN	3.30209e-122
#298	ATP1B1	3.30209e-122
#298	C3	0.00395033
#298	SOD2	1.80086e-121
#298	CTGF	3.30209e-122
#298	POSTN	3.30209e-122
#298	NNMT	9.23294e-122
#298	CXCL1	3.24003e-121
#298	CCL2	1.08099e-121
#298	WNT5A	1.84783e-121
#298	SCG5	9.23294e-122
#298	CYR61	1.84783e-121
#298	TPM1	0.0137544
#298	THBS1	0.0291823
#317	HMGA1	0.00914689
[truncated: 924 more rows]
