# Supplementary material for: Single-cell analysis of a mutant library generated using CRISPR-guided deaminase in human melanoma cells
Source: Commun Biol. 2020 Apr 2;3:154. doi: 10.1038/s42003-020-0888-2 (PMC7118117; doi:10.1038/s42003-020-0888-2)
Supplement: Supplementary file 8 — Supplementary Data 6 [file 42003_2020_888_MOESM8_ESM.xlsx]

## Sheet: Sheet1
Result of Wilcoxon rank-sum test for DMSO-treated cells.
Condition - replicate	sgRNA	Differential gene	p-value
DMSO - rep 2	#56	AAMP	0.0376318
DMSO - rep 2	#56	ATP5I	0.035707
DMSO - rep 2	#56	ATP5J	0.0162234
DMSO - rep 2	#56	C17orf76-AS1	0.00920486
DMSO - rep 2	#56	CD44	0.0154637
DMSO - rep 2	#56	CKS2	0.0312868
DMSO - rep 2	#56	COLGALT1	0.0032178
DMSO - rep 2	#56	COX4I1	0.00166785
DMSO - rep 2	#56	COX7A2	0.023074
DMSO - rep 2	#56	ERO1L	0.00689764
DMSO - rep 2	#56	GABARAPL2	0.0210852
DMSO - rep 2	#56	GAS5	0.00410294
DMSO - rep 2	#56	GHITM	0.0487532
DMSO - rep 2	#56	GTF2F1	0.0404046
DMSO - rep 2	#56	GUK1	0.00332709
DMSO - rep 2	#56	HSP90B1	0.0159406
DMSO - rep 2	#56	HSPA5	0.018524
DMSO - rep 2	#56	LAMC1	0.0346235
DMSO - rep 2	#56	MTRNR2L1	0.0268005
DMSO - rep 2	#56	NDUFA1	0.0254106
DMSO - rep 2	#56	NDUFB10	0.0405792
DMSO - rep 2	#56	PAFAH1B2	0.0206902
DMSO - rep 2	#56	PAICS	0.0167207
DMSO - rep 2	#56	PDCD7	0.0429803
DMSO - rep 2	#56	PRPF6	0.0206902
DMSO - rep 2	#56	RAB30-AS1	0.023074
DMSO - rep 2	#56	RRBP1	0.00643836
DMSO - rep 2	#56	RSF1	0.0438691
DMSO - rep 2	#56	SDHB	0.0269973
DMSO - rep 2	#56	SLC25A5	0.0401267
DMSO - rep 2	#56	SLTM	0.0183116
DMSO - rep 2	#56	SNX14	0.0195622
DMSO - rep 2	#56	SRSF4	0.0368194
DMSO - rep 2	#56	TGFBI	0.0220187
DMSO - rep 2	#56	TIMP1	0.0321083
DMSO - rep 2	#56	TMEM179B	0.0363709
DMSO - rep 2	#56	TPR	0.0391667
DMSO - rep 2	#56	TSR1	0.00555863
DMSO - rep 1, 2	#176	ABL2	0.0311726
DMSO - rep 1, 2	#176	AKT3	0.0339706
DMSO - rep 1, 2	#176	AL592183.1	0.0252229
DMSO - rep 1, 2	#176	ALKBH3	0.016611
DMSO - rep 1, 2	#176	ASNS	0.0206079
DMSO - rep 1, 2	#176	ATF6	0.0174429
DMSO - rep 1, 2	#176	ATG12	0.0475738
DMSO - rep 1, 2	#176	ATPIF1	0.0246428
DMSO - rep 1, 2	#176	ATXN2L	0.0304473
DMSO - rep 1, 2	#176	AZI2	0.0235632
DMSO - rep 1, 2	#176	BMS1	0.0215691
DMSO - rep 1, 2	#176	BPTF	0.0495377
DMSO - rep 1, 2	#176	BRCA2	0.0205261
DMSO - rep 1, 2	#176	BRD2	0.0237479
DMSO - rep 1, 2	#176	C19orf48	0.0306778
DMSO - rep 1, 2	#176	C9orf78	0.0254927
DMSO - rep 1, 2	#176	CDC16	0.0302469
DMSO - rep 1, 2	#176	CEBPB	0.0162083
DMSO - rep 1, 2	#176	CELF1	0.0312313
DMSO - rep 1, 2	#176	CHD2	0.0179086
DMSO - rep 1, 2	#176	CNIH1	0.0266226
DMSO - rep 1, 2	#176	COX5B	0.0339706
DMSO - rep 1, 2	#176	CTCF	0.0234483
DMSO - rep 1, 2	#176	CXCL1	0.0320024
DMSO - rep 1, 2	#176	CYB5R2	0.0175494
DMSO - rep 1, 2	#176	DDIT4	0.0266226
DMSO - rep 1, 2	#176	EFTUD2	0.0225692
DMSO - rep 1, 2	#176	EGR1	0.0207311
DMSO - rep 1, 2	#176	EHD3	0.0156847
DMSO - rep 1, 2	#176	EIF3B	0.030076
DMSO - rep 1, 2	#176	ERC1	0.0251741
DMSO - rep 1, 2	#176	ETHE1	0.0266994
DMSO - rep 1, 2	#176	FAM105B	0.016713
DMSO - rep 1, 2	#176	FAM204A	0.0211884
DMSO - rep 1, 2	#176	FIP1L1	0.0305336
DMSO - rep 1, 2	#176	FNBP4	0.0289576
DMSO - rep 1, 2	#176	GAR1	0.0198224
DMSO - rep 1, 2	#176	GPRC5A	0.0443144
DMSO - rep 1, 2	#176	GSS	0.0198422
DMSO - rep 1, 2	#176	HCG18	0.0227025
DMSO - rep 1, 2	#176	HDAC2	0.0294564
DMSO - rep 1, 2	#176	HDAC5	0.0188727
DMSO - rep 1, 2	#176	HERC4	0.0186087
DMSO - rep 1, 2	#176	HES1	0.0269311
DMSO - rep 1, 2	#176	HNRNPU	0.0248108
DMSO - rep 1, 2	#176	IL24	0.0344147
DMSO - rep 1, 2	#176	IMPA1	0.0186463
DMSO - rep 1, 2	#176	INHBA	0.0395637
DMSO - rep 1, 2	#176	JUNB	0.0375266
DMSO - rep 1, 2	#176	KDM6B	0.016713
DMSO - rep 1, 2	#176	KLF5	0.0173722
DMSO - rep 1, 2	#176	LIF	0.0231067
DMSO - rep 1, 2	#176	LRAT	0.0303041
DMSO - rep 1, 2	#176	MAFG	0.0266738
DMSO - rep 1, 2	#176	MAPK1IP1L	0.0240274
DMSO - rep 1, 2	#176	MAST4	0.0170919
DMSO - rep 1, 2	#176	MED10	0.0232429
DMSO - rep 1, 2	#176	METAP2	0.0440777
DMSO - rep 1, 2	#176	MPHOSPH10	0.0459197
DMSO - rep 1, 2	#176	NAA10	0.0231067
DMSO - rep 1, 2	#176	NAA15	0.0464931
DMSO - rep 1, 2	#176	NFE2L1	0.0384986
DMSO - rep 1, 2	#176	NFKB1	0.0432965
DMSO - rep 1, 2	#176	NKTR	0.0384285
DMSO - rep 1, 2	#176	NRP2	0.0390281
DMSO - rep 1, 2	#176	NUDT1	0.0206284
DMSO - rep 1, 2	#176	PABPC1L	0.0223924
DMSO - rep 1, 2	#176	PDCL3	0.0169188
DMSO - rep 1, 2	#176	PMAIP1	0.0301329
DMSO - rep 1, 2	#176	PNPLA6	0.0165095
DMSO - rep 1, 2	#176	POLR2J3	0.0148963
DMSO - rep 1, 2	#176	PPIH	0.0215691
DMSO - rep 1, 2	#176	PSMC5	0.0233112
DMSO - rep 1, 2	#176	RAB7A	0.0415066
DMSO - rep 1, 2	#176	RBM10	0.0248831
DMSO - rep 1, 2	#176	RSF1	0.0401783
DMSO - rep 1, 2	#176	RSRC1	0.0412826
DMSO - rep 1, 2	#176	RSRC2	0.0476578
DMSO - rep 1, 2	#176	RTN4	0.0414692
DMSO - rep 1, 2	#176	SEC63	0.044751
DMSO - rep 1, 2	#176	SERBP1	0.0303613
DMSO - rep 1, 2	#176	SERTAD4	0.0265204
DMSO - rep 1, 2	#176	SETD5	0.0417691
DMSO - rep 1, 2	#176	SH2B3	0.0405803
DMSO - rep 1, 2	#176	SLC31A1	0.0204446
DMSO - rep 1, 2	#176	SMARCA1	0.0270346
DMSO - rep 1, 2	#176	SNHG12	0.0231974
DMSO - rep 1, 2	#176	SNRPA	0.030076
DMSO - rep 1, 2	#176	SNX10	0.016645
DMSO - rep 1, 2	#176	SRA1	0.0269828
DMSO - rep 1, 2	#176	SRRM2	0.0436856
DMSO - rep 1, 2	#176	SSR2	0.0248348
DMSO - rep 1, 2	#176	STARD4	0.0155561
DMSO - rep 1, 2	#176	STRA6	0.0206489
DMSO - rep 1, 2	#176	TBCA	0.0427566
DMSO - rep 1, 2	#176	TCEA1	0.017585
DMSO - rep 1, 2	#176	TCOF1	0.0398519
DMSO - rep 1, 2	#176	THUMPD3	0.0162415
DMSO - rep 1, 2	#176	TRAPPC2L	0.0204243
DMSO - rep 1, 2	#176	TRIB3	0.0395637
DMSO - rep 1, 2	#176	UBTD2	0.0164086
DMSO - rep 1, 2	#176	UTP14A	0.045111
DMSO - rep 1, 2	#176	VASP	0.0261152
DMSO - rep 1, 2	#176	WDR52	0.0196842
DMSO - rep 1, 2	#176	XPA	0.0179086
DMSO - rep 1, 2	#176	YARS	0.0429103
DMSO - rep 1, 2	#176	ZSWIM6	0.0161255
