# Supplementary material for: Single-cell analysis of a mutant library generated using CRISPR-guided deaminase in human melanoma cells
Source: Commun Biol. 2020 Apr 2;3:154. doi: 10.1038/s42003-020-0888-2 (PMC7118117; doi:10.1038/s42003-020-0888-2)
Supplement: Supplementary file 9 — Supplementary Data 7 [file 42003_2020_888_MOESM9_ESM.xlsx]

## Sheet: rep1-1
Marker genes for the rep1-1 cluster
Gene	p_val	avg_logFC	pct.1	pct.2	p_val_adj	Regulation
CD74	2.29591e-51	1.05204	0.981	0.677	4.33377e-47	up
MALAT1	1.42681e-49	0.634646	1	1	2.69324e-45	up
TMSB10	7.49971e-42	-0.735469	0.913	0.991	1.41565e-37	down
HLA-DRA	1.4456e-40	1.0966	0.788	0.329	2.72871e-36	up
SLC26A2	4.20731e-39	0.904544	0.947	0.717	7.94171e-35	up
HLA-DRB1	1.20231e-38	0.9584	0.678	0.205	2.26948e-34	up
FOS	4.78566e-36	1.0337	0.774	0.314	9.03342e-32	up
HLA-DPA1	1.80728e-32	0.869552	0.649	0.226	3.41143e-28	up
TUBA1B	3.88678e-32	-0.835278	0.625	0.882	7.33669e-28	down
MAF	5.60165e-31	0.89317	0.529	0.139	1.05737e-26	up
TOP2A	3.51996e-30	-1.34579	0.221	0.66	6.64427e-26	down
CENPF	1.19227e-29	-1.13194	0.524	0.83	2.25053e-25	down
TFAP2B	2.09507e-29	0.980726	0.606	0.211	3.95465e-25	up
PLAT	5.35338e-29	1.13052	0.606	0.22	1.0105e-24	up
MT2A	8.62103e-29	-0.975915	0.606	0.852	1.62731e-24	down
PLP1	2.2856e-28	0.846525	0.471	0.113	4.31431e-24	up
MKI67	3.09031e-28	-1.20864	0.231	0.647	5.83328e-24	down
KLF9	3.55962e-28	0.946184	0.678	0.298	6.71914e-24	up
ANK3	1.48551e-27	1.17466	0.519	0.163	2.80405e-23	up
THBS1	8.4172e-26	0.816794	0.639	0.248	1.58883e-21	up
DST	1.2824e-25	0.813972	0.827	0.543	2.42065e-21	up
HMGB2	1.98193e-25	-1.28634	0.197	0.569	3.74109e-21	down
IFITM3	4.70885e-25	0.752351	0.774	0.418	8.88842e-21	up
CDH19	1.22245e-24	0.841151	0.409	0.098	2.30749e-20	up
SEMA3C	2.17636e-24	0.960392	0.683	0.316	4.1081e-20	up
ASPM	2.20502e-24	-1.31566	0.125	0.51	4.16219e-20	down
UBE2C	6.06281e-24	-1.24885	0.058	0.447	1.14442e-19	down
TUBB	7.65823e-24	-0.900909	0.346	0.68	1.44557e-19	down
HLA-DQA1	1.99369e-23	0.707829	0.308	0.05	3.76329e-19	up
KIAA1598	7.47862e-23	0.897498	0.577	0.238	1.41166e-18	up
PABPC1	2.17835e-22	0.315028	1	0.989	4.11186e-18	up
SMC4	5.9395e-22	-0.769155	0.543	0.786	1.12114e-17	down
TCN1	6.42734e-22	0.730565	0.264	0.033	1.21322e-17	up
S100B	8.46389e-22	0.684947	0.409	0.107	1.59764e-17	up
GPNMB	2.90797e-21	0.880973	0.447	0.14	5.48907e-17	up
GOLGB1	1.94432e-20	0.555232	0.894	0.656	3.6701e-16	up
PTTG1	5.4488e-20	-0.862348	0.264	0.604	1.02852e-15	down
H2AFZ	6.80592e-20	-0.866971	0.332	0.641	1.28469e-15	down
GAPDH	6.95998e-20	-0.449278	0.995	0.993	1.31377e-15	down
RRM2	8.08603e-20	-0.892711	0.043	0.383	1.52632e-15	down
COL5A2	3.05004e-18	0.656312	0.625	0.298	5.75725e-14	up
TPX2	3.0975e-18	-0.911621	0.101	0.429	5.84683e-14	down
AKAP12	1.66278e-17	-1.02425	0.284	0.58	3.13867e-13	down
KAT2B	2.11288e-17	0.693174	0.394	0.129	3.98827e-13	up
NCAPG	2.35266e-17	-0.801982	0.062	0.37	4.44087e-13	down
HLA-DMA	6.55635e-17	0.684815	0.399	0.14	1.23758e-12	up
NUF2	7.41347e-17	-0.736043	0.048	0.353	1.39937e-12	down
HIST1H4C	9.10969e-17	-0.826653	0.274	0.56	1.71954e-12	down
BIRC5	1.18224e-16	-0.767751	0.12	0.438	2.2316e-12	down
DNAJC1	1.33921e-16	0.622508	0.433	0.157	2.52789e-12	up
NUSAP1	1.7734e-16	-0.785702	0.067	0.373	3.34747e-12	down
SHCBP1	1.81458e-16	-0.745874	0.029	0.316	3.4252e-12	down
GAS7	2.64493e-16	0.580142	0.399	0.133	4.99258e-12	up
KIF20B	4.05127e-16	-0.743553	0.322	0.599	7.64717e-12	down
KIF11	6.58337e-16	-0.750127	0.053	0.344	1.24268e-11	down
KCNQ1OT1	8.03885e-16	0.744108	0.524	0.231	1.51741e-11	up
KIF14	9.2035e-16	-0.828584	0.062	0.353	1.73725e-11	down
PRSS23	1.00705e-15	0.631165	0.438	0.161	1.90091e-11	up
SPARC	1.36197e-15	0.503702	0.938	0.763	2.57086e-11	up
ENO1	1.39831e-15	-0.418782	0.928	0.961	2.63944e-11	down
HLA-DRB5	2.75191e-15	0.477901	0.303	0.081	5.1945e-11	up
TUBA1C	2.78868e-15	-0.686685	0.524	0.715	5.26392e-11	down
RP11-51M18.1	3.50288e-15	-0.856083	0.365	0.61	6.61204e-11	down
CCNB1	3.56422e-15	-0.874086	0.087	0.37	6.72783e-11	down
ARHGAP11A	3.61252e-15	-0.728917	0.01	0.266	6.819e-11	down
ATRX	4.13117e-15	0.444624	0.899	0.701	7.79799e-11	up
TMPO	4.8453e-15	-0.75174	0.12	0.409	9.14598e-11	down
HNRNPA2B1	5.62781e-15	-0.387197	0.923	0.952	1.06231e-10	down
HMGA1	6.82357e-15	-0.754626	0.428	0.66	1.28802e-10	down
COL4A3BP	1.62126e-14	0.759923	0.51	0.257	3.06029e-10	up
TUBB4B	1.94483e-14	-0.679738	0.236	0.523	3.67106e-10	down
SGOL2	2.14706e-14	-0.770612	0.082	0.353	4.05279e-10	down
CTGF	2.25609e-14	0.635548	0.327	0.1	4.2586e-10	up
CALM2	2.40102e-14	-0.563528	0.659	0.778	4.53216e-10	down
CLSPN	2.53222e-14	-0.812904	0.096	0.375	4.77982e-10	down
CDK1	3.56442e-14	-0.67965	0.019	0.266	6.7282e-10	down
USP1	5.92673e-14	-0.666416	0.207	0.494	1.11873e-09	down
EGR1	6.25865e-14	0.443344	0.764	0.451	1.18138e-09	up
CEP55	8.23065e-14	-0.757563	0.058	0.314	1.55362e-09	down
POSTN	9.20632e-14	0.531512	0.308	0.092	1.73778e-09	up
KIAA0101	1.36115e-13	-0.707149	0.212	0.486	2.56931e-09	down
CDCA5	2.19045e-13	-0.638985	0.024	0.262	4.13469e-09	down
DCBLD2	2.93267e-13	-0.584564	0.538	0.743	5.53571e-09	down
TIMP3	4.16699e-13	0.757779	0.558	0.32	7.86561e-09	up
ORC6	5.27239e-13	-0.648746	0.067	0.316	9.95217e-09	down
GPC6	6.32588e-13	0.437983	0.327	0.107	1.19407e-08	up
NNMT	7.7808e-13	0.469934	0.361	0.129	1.4687e-08	up
ENC1	7.93293e-13	0.491477	0.38	0.144	1.49742e-08	up
PNISR	1.01748e-12	0.422273	0.856	0.662	1.9206e-08	up
HSP90B1	1.12924e-12	0.335423	0.99	0.937	2.13156e-08	up
RCAN1	1.15348e-12	0.598606	0.356	0.133	2.17731e-08	up
STMN1	1.46509e-12	-0.672135	0.288	0.543	2.76551e-08	down
SAT1	1.53316e-12	0.617693	0.726	0.495	2.89399e-08	up
KLF6	1.56433e-12	0.550071	0.659	0.403	2.95284e-08	up
JUN	2.51768e-12	0.703179	0.332	0.12	4.75237e-08	up
KIF4A	2.87966e-12	-0.647891	0.038	0.27	5.43564e-08	down
MT-ND4	4.39359e-12	-0.292013	0.971	0.985	8.29334e-08	down
PRC1	4.75779e-12	-0.680243	0.135	0.386	8.9808e-08	down
CKAP2L	4.78527e-12	-0.628723	0.034	0.255	9.03267e-08	down
TFPI2	4.97741e-12	-0.835001	0.226	0.471	9.39536e-08	down
LUC7L3	7.57928e-12	0.350651	0.966	0.891	1.43066e-07	up
PKM	7.62637e-12	-0.455961	0.712	0.856	1.43955e-07	down
MLF1IP	8.17577e-12	-0.738073	0.139	0.377	1.54326e-07	down
LYPD1	8.21323e-12	0.44332	0.337	0.124	1.55033e-07	up
HMMR	9.31157e-12	-0.760274	0.115	0.36	1.75765e-07	down
KIF2C	1.05355e-11	-0.634288	0.062	0.296	1.98867e-07	down
MCM2	1.39615e-11	-0.613577	0.067	0.296	2.63537e-07	down
LYST	1.41586e-11	0.58629	0.327	0.126	2.67258e-07	up
INHBA	1.60254e-11	-0.51577	0.413	0.717	3.02495e-07	down
RUNX1	1.76369e-11	0.529365	0.404	0.185	3.32914e-07	up
MEF2C	1.82861e-11	0.551334	0.269	0.083	3.45169e-07	up
PPIB	1.83637e-11	0.41571	0.861	0.75	3.46633e-07	up
ERBB3	2.01599e-11	0.491674	0.534	0.285	3.80539e-07	up
ANXA1	2.08073e-11	0.490429	0.837	0.695	3.9276e-07	up
IRS2	2.36705e-11	0.555055	0.649	0.42	4.46805e-07	up
MCM7	2.41314e-11	-0.637719	0.178	0.434	4.55505e-07	down
KIAA1524	2.50613e-11	-0.628397	0.091	0.322	4.73058e-07	down
HLA-DPB1	2.98238e-11	0.578033	0.337	0.139	5.62955e-07	up
TK1	3.86574e-11	-0.630849	0.048	0.261	7.29698e-07	down
ANP32E	4.36237e-11	-0.591283	0.438	0.641	8.2344e-07	down
CASC5	5.56154e-11	-0.567156	0.067	0.288	1.0498e-06	down
AKAP9	5.68113e-11	0.410277	0.875	0.719	1.07237e-06	up
CENPH	5.69273e-11	-0.641608	0.101	0.327	1.07456e-06	down
AURKA	6.39939e-11	-0.607183	0.048	0.255	1.20795e-06	down
CADM1	9.14988e-11	0.450479	0.399	0.176	1.72713e-06	up
FRMD6	1.22982e-10	0.510262	0.457	0.231	2.32141e-06	up
CD59	1.23761e-10	0.432684	0.793	0.61	2.3361e-06	up
TNC	1.92197e-10	0.463982	0.837	0.704	3.62791e-06	up
CDC20	2.02014e-10	-0.619103	0.077	0.29	3.81321e-06	down
NR4A1	2.05117e-10	0.411632	0.692	0.466	3.87178e-06	up
KIF23	2.29156e-10	-0.612915	0.067	0.275	4.32556e-06	down
FAM210B	2.77694e-10	0.419725	0.433	0.211	5.24175e-06	up
ALDOA	4.95518e-10	-0.489453	0.625	0.758	9.35339e-06	down
ATAD5	6.76342e-10	-0.659626	0.096	0.305	1.27666e-05	down
LINC00963	7.16738e-10	0.466846	0.452	0.229	1.35291e-05	up
FANCI	7.98178e-10	-0.476247	0.067	0.279	1.50664e-05	down
HELLS	9.28122e-10	-0.592703	0.163	0.39	1.75192e-05	down
SPDL1	1.00301e-09	-0.649853	0.192	0.401	1.89329e-05	down
HSPA5	1.02823e-09	0.475021	0.683	0.514	1.94089e-05	up
TAOK3	1.06664e-09	0.45049	0.423	0.213	2.01339e-05	up
HMGA2	1.23925e-09	-0.554477	0.442	0.649	2.33921e-05	down
HMGCR	1.49231e-09	0.469091	0.274	0.105	2.81688e-05	up
PGK1	1.53737e-09	-0.490477	0.769	0.861	2.90194e-05	down
DTYMK	2.23482e-09	-0.544584	0.183	0.405	4.21845e-05	down
PLEKHA4	2.39179e-09	0.455563	0.418	0.211	4.51474e-05	up
ABL2	2.69822e-09	0.428764	0.409	0.203	5.09315e-05	up
SORBS2	2.81039e-09	0.48688	0.337	0.146	5.30489e-05	up
GPATCH4	3.27388e-09	0.34083	0.837	0.677	6.17977e-05	up
CEP152	3.68955e-09	-0.571561	0.096	0.299	6.96439e-05	down
SMC2	3.90768e-09	-0.546158	0.332	0.521	7.37614e-05	down
HLA-E	4.20346e-09	0.496689	0.572	0.366	7.93445e-05	up
PCNA	5.06115e-09	-0.588967	0.183	0.392	9.55343e-05	down
RP4-718J7.4	5.78692e-09	0.501751	0.514	0.29	0.000109234	up
NUCKS1	6.25811e-09	-0.32053	0.817	0.876	0.000118128	down
CKS2	6.98203e-09	-0.583332	0.322	0.501	0.000131793	down
KPNA2	7.33833e-09	-0.597172	0.082	0.266	0.000138518	down
TACC3	9.38031e-09	-0.549468	0.101	0.292	0.000177063	down
LIMA1	1.06852e-08	0.458917	0.548	0.346	0.000201694	up
PRR11	1.10948e-08	-0.551944	0.216	0.436	0.000209425	down
DEK	1.1866e-08	-0.448171	0.519	0.671	0.000223982	down
CENPE	1.21796e-08	-0.625516	0.303	0.497	0.000229901	down
ENO2	1.32452e-08	-0.78239	0.139	0.333	0.000250016	down
LGALS1	1.37276e-08	-0.333463	0.851	0.893	0.000259123	down
PAICS	1.51566e-08	-0.496577	0.462	0.616	0.000286096	down
FDCSP	1.74655e-08	0.306137	0.385	0.172	0.000329679	up
RTN4	1.92474e-08	-0.338127	0.764	0.85	0.000363314	down
UBE2T	2.1705e-08	-0.485203	0.077	0.261	0.000409703	down
RAB13	2.32771e-08	0.290837	0.913	0.804	0.000439379	up
ARID4A	2.35451e-08	0.41727	0.361	0.177	0.000444437	up
EIF2AK4	2.38169e-08	0.423292	0.495	0.294	0.000449567	up
HLA-B	2.48797e-08	0.359928	0.798	0.63	0.000469629	up
BRCA1	2.61525e-08	-0.595257	0.125	0.309	0.000493654	down
SASH1	2.70621e-08	0.379464	0.264	0.105	0.000510823	up
GNG11	2.77056e-08	-0.489411	0.38	0.564	0.00052297	down
ARRDC3	3.0776e-08	0.35256	0.264	0.105	0.000580927	up
TYMS	3.2583e-08	-0.532417	0.115	0.305	0.000615036	down
FSCN1	3.44024e-08	-0.429262	0.231	0.442	0.00064938	down
MCM4	3.65385e-08	-0.53456	0.192	0.388	0.000689701	down
SLMO2	3.92855e-08	-0.588059	0.322	0.51	0.000741553	down
MIS18BP1	4.5162e-08	-0.462518	0.216	0.412	0.000852478	down
TLE4	5.00532e-08	0.426872	0.356	0.177	0.000944804	up
NCAPD2	5.13485e-08	-0.433007	0.12	0.32	0.000969255	down
RANGAP1	5.15469e-08	-0.395271	0.087	0.27	0.000972998	down
CTSD	6.02815e-08	0.356265	0.361	0.176	0.00113787	up
RRBP1	6.75947e-08	0.423295	0.639	0.453	0.00127592	up
ZEB2	7.49004e-08	0.370885	0.284	0.12	0.00141382	up
ACTG1	8.40293e-08	-0.314619	0.817	0.88	0.00158614	down
TAX1BP1	8.74469e-08	0.338738	0.774	0.64	0.00165065	up
PMP22	9.29714e-08	0.525726	0.452	0.261	0.00175493	up
TCOF1	9.40983e-08	-0.449029	0.409	0.591	0.0017762	down
PLK2	9.8084e-08	0.344165	0.274	0.115	0.00185143	up
LRRFIP1	1.05479e-07	-0.480079	0.51	0.66	0.00199103	down
PDE1C	1.0563e-07	0.378052	0.514	0.307	0.00199387	up
MPHOSPH8	1.06553e-07	0.421707	0.543	0.355	0.00201129	up
WHSC1	1.10208e-07	-0.572972	0.154	0.338	0.00208029	down
PRPF38B	1.1054e-07	0.324666	0.885	0.726	0.00208655	up
ADD3	1.53925e-07	0.383241	0.654	0.473	0.00290548	up
TRIM2	1.63012e-07	0.346031	0.356	0.179	0.00307701	up
DNAJC2	1.81416e-07	0.389145	0.654	0.488	0.0034244	up
WARS	1.88854e-07	0.34811	0.423	0.226	0.00356481	up
TIMP1	1.9719e-07	-0.41771	0.841	0.867	0.00372215	down
SNRPD2	2.2115e-07	-0.286736	0.846	0.9	0.00417442	down
LDHA	2.60947e-07	-0.31588	0.798	0.854	0.00492564	down
ITGA1	2.65495e-07	-0.607691	0.183	0.355	0.00501148	down
ERRFI1	3.17936e-07	-0.524233	0.37	0.54	0.00600136	down
PPDPF	3.7009e-07	-0.480225	0.303	0.486	0.00698583	down
RRM1	3.74668e-07	-0.465361	0.168	0.348	0.00707222	down
CAPS	4.16245e-07	0.393152	0.361	0.192	0.00785704	up
CNPY2	4.26016e-07	0.331716	0.639	0.449	0.00804148	up
COL4A1	4.55549e-07	-0.475853	0.159	0.331	0.00859895	down
NASP	5.01963e-07	-0.390825	0.591	0.71	0.00947505	down
BOD1L1	5.56814e-07	0.275435	0.88	0.762	0.0105104	up
PPFIBP1	6.11353e-07	0.423978	0.692	0.545	0.0115399	up
FAM46A	6.11569e-07	0.347524	0.413	0.231	0.011544	up
N4BP2L2	9.23608e-07	0.304285	0.514	0.314	0.017434	up
ARID5B	9.31694e-07	0.385342	0.341	0.179	0.0175867	up
XRCC2	9.88204e-07	-0.390487	0.115	0.287	0.0186533	down
WDR34	1.00417e-06	-0.462023	0.115	0.275	0.0189547	down
H1F0	1.01364e-06	-0.497467	0.26	0.431	0.0191336	down
PLIN2	1.03937e-06	-0.504269	0.596	0.704	0.0196192	down
PTGES3	1.04367e-06	-0.427986	0.486	0.617	0.0197004	down
HEXB	1.07966e-06	0.32865	0.433	0.261	0.0203796	up
USP34	1.19194e-06	0.416734	0.553	0.384	0.0224991	up
ZNF608	1.1956e-06	0.307492	0.255	0.113	0.0225681	up
PTMA	1.22094e-06	-0.271308	0.894	0.902	0.0230465	down
IGF2BP3	1.28284e-06	-0.498335	0.457	0.595	0.0242148	down
HN1	1.29265e-06	-0.505552	0.293	0.458	0.0244	down
ZKSCAN1	1.39168e-06	0.321239	0.654	0.479	0.0262693	up
ITM2B	1.40818e-06	0.400445	0.514	0.34	0.0265808	up
IL8	1.46911e-06	-0.743682	0.135	0.299	0.027731	down
IFI16	1.51963e-06	0.355337	0.707	0.527	0.0286846	up
PIK3R1	1.52809e-06	0.372371	0.293	0.148	0.0288443	up
HNRNPA1	1.67293e-06	-0.363048	0.562	0.689	0.0315782	down
HES1	1.8057e-06	0.303154	0.865	0.715	0.0340844	up
GALNT2	1.8651e-06	0.368317	0.505	0.342	0.0352056	up
JMJD1C	1.88032e-06	0.38733	0.481	0.312	0.0354929	up
CENPN	1.99988e-06	-0.380109	0.135	0.303	0.0377496	down
C9orf78	2.0764e-06	0.335476	0.678	0.547	0.0391942	up
ATAD2	2.23852e-06	-0.431966	0.101	0.255	0.0422544	down

## Sheet: rep2-1
Marker genes for the rep2-1 cluster
Gene	p_val	avg_logFC	pct.1	pct.2	p_val_adj	Regulation
CD74	8.87472e-54	0.991589	0.944	0.803	1.70918e-49	up
HLA-DRA	4.61537e-53	1.18621	0.801	0.402	8.88875e-49	up
HMGB2	9.22122e-43	-1.31322	0.205	0.625	1.77592e-38	down
FOS	2.10491e-42	0.857472	0.846	0.484	4.05384e-38	up
CENPF	1.44148e-40	-1.21162	0.537	0.815	2.77614e-36	down
TOP2A	1.45131e-40	-1.3623	0.226	0.635	2.79508e-36	down
HLA-DRB1	9.19777e-39	0.970221	0.644	0.259	1.7714e-34	up
SPARC	3.38123e-38	0.698621	0.961	0.813	6.51191e-34	up
SLC26A2	5.40269e-36	0.796986	0.896	0.726	1.0405e-31	up
TGFBI	1.21032e-35	0.808693	0.893	0.682	2.33095e-31	up
SEMA3C	5.78877e-34	0.869159	0.769	0.461	1.11486e-29	up
THBS1	3.3742e-33	0.825421	0.733	0.375	6.49838e-29	up
SMC4	3.39856e-33	-0.885548	0.454	0.746	6.54529e-29	down
MKI67	8.02415e-32	-1.06186	0.217	0.583	1.54537e-27	down
HLA-DPA1	5.18651e-31	0.849244	0.614	0.281	9.9887e-27	up
UBE2C	2.44903e-30	-1.21476	0.059	0.402	4.71659e-26	down
TUBA1B	6.84294e-30	-0.675524	0.715	0.842	1.31788e-25	down
KLF9	2.02287e-29	0.875741	0.674	0.361	3.89585e-25	up
ASPM	8.42316e-29	-0.98674	0.095	0.444	1.62222e-24	down
HLA-DQA1	1.19059e-28	0.768932	0.332	0.062	2.29296e-24	up
CENPE	1.85557e-28	-1.02148	0.148	0.497	3.57365e-24	down
MT2A	4.2833e-27	-0.633681	0.718	0.901	8.2492e-23	down
PTTG1	2.22304e-26	-0.797053	0.294	0.627	4.28135e-22	down
TPT1	2.45932e-26	0.346569	0.988	0.98	4.7364e-22	up
BIRC5	3.2e-26	-0.826496	0.136	0.462	6.16288e-22	down
TMSB10	5.17368e-26	-0.420733	0.976	0.992	9.96399e-22	down
KIF20B	8.00135e-26	-0.869773	0.24	0.565	1.54098e-21	down
MGP	1.04842e-25	1.11264	0.359	0.086	2.01915e-21	up
DEK	1.49956e-25	-0.712281	0.412	0.701	2.88801e-21	down
TUBB	1.51155e-25	-0.668182	0.463	0.731	2.9111e-21	down
CCNB1	2.41783e-25	-0.829822	0.083	0.395	4.65649e-21	down
GPNMB	5.05133e-25	0.7081	0.525	0.213	9.72836e-21	up
PRC1	1.04263e-24	-0.853093	0.107	0.415	2.00801e-20	down
ANK3	1.80112e-24	0.973991	0.412	0.139	3.46877e-20	up
INHBA	2.82339e-24	-1.25999	0.312	0.59	5.43757e-20	down
HLA-DRB5	5.9487e-24	0.584442	0.368	0.097	1.14566e-19	up
B2M	6.66659e-24	0.406387	0.976	0.933	1.28392e-19	up
NUSAP1	2.26278e-22	-0.714841	0.059	0.338	4.35788e-18	down
SFRP1	9.24037e-22	-0.734108	0.297	0.605	1.7796e-17	down
ANP32E	1.66648e-21	-0.627963	0.463	0.721	3.20947e-17	down
IFITM3	2.27817e-21	0.514869	0.804	0.618	4.38752e-17	up
NCAPG	2.54112e-21	-0.65943	0.065	0.339	4.89395e-17	down
BUB1B	3.52639e-21	-0.607733	0.03	0.282	6.79147e-17	down
NCL	4.50073e-21	-0.36969	0.929	0.98	8.66795e-17	down
H2AFZ	5.28707e-21	-0.692808	0.513	0.709	1.01824e-16	down
RRM2	6.80423e-21	-0.732332	0.089	0.356	1.31043e-16	down
KIF2C	8.68367e-21	-0.646548	0.056	0.316	1.67239e-16	down
PLP1	1.30483e-20	0.74867	0.404	0.151	2.51297e-16	up
KIF14	1.68714e-20	-0.703939	0.062	0.328	3.24927e-16	down
PPIB	1.79068e-20	0.429464	0.899	0.827	3.44866e-16	up
HMMR	2.72181e-20	-0.705825	0.113	0.393	5.24193e-16	down
PLAT	4.7154e-20	0.809879	0.496	0.239	9.08139e-16	up
NUF2	8.3581e-20	-0.687727	0.08	0.343	1.60969e-15	down
SHCBP1	1.58527e-19	-0.537382	0.056	0.313	3.05308e-15	down
HLA-DMA	1.65633e-19	0.701349	0.407	0.158	3.18992e-15	up
ENO1	3.30571e-19	-0.323951	0.95	0.98	6.36646e-15	down
HELLS	4.77398e-19	-0.677405	0.142	0.415	9.19422e-15	down
MLF1IP	8.06269e-19	-0.627695	0.128	0.392	1.55279e-14	down
TPX2	9.25088e-19	-0.745686	0.154	0.415	1.78163e-14	down
CEP55	1.58446e-18	-0.603646	0.056	0.297	3.05152e-14	down
RCAN1	1.65981e-18	0.643905	0.412	0.165	3.19663e-14	up
STMN1	1.79599e-18	-0.597716	0.383	0.63	3.45889e-14	down
CDC20	3.8786e-18	-0.633597	0.107	0.366	7.46979e-14	down
KIF11	7.4874e-18	-0.579437	0.077	0.323	1.442e-13	down
RP11-51M18.1	1.04476e-17	-0.697136	0.421	0.649	2.01211e-13	down
TACC3	1.15476e-17	-0.5867	0.086	0.329	2.22396e-13	down
COL4A3BP	5.15603e-17	0.667899	0.501	0.271	9.93e-13	up
ITM2B	5.51968e-17	0.524405	0.617	0.38	1.06304e-12	up
EGR1	6.10996e-17	0.4103	0.813	0.521	1.17672e-12	up
HLA-B	6.44669e-17	0.497274	0.78	0.63	1.24157e-12	up
ANLN	8.7553e-17	-0.502888	0.047	0.269	1.68618e-12	down
TUBB4B	9.71913e-17	-0.64385	0.294	0.534	1.87181e-12	down
FXYD3	1.02202e-16	0.594211	0.294	0.091	1.96831e-12	up
PRR11	2.34947e-16	-0.660724	0.22	0.476	4.52485e-12	down
KIAA0101	2.59833e-16	-0.547049	0.318	0.59	5.00413e-12	down
KIF23	3.27775e-16	-0.585877	0.08	0.308	6.31262e-12	down
ORC6	4.16812e-16	-0.499754	0.071	0.299	8.02739e-12	down
CLSPN	7.47242e-16	-0.615569	0.122	0.363	1.43911e-11	down
S100B	8.67151e-16	0.564298	0.418	0.188	1.67005e-11	up
SPDL1	8.77844e-16	-0.617285	0.228	0.467	1.69064e-11	down
ATAD2	1.12722e-15	-0.493013	0.065	0.282	2.17092e-11	down
ATAD5	1.35353e-15	-0.542257	0.074	0.294	2.60677e-11	down
HIST1H4C	1.51612e-15	-0.619458	0.377	0.592	2.91989e-11	down
TFAP2B	1.72203e-15	0.704855	0.409	0.192	3.31646e-11	up
MCM4	2.94925e-15	-0.557563	0.196	0.447	5.67995e-11	down
SMC3	3.50635e-15	-0.556418	0.504	0.692	6.75288e-11	down
ANXA2	3.55023e-15	0.415787	0.911	0.866	6.83738e-11	up
KIAA1598	3.75915e-15	0.578833	0.496	0.267	7.23975e-11	up
IL8	4.43059e-15	-1.22989	0.208	0.434	8.53288e-11	down
TUBA1C	4.8373e-15	-0.508311	0.638	0.773	9.31616e-11	down
TOP1	6.80372e-15	-0.510714	0.635	0.788	1.31033e-10	down
FRMD6	6.83855e-15	0.553808	0.442	0.225	1.31704e-10	up
HLA-DPB1	8.30795e-15	0.533172	0.371	0.158	1.60003e-10	up
USP1	1.01617e-14	-0.556656	0.223	0.461	1.95704e-10	down
CKS2	1.15191e-14	-0.602982	0.318	0.539	2.21847e-10	down
AKAP12	2.18824e-14	-0.933795	0.288	0.501	4.21433e-10	down
COL5A2	2.72357e-14	0.558613	0.54	0.321	5.24533e-10	up
XRCC2	2.74131e-14	-0.477435	0.068	0.274	5.2795e-10	down
CCNB2	3.06756e-14	-0.496339	0.068	0.272	5.90781e-10	down
CDCA5	3.51214e-14	-0.462636	0.053	0.252	6.76403e-10	down
VMP1	3.55101e-14	0.397462	0.866	0.718	6.83889e-10	up
TCOF1	6.67707e-14	-0.509056	0.389	0.622	1.28594e-09	down
SMC2	8.19364e-14	-0.516009	0.279	0.503	1.57801e-09	down
CACYBP	1.00698e-13	-0.522455	0.427	0.615	1.93934e-09	down
NNMT	1.07229e-13	0.47253	0.395	0.178	2.06513e-09	up
PTMA	1.44651e-13	-0.300238	0.869	0.933	2.78584e-09	down
ARHGAP11A	1.50002e-13	-0.45081	0.062	0.257	2.88889e-09	down
MAD2L1	1.68195e-13	-0.429856	0.083	0.291	3.23927e-09	down
CD59	1.73322e-13	0.436142	0.783	0.655	3.33802e-09	up
ANP32B	1.97228e-13	-0.336836	0.774	0.872	3.79841e-09	down
ILF3	2.01245e-13	-0.404896	0.721	0.82	3.87577e-09	down
AURKA	2.25996e-13	-0.543625	0.086	0.282	4.35245e-09	down
KLF6	2.37995e-13	0.507973	0.694	0.486	4.58354e-09	up
DNAJC1	2.58141e-13	0.55348	0.439	0.224	4.97153e-09	up
MIS18BP1	3.69301e-13	-0.528854	0.172	0.392	7.11238e-09	down
CEP78	3.87852e-13	-0.420089	0.095	0.303	7.46965e-09	down
TMPO	4.3003e-13	-0.457325	0.202	0.435	8.28194e-09	down
FANCI	4.71178e-13	-0.403454	0.107	0.316	9.07442e-09	down
KAT2B	1.48662e-12	0.577172	0.356	0.165	2.86307e-08	up
PRSS23	1.50729e-12	0.543145	0.383	0.187	2.90288e-08	up
CXCL1	1.54689e-12	-1.08844	0.172	0.373	2.97915e-08	down
CNPY2	1.56908e-12	0.417214	0.703	0.529	3.02189e-08	up
HNRNPU	1.83808e-12	-0.339714	0.76	0.876	3.53995e-08	down
CTGF	2.55571e-12	0.595184	0.392	0.195	4.92204e-08	up
TNC	3.62239e-12	0.388392	0.834	0.739	6.97636e-08	up
TFPI2	3.69694e-12	-0.744385	0.178	0.38	7.11993e-08	down
FTL	4.09197e-12	0.256053	0.982	0.97	7.88072e-08	up
FOSB	4.89117e-12	0.491526	0.525	0.323	9.4199e-08	up
RIF1	6.84932e-12	-0.43217	0.294	0.521	1.31911e-07	down
HLA-E	7.80679e-12	0.467642	0.555	0.376	1.50351e-07	up
KIAA1524	7.96095e-12	-0.518231	0.11	0.297	1.5332e-07	down
BRCA1	1.04179e-11	-0.478699	0.145	0.346	2.00639e-07	down
SGOL2	1.23308e-11	-0.561666	0.095	0.277	2.37478e-07	down
DCBLD2	1.43666e-11	-0.400102	0.585	0.745	2.76686e-07	down
MCM7	1.70237e-11	-0.448117	0.217	0.434	3.27859e-07	down
TPM3	1.8011e-11	-0.323127	0.748	0.854	3.46873e-07	down
HSP90AA1	2.08168e-11	-0.314864	0.944	0.963	4.00911e-07	down
AIM2	2.29047e-11	0.380638	0.303	0.128	4.41122e-07	up
RAD21	2.67033e-11	-0.46107	0.463	0.63	5.14278e-07	down
POSTN	2.73996e-11	0.625174	0.255	0.094	5.27689e-07	up
KPNA2	3.36463e-11	-0.461177	0.145	0.333	6.47994e-07	down
WHSC1	5.54953e-11	-0.401125	0.16	0.36	1.06878e-06	down
CTSA	5.82365e-11	0.370191	0.513	0.318	1.12158e-06	up
UBE2T	7.95151e-11	-0.398452	0.098	0.277	1.53138e-06	down
HMGA1	8.4038e-11	-0.435428	0.513	0.692	1.61849e-06	down
CFI	8.7847e-11	0.402303	0.312	0.141	1.69184e-06	up
DNMT1	8.83577e-11	-0.435346	0.475	0.642	1.70168e-06	down
DTYMK	9.08421e-11	-0.48307	0.196	0.385	1.74953e-06	down
TUBA1A	9.20597e-11	0.482931	0.472	0.294	1.77298e-06	up
PAICS	1.1355e-10	-0.366995	0.487	0.684	2.18687e-06	down
EIF3A	1.18025e-10	-0.289835	0.878	0.926	2.27304e-06	down
ZMAT3	1.57331e-10	0.362419	0.291	0.128	3.03004e-06	up
BNIP3	1.84517e-10	-0.595275	0.199	0.382	3.5536e-06	down
FBL	1.9369e-10	-0.37385	0.528	0.709	3.73028e-06	down
NREP	2.39386e-10	0.437437	0.418	0.237	4.61034e-06	up
CALM2	2.41882e-10	-0.32803	0.757	0.837	4.6584e-06	down
KIF5B	2.44461e-10	-0.417481	0.57	0.708	4.70808e-06	down
NUCKS1	2.46631e-10	-0.33813	0.861	0.903	4.74986e-06	down
HIST1H1D	2.86781e-10	-0.451282	0.237	0.434	5.52312e-06	down
SMS	3.4607e-10	-0.410417	0.368	0.568	6.66497e-06	down
KPNB1	4.06933e-10	-0.317141	0.727	0.834	7.83712e-06	down
CAPS	7.15864e-10	0.445762	0.436	0.269	1.37868e-05	up
LIMA1	7.2177e-10	0.42871	0.463	0.294	1.39006e-05	up
RRM1	8.35717e-10	-0.35537	0.187	0.382	1.60951e-05	down
NASP	1.01344e-09	-0.433421	0.579	0.708	1.95178e-05	down
DKC1	1.02995e-09	-0.406739	0.487	0.655	1.98358e-05	down
CENPH	1.11014e-09	-0.456067	0.157	0.331	2.13801e-05	down
LYAR	1.45923e-09	-0.417008	0.395	0.57	2.81033e-05	down
LCN2	2.03313e-09	-0.604888	0.116	0.277	3.91561e-05	down
ATF3	2.22145e-09	0.462956	0.386	0.22	4.27828e-05	up
MAF	3.13171e-09	0.374499	0.356	0.187	6.03136e-05	up
PSAP	3.48145e-09	0.360688	0.813	0.738	6.70492e-05	up
HSPA5	3.54405e-09	0.345261	0.745	0.605	6.82549e-05	up
PLK2	4.41948e-09	0.376836	0.323	0.163	8.51147e-05	up
CENPN	5.89428e-09	-0.312822	0.122	0.292	0.000113518	down
IFI16	6.03626e-09	0.303564	0.76	0.649	0.000116252	up
CKAP5	7.77943e-09	-0.4262	0.208	0.382	0.000149824	down
NDRG1	9.0859e-09	-0.677365	0.128	0.284	0.000174985	down
MTHFD2	9.47378e-09	-0.382123	0.258	0.44	0.000182455	down
PGK1	1.16657e-08	-0.360597	0.777	0.861	0.00022467	down
ENO2	1.37765e-08	-0.61714	0.175	0.331	0.000265322	down
MEF2C	1.48532e-08	0.400063	0.255	0.118	0.000286058	up
EZR	1.54408e-08	-0.315386	0.128	0.292	0.000297374	down
PRAF2	1.8722e-08	0.366251	0.412	0.261	0.000360568	up
HAUS6	1.91202e-08	-0.375888	0.252	0.43	0.000368236	down
TYMS	2.23304e-08	-0.367446	0.145	0.306	0.000430061	down
SLC1A5	2.37683e-08	-0.273344	0.125	0.286	0.000457754	down
RPS27L	2.49346e-08	0.350985	0.777	0.691	0.000480216	up
FEN1	2.52224e-08	-0.404571	0.148	0.306	0.000485758	down
SCARB2	2.56078e-08	0.356043	0.436	0.274	0.000493181	up
NR4A1	2.60255e-08	0.323882	0.674	0.524	0.000501225	up
HMGA2	3.25266e-08	-0.33891	0.596	0.721	0.000626429	down
CD63	3.39238e-08	0.262625	0.819	0.733	0.000653338	up
AP3S1	3.40903e-08	-0.371396	0.148	0.308	0.000656546	down
S100A4	3.48988e-08	0.412084	0.623	0.484	0.000672116	up
ERBB3	3.61734e-08	0.455949	0.487	0.334	0.000696663	up
PPM1G	3.70396e-08	-0.289248	0.656	0.761	0.000713345	down
DUT	3.71268e-08	-0.38179	0.368	0.541	0.000715026	down
PDCD5	4.11856e-08	-0.341595	0.543	0.672	0.000793194	down
INCENP	4.26251e-08	-0.30929	0.104	0.257	0.000820917	down
MMP24-AS1	4.9012e-08	0.359105	0.285	0.146	0.000943922	up
TNFRSF19	5.18396e-08	0.473375	0.359	0.213	0.000998378	up
MMP2	5.19242e-08	0.344311	0.329	0.183	0.00100001	up
EIF4A2	5.21497e-08	0.492025	0.611	0.486	0.00100435	up
NOP56	5.92344e-08	-0.297394	0.721	0.805	0.0011408	down
HEXB	6.52093e-08	0.458032	0.436	0.296	0.00125587	up
LRRFIP1	6.68296e-08	-0.35184	0.484	0.634	0.00128707	down
CADM1	8.94981e-08	0.366592	0.359	0.213	0.00172364	up
ID3	8.96349e-08	0.37252	0.783	0.681	0.00172628	up
HLA-C	9.39777e-08	0.368233	0.392	0.247	0.00180992	up
HMGCR	9.59329e-08	0.347231	0.276	0.139	0.00184757	up
GMNN	1.01369e-07	-0.334927	0.116	0.264	0.00195227	down
KIAA1731	1.03989e-07	-0.336676	0.175	0.334	0.00200272	down
FUS	1.05099e-07	-0.276295	0.608	0.701	0.00202411	down
IRS2	1.06509e-07	0.326549	0.561	0.39	0.00205125	up
ZEB2	1.11926e-07	0.368183	0.267	0.134	0.00215558	up
RTN4	1.16549e-07	-0.3019	0.795	0.844	0.00224461	down
PNISR	1.17701e-07	0.315467	0.807	0.745	0.00226681	up
HN1	1.19939e-07	-0.297796	0.427	0.576	0.0023099	down
UCHL5	1.25633e-07	-0.338479	0.433	0.58	0.00241957	down
TXNIP	1.46319e-07	0.292949	0.341	0.188	0.00281796	up
CDCA7L	1.58919e-07	-0.38437	0.151	0.297	0.00306063	down
SGK1	1.64167e-07	0.366386	0.38	0.237	0.0031617	up
SASS6	1.72147e-07	-0.272394	0.116	0.259	0.00331538	down
CTSD	1.99914e-07	0.377904	0.347	0.207	0.00385015	up
LYPD1	2.18373e-07	0.31372	0.303	0.163	0.00420564	up
NAA50	2.21858e-07	-0.315588	0.255	0.415	0.00427276	down
C1orf63	2.28931e-07	0.317578	0.407	0.254	0.00440898	up
ZFP36	2.31522e-07	0.362958	0.276	0.145	0.00445888	up
MCM2	2.38155e-07	-0.304496	0.131	0.281	0.00458663	down
EIF4EBP1	2.3882e-07	-0.339604	0.386	0.543	0.00459943	down
PFDN2	2.61906e-07	-0.281371	0.709	0.78	0.00504404	down
CYR61	2.98955e-07	0.528252	0.383	0.242	0.00575757	up
LYST	3.23723e-07	0.405987	0.291	0.158	0.00623458	up
TSC22D1	3.58209e-07	0.304025	0.611	0.457	0.00689874	up
GRN	3.99038e-07	0.359757	0.412	0.276	0.00768508	up
SUPT16H	4.13801e-07	-0.319487	0.454	0.6	0.0079694	down
LSM4	4.25602e-07	-0.321459	0.427	0.555	0.00819667	down
TMEM59	4.34026e-07	0.329337	0.552	0.415	0.0083589	up
HLA-A	4.40278e-07	0.284171	0.772	0.696	0.00847932	up
TIMP3	4.44811e-07	0.336739	0.398	0.259	0.00856662	up
GPR56	4.75262e-07	0.368761	0.469	0.328	0.00915307	up
SMC1A	5.03337e-07	-0.366198	0.294	0.445	0.00969378	down
IGF2BP3	5.13992e-07	-0.373295	0.466	0.593	0.00989897	down
TLE4	5.38414e-07	0.295774	0.332	0.195	0.0103693	up
TFAM	5.52252e-07	-0.364558	0.228	0.385	0.0106358	down
SNX1	6.08012e-07	0.370514	0.457	0.329	0.0117097	up
SHC1	6.17102e-07	0.334321	0.501	0.365	0.0118848	up
SLC43A3	6.27963e-07	-0.318934	0.261	0.41	0.0120939	down
RP11-366H4.1	7.00932e-07	0.334593	0.46	0.324	0.0134992	up
MLTK	7.64841e-07	-0.31663	0.122	0.257	0.0147301	down
CCND1	8.07666e-07	-0.32035	0.528	0.65	0.0155548	down
ZKSCAN1	8.65638e-07	0.287223	0.632	0.486	0.0166713	up
UACA	8.82164e-07	-0.374047	0.409	0.543	0.0169896	down
JTB	8.88051e-07	0.316933	0.62	0.509	0.017103	up
NAE1	8.97955e-07	-0.371134	0.273	0.418	0.0172937	down
FOSL1	9.13147e-07	-0.314839	0.178	0.324	0.0175863	down
MZT1	9.45146e-07	-0.324147	0.157	0.299	0.0182026	down
RPA3	9.59517e-07	-0.256463	0.258	0.417	0.0184793	down
LINC00511	9.69206e-07	0.272814	0.436	0.284	0.0186659	up
CD55	9.84431e-07	-0.405826	0.125	0.257	0.0189592	down
ANXA1	1.01155e-06	0.282573	0.884	0.775	0.0194814	up
PRPF4	1.01668e-06	-0.328477	0.27	0.425	0.0195803	down
SSR4	1.03588e-06	0.274519	0.671	0.545	0.01995	up
PSIP1	1.05331e-06	-0.292045	0.442	0.6	0.0202857	down
TNS3	1.12901e-06	0.375561	0.297	0.171	0.0217437	up
NES	1.16319e-06	-0.344829	0.273	0.432	0.0224019	down
ARRDC3	1.63415e-06	0.319186	0.261	0.139	0.0314721	up
ZCCHC24	1.90226e-06	0.343768	0.389	0.259	0.0366356	up
JUN	2.03335e-06	0.320835	0.368	0.218	0.0391604	up
GPN3	2.15244e-06	-0.286923	0.134	0.267	0.0414538	down
U2SURP	2.20725e-06	-0.276509	0.709	0.775	0.0425093	down
FADS1	2.39787e-06	-0.289372	0.3	0.439	0.0461805	down
PMP22	2.57767e-06	0.414066	0.499	0.376	0.0496433	up

## Sheet: rep2-2
Marker genes for the rep2-2 cluster
Gene	p_val	avg_logFC	pct.1	pct.2	p_val_adj	Regulation
CXCL1	2.92091e-71	1.88235	0.784	0.177	5.62539e-67	up
IL8	1.1568e-66	1.96857	0.811	0.235	2.22789e-62	up
CXCL2	2.50327e-61	1.2989	0.584	0.077	4.82104e-57	up
SOD2	6.58498e-50	1.31087	0.668	0.177	1.2682e-45	up
LCN2	2.98612e-36	1.00415	0.547	0.135	5.75097e-32	up
CCL2	5.37205e-36	1.3974	0.521	0.121	1.0346e-31	up
SULF1	1.09762e-31	0.654655	0.363	0.057	2.11391e-27	up
C3	5.33762e-31	0.743428	0.695	0.268	1.02797e-26	up
TGFBI	1.29894e-29	-1.18757	0.526	0.818	2.50162e-25	down
ZBTB37	1.83029e-29	0.878814	0.489	0.135	3.52495e-25	up
FTH1	2.29812e-29	0.589928	0.984	0.861	4.42596e-25	up
FDCSP	1.35924e-27	1.93989	0.637	0.28	2.61777e-23	up
S100A10	1.24746e-25	-0.586173	0.858	0.943	2.40248e-21	down
PTX3	2.58279e-24	0.697375	0.279	0.043	4.9742e-20	up
NFKBIA	7.37755e-18	0.645246	0.637	0.367	1.42084e-13	up
GNAS	1.12242e-17	-0.464296	0.947	0.978	2.16166e-13	down
SERTAD4	1.88574e-17	0.593501	0.384	0.128	3.63175e-13	up
ITGB8	3.63223e-16	0.678097	0.547	0.275	6.99531e-12	up
TNFAIP3	7.39345e-16	0.614227	0.347	0.113	1.4239e-11	up
IER3	1.85819e-15	0.548193	0.8	0.632	3.57869e-11	up
SLC2A6	7.4016e-15	0.505188	0.321	0.105	1.42547e-10	up
SHISA2	8.27683e-15	0.542668	0.253	0.065	1.59403e-10	up
AKAP12	9.60754e-15	-1.08013	0.2	0.481	1.85032e-10	down
TPM1	1.25901e-14	0.734464	0.637	0.404	2.42474e-10	up
PDCD5	5.02904e-14	0.459273	0.774	0.588	9.68543e-10	up
TMEM132A	8.37682e-14	0.580028	0.353	0.135	1.61329e-09	up
BIRC3	3.69419e-13	0.667639	0.311	0.109	7.11464e-09	up
NAMPT	6.63405e-13	0.652341	0.505	0.275	1.27765e-08	up
MT2A	1.4922e-12	0.426019	0.926	0.811	2.87383e-08	up
CTSS	1.67651e-12	0.38533	0.3	0.102	3.22879e-08	up
CTSC	1.98275e-12	0.504073	0.763	0.613	3.81859e-08	up
NEAT1	3.70781e-12	-0.521964	0.884	0.935	7.14087e-08	down
ILF3	1.7214e-11	0.371791	0.863	0.764	3.31524e-07	up
RAB13	1.71507e-10	0.306124	0.979	0.896	3.30305e-06	up
SLC39A14	2.21441e-10	0.361218	0.326	0.135	4.26474e-06	up
PKM	2.8195e-10	-0.403323	0.8	0.9	5.43007e-06	down
TSHZ2	2.88656e-10	-0.552141	0.163	0.404	5.55923e-06	down
MCL1	9.53443e-10	0.404868	0.821	0.658	1.83624e-05	up
FAM46A	1.62221e-09	-0.589736	0.074	0.283	3.12421e-05	down
ICAM1	3.13704e-09	0.465396	0.468	0.264	6.04163e-05	up
IGF2BP3	4.35972e-09	-0.559373	0.4	0.585	8.39639e-05	down
ALDH1A3	9.7577e-09	0.392676	0.463	0.268	0.000187924	up
C9orf16	1.27267e-08	0.395438	0.495	0.298	0.000245104	up
TIMP1	1.3134e-08	-0.519306	0.7	0.818	0.000252948	down
NFKBIZ	1.34302e-08	0.425723	0.568	0.383	0.000258651	up
PFKFB4	1.36541e-08	-0.530109	0.116	0.318	0.000262965	down
AHNAK	1.77485e-08	-0.39132	0.195	0.427	0.000341818	down
C17orf76-AS1	3.43671e-08	-0.290989	0.847	0.91	0.000661875	down
SSBP1	5.33003e-08	0.36322	0.811	0.664	0.00102651	up
CCNL1	5.549e-08	0.442996	0.721	0.606	0.00106868	up
LSAMP	6.33461e-08	0.34556	0.442	0.252	0.00121998	up
GPNMB	8.28141e-08	-0.582023	0.174	0.365	0.00159492	down
LIF	8.65048e-08	0.432518	0.316	0.154	0.001666	up
LAMA4	1.44427e-07	-0.505218	0.253	0.449	0.00278152	down
NFKB1	1.99838e-07	0.433289	0.463	0.288	0.00384867	up
LSMD1	2.04895e-07	-0.399222	0.353	0.539	0.00394608	down
SSFA2	2.36821e-07	-0.431468	0.4	0.554	0.00456094	down
NOP56	2.42413e-07	0.28617	0.858	0.753	0.00466863	up
ENO2	2.60417e-07	-0.658477	0.137	0.31	0.00501538	down
HDGF	2.62785e-07	0.27178	0.863	0.792	0.00506099	up
TFAP2C	4.00335e-07	0.413035	0.342	0.187	0.00771005	up
FTSJ3	5.72633e-07	0.364505	0.705	0.542	0.0110283	up
BNIP3	7.35657e-07	-0.59752	0.184	0.349	0.014168	down
TEAD1	8.24258e-07	-0.461442	0.221	0.408	0.0158744	down
TUBA1A	9.1247e-07	-0.442111	0.216	0.395	0.0175733	down
TUBA1C	1.23557e-06	0.318588	0.805	0.704	0.0237958	up
UBL5	1.29998e-06	0.2672	0.884	0.787	0.0250363	up
SDC4	1.31306e-06	0.460306	0.453	0.298	0.0252882	up
SNRPE	1.33221e-06	0.289002	0.811	0.699	0.0256571	up
SPATS2L	1.74782e-06	-0.463119	0.232	0.396	0.0336614	down
KYNU	1.78371e-06	0.400491	0.437	0.276	0.0343525	up
TPI1	1.91678e-06	-0.25324	0.774	0.867	0.0369152	down
PRRX1	2.16566e-06	-0.450441	0.147	0.306	0.0417084	down
LAMB1	2.42643e-06	-0.293666	0.7	0.823	0.0467306	down
