# Supplementary material for: Single-cell analysis of a mutant library generated using CRISPR-guided deaminase in human melanoma cells
Source: Commun Biol. 2020 Apr 2;3:154. doi: 10.1038/s42003-020-0888-2 (PMC7118117; doi:10.1038/s42003-020-0888-2)
Supplement: Supplementary file 10 — Supplementary Data 8 [file 42003_2020_888_MOESM10_ESM.xlsx]

## Sheet: Sheet1
sgRNAs targeting the same region.
	sgRNA ID	Other sgRNAs targeting the same region
	#196	#199, #198, #214, #215, #197
	#242	#253, #244, #252, #243, #251
	#25	#34, #26, #35, #36
	#123	#108, #121, #122, #124, #109, #106, #120, #105, #107
	#20	#16, #15, #21
	#96	#97, #95
	#294	#293, #292, #296, #291, #299, #298, #302, #295, #297
	#50	#43
	#210	#192, #213, #193, #195, #211, #194, #209, #212
	#374	#373, #376, #375, #377, #372
	#351	#347, #350
	#84	#85, #87, #86
	#342	#343, #340, #341
	#34	#25, #27, #26, #37, #35, #36
	#347	#351, #350
	#272	#270, #273, #274
	#165	#173, #167, #166, #164
	#81	#83, #82
	#67	#68, #69
	#303	#301, #300, #299, #304, #298, #297
	#229	#228, #220, #230, #221
	#346	#345
	#192	#210, #208, #209
	#13	#17
	#99	#119, #116, #98, #117, #101, #100, #118
	#54	#59, #58, #55, #52, #51, #53
	#271	#276, #275, #277
	#78	#79
	#414	#413, #420, #419, #412
	#171	#163, #160, #161, #162, #172
	#89	#90, #88, #92, #91
	#389	#384, #388
	#186	#187, #179, #178, #185
	#204	#205, #190, #191, #207, #206
	#45	#42, #44
	#250	#258, #259, #257
	#2	#3
	#392	#402, #403, #393, #391
	#328	#336, #329
	#326	#322, #327
	#145	#141, #140, #142, #144, #143, #139
	#133	#132, #153, #135, #152, #136, #137, #134, #131
	#119	#99, #101, #100, #104, #103, #102
	#132	#133, #153, #135, #152, #136, #137, #134, #131
	#253	#242, #244, #255, #252, #245, #254, #243, #251
	#5	#9
	#319	#314, #315
	#116	#99, #98, #117, #118
	#108	#123, #122, #124, #109, #106, #107
	#114	#127, #111, #128, #113, #115, #112, #125, #126
	#223	#234, #224, #222, #233
	#415	#416
	#258	#250, #256, #259, #249, #257
	#256	#258, #248, #249, #257
	#66	#65, #57
	#344	#348
	#59	#54, #58, #55, #52, #60, #53
	#73	#72
	#187	#186, #189, #179, #188, #178, #180
	#62	#61, #64, #63, #56, #60
	#202	#218, #217, #201, #219, #203
	#22	#16, #15, #21, #23
	#301	#303, #300, #296, #299, #304, #298, #302, #297
	#148	#150, #149, #151, #147
	#293	#294, #292, #296, #291, #302, #295
	#318	#312, #311, #314, #317, #315, #316, #313
	#153	#133, #132, #135, #154, #152, #136, #137, #134, #131
	#266	#267
	#413	#420, #414, #419, #412
	#46	#49, #47, #48
	#48	#46, #49, #47
	#254	#253, #244, #255, #252, #245, #243, #251
	#31	#33, #24, #32
	#397	#396, #405
	#27	#34, #39, #26, #37, #35, #36, #38
	#49	#46, #47, #48
	#135	#133, #132, #153, #154, #152, #136, #137, #134, #131
	#18	#19
	#268	#269, #267
	#16	#20, #22, #15, #21, #23
	#336	#328, #329
	#159	#169, #157, #168, #158, #170
	#411	#410
	#61	#62, #64, #63, #56, #60
	#205	#204, #190, #191, #207, #206
	#98	#99, #116, #117, #101, #100, #118
	#416	#415, #417
	#181	#176, #177, #175, #174, #182
	#402	#392, #404, #403, #393, #391
	#30	#41
	#127	#114, #111, #128, #113, #115, #112, #125, #126
	#387	#384, #388
	#191	#205, #204, #190, #207, #206
	#189	#187, #179, #188, #178, #180
	#85	#84, #87, #86
	#390	#399, #401, #398, #400
	#176	#181, #177, #175, #183, #184, #182
	#278	#282, #280, #281
	#246	#248, #247
	#292	#294, #293, #291, #295
	#349	#350
	#312	#318, #311, #314, #317, #315, #316, #313
	#279	#283
	#339	#337, #338
	#269	#268
	#380	#385, #379
	#261	#260, #263, #262, #264
	#373	#374, #376, #375, #372
	#331	#329, #330, #332
	#417	#416, #418
	#117	#99, #116, #98, #100, #118
	#68	#67, #69
	#213	#210, #193, #195, #211, #194, #212
	#193	#210, #213, #195, #211, #194, #212
	#146	#129, #130, #147
	#354	#362, #363, #355
	#381	#382, #386
	#218	#202, #201, #219, #203
	#141	#145, #156, #140, #142, #144, #143, #139
	#234	#223, #224, #222, #233
	#276	#271, #275, #277
	#343	#342, #340, #341
	#322	#326, #327
	#300	#303, #301, #296, #299, #304, #298, #302, #295, #297
	#163	#171, #160, #161, #164, #162, #172
	#290	#287, #289, #286, #288
	#382	#381, #386
	#396	#397, #395, #394
	#177	#181, #176, #175, #183, #184, #182
	#40	#29, #28
	#216	#199, #200, #198, #217, #197
	#70	#71, #72
	#275	#271, #276, #277
	#77	#80
	#6	#7, #10, #11, #12
	#150	#148, #149, #151
	#270	#272, #273, #274
	#156	#141, #140, #142, #143, #139
	#371	#370
	#308	#305, #306, #309, #307
	#140	#145, #141, #156, #142, #144, #143, #139
	#296	#294, #301, #293, #300, #299, #298, #302, #295, #297
	#226	#225, #240, #241, #239, #227
	#384	#389, #387, #388
	#277	#271, #276, #275
	#129	#146, #130
	#228	#229, #220, #221
	#121	#123, #122, #106, #120, #105
	#311	#318, #312, #314, #317, #315, #316, #313
	#154	#153, #135, #136, #137, #155
	#199	#196, #216, #200, #198, #197
	#244	#242, #253, #252, #245, #254, #243, #251
	#220	#229, #228, #221
	#122	#123, #108, #121, #106, #120, #105, #107
	#58	#54, #59, #55, #52, #51, #53
	#175	#181, #176, #177, #174, #182
	#179	#186, #187, #189, #188, #178, #180
	#200	#216, #199, #198, #217, #201, #197
	#310	#306, #309
	#80	#77
	#282	#278, #280, #281
	#376	#374, #373, #375, #377, #372
	#418	#417, #420, #419, #412
	#152	#133, #132, #153, #135, #136, #137, #134, #131
	#348	#344
	#350	#347, #351, #349
	#83	#81, #82
	#399	#390, #401, #398, #400
	#64	#62, #61, #63, #56, #60
	#169	#159, #157, #168, #158, #170
	#283	#279
	#124	#123, #108, #110, #109, #107
	#255	#253, #245, #254
	#173	#165, #167, #166
	#260	#261, #263, #262, #264
	#195	#210, #213, #193, #211, #194, #212
	#291	#294, #293, #292, #295
	#225	#226, #240, #241, #239, #227
	#235	#236
	#419	#413, #420, #418, #414, #412
	#47	#46, #49, #48
	#90	#89, #88, #92, #91
	#3	#2, #4
	#110	#124, #109, #111, #125
	#183	#176, #177, #184, #185, #182
	#285	#287, #289, #286, #284
	#101	#99, #119, #98, #100, #104, #103, #118, #102
	#39	#27, #26, #37, #38
	#405	#397
	#314	#319, #318, #312, #311, #317, #315, #316, #313
	#208	#192, #207, #209
	#207	#205, #204, #190, #191, #208, #206
	#93	#94, #92, #91
	#324	#320, #325
	#42	#45
	#252	#242, #253, #244, #245, #254, #243, #251
	#299	#294, #303, #301, #300, #296, #304, #298, #302, #295, #297
	#136	#133, #132, #153, #135, #154, #152, #137, #134, #131
	#100	#99, #119, #98, #117, #101, #118
	#138	#155
	#9	#5
	#55	#54, #59, #58, #52, #51, #53
	#160	#171, #163, #161, #170, #162, #172
	#174	#181, #175
	#88	#89, #90, #92, #91
	#240	#226, #225, #241, #239, #227
	#198	#196, #216, #199, #200, #197
	#236	#235, #237
	#248	#256, #246, #249, #247
	#340	#342, #343, #341
	#167	#165, #173, #166
	#157	#159, #169, #168, #158, #170
	#304	#303, #301, #300, #299, #298, #297
	#245	#253, #244, #255, #252, #254, #243, #251
	#109	#123, #108, #124, #110, #107
	#287	#290, #285, #289, #286, #288
	#362	#354, #363, #355
	#63	#62, #61, #64, #56, #60
	#401	#390, #399, #398, #400
	#106	#123, #108, #121, #122, #120, #105, #107
	#353	#360
	#111	#114, #127, #110, #113, #115, #112, #125, #126
	#151	#148, #150, #149
	#238	#237
	#137	#133, #132, #153, #135, #154, #152, #136, #134, #131, #155
	#184	#176, #177, #183, #185
	#230	#229, #231, #232, #221
	#409	#407, #408, #406
	#87	#84, #85, #86
	#29	#40, #28
	#149	#148, #150, #151
	#267	#266, #268
	#280	#278, #282, #281
	#7	#6, #12
	#166	#165, #173, #167, #164
	#190	#205, #204, #191, #207, #206
	#408	#407, #409, #406
	#356	#365, #366, #357, #364
	#26	#25, #34, #27, #39, #37, #35, #36, #38
	#358	#367, #359
	#360	#353
	#420	#413, #418, #414, #419, #412
	#10	#6, #11, #12
	#128	#114, #127, #113, #115
	#104	#119, #101, #103, #102
	#113	#114, #127, #111, #128, #115, #112, #125, #126
	#33	#31, #24, #32
	#367	#358, #359
	#86	#84, #85, #87
	#79	#78
	#71	#70, #72
	#15	#20, #22, #16, #21
	#188	#187, #189, #179, #178, #180
	#178	#186, #187, #189, #179, #188, #180
	#130	#146, #129, #147
	#320	#324, #321, #325
	#398	#390, #399, #401, #400
	#103	#119, #101, #104, #102
	#224	#223, #234, #222, #233
	#273	#272, #270, #274
	#262	#261, #260, #263
	#115	#114, #127, #111, #128, #113, #112, #125, #126
	#206	#205, #204, #190, #191, #207
	#168	#159, #169, #157, #158
	#289	#290, #285, #287, #286, #284
	#298	#294, #303, #301, #300, #296, #299, #304, #302, #295, #297
	#317	#318, #312, #311, #314, #315, #316, #313
	#21	#20, #22, #16, #15, #23
	#72	#73, #70, #71
	#231	#230, #232
	#321	#320, #325
	#69	#67, #68
	#217	#202, #216, #200, #201, #203
	#404	#402, #403, #393
	#56	#62, #61, #64, #63, #60
	#222	#223, #234, #224, #233
	#147	#148, #146, #130
	#23	#22, #16, #21
	#406	#407, #409, #408
	#302	#294, #301, #293, #300, #296, #299, #298, #295, #297
	#274	#272, #270, #273
	#24	#31, #33, #32
	#185	#186, #183, #184
	#315	#319, #318, #312, #311, #314, #317, #316, #313
	#32	#31, #33, #24
	#112	#114, #127, #111, #113, #115, #125, #126
	#259	#250, #258, #257
	#52	#54, #59, #58, #55, #51, #53
	#120	#123, #121, #122, #106, #105
	#37	#34, #27, #39, #26, #35, #36, #38
	#375	#374, #373, #376, #377, #372
	#94	#93, #92, #91
	#395	#396, #394
	#337	#339, #338
	#241	#226, #225, #240, #239, #227
	#265	#263
	#377	#374, #376, #375
	#97	#96, #95
	#232	#230, #231
	#221	#229, #228, #220, #230
	#366	#365, #356, #357, #364
	#334	#333, #335
	#201	#202, #218, #200, #217, #219, #203
	#219	#202, #218, #201, #203
	#65	#66, #57
	#92	#89, #90, #93, #88, #94, #91
	#281	#278, #282, #280
	#95	#96, #97
	#309	#305, #308, #310, #306, #307
	#134	#133, #132, #153, #135, #152, #136, #137, #131
	#131	#133, #132, #153, #135, #152, #136, #137, #134
	#44	#45
	#286	#290, #285, #287, #289, #288
	#214	#196, #215
	#118	#99, #116, #98, #117, #101, #100
	#284	#285, #289
	#142	#145, #141, #156, #140, #144, #143, #139
	#11	#6, #10, #12
	#233	#223, #234, #224, #222
	#43	#50
	#215	#196, #214, #197
	#305	#308, #306, #309, #307
	#155	#154, #138, #137
	#17	#13
	#329	#328, #336, #331, #330
	#144	#145, #141, #140, #142, #143, #139
	#158	#159, #169, #157, #168, #170
	#385	#380, #379
	#306	#305, #308, #310, #309, #307
	#182	#181, #176, #177, #175, #183
	#28	#29, #40
	#12	#6, #7, #10, #11
	#102	#119, #101, #104, #103
	#394	#396, #395
	#357	#356, #366
	#125	#114, #127, #110, #111, #113, #115, #112, #126
	#403	#392, #402, #404, #393, #391
	#249	#258, #256, #248, #257
	#105	#123, #121, #122, #106, #120, #107
	#107	#123, #108, #122, #124, #109, #106, #105
	#386	#381, #382
	#393	#392, #402, #404, #403, #391
	#82	#81, #83
	#379	#380, #385
	#307	#305, #308, #306, #309
	#239	#226, #225, #240, #241, #227
	#391	#392, #402, #403, #393
	#211	#210, #213, #193, #195, #194, #212
	#338	#339, #337
	#161	#171, #163, #160, #170, #162, #172
	#35	#25, #34, #27, #26, #37, #36, #38
	#247	#246, #248
	#263	#261, #260, #265, #262
	#364	#365, #356, #366
	#4	#3
	#60	#59, #62, #61, #64, #63, #56
	#372	#374, #373, #376, #375
	#227	#226, #225, #240, #241, #239
	#388	#389, #387, #384
	#407	#409, #408, #406
	#143	#145, #141, #156, #140, #142, #144, #139
	#51	#54, #58, #55, #52, #53
	#400	#390, #399, #401, #398
	#325	#324, #320, #321
	#203	#202, #218, #217, #201, #219
	#194	#210, #213, #193, #195, #211, #212
	#126	#114, #127, #111, #113, #115, #112, #125
	#57	#66, #65
	#41	#30
	#295	#294, #293, #292, #300, #296, #291, #299, #298, #302, #297
	#297	#294, #303, #301, #300, #296, #299, #304, #298, #302, #295
	#257	#250, #258, #256, #259, #249
	#237	#236, #238
	#36	#25, #34, #27, #26, #37, #35, #38
	#38	#27, #39, #26, #37, #35, #36
	#316	#318, #312, #311, #314, #317, #315, #313
	#365	#356, #366, #364
	#333	#334
	#164	#165, #163, #166, #172
	#139	#145, #141, #156, #140, #142, #144, #143
	#370	#371
	#180	#187, #189, #179, #188, #178
	#313	#318, #312, #311, #314, #317, #315, #316
	#330	#331, #329, #332
	#170	#159, #169, #160, #157, #158, #161, #162
	#288	#290, #287, #286
	#359	#358, #367
	#345	#346
	#162	#171, #163, #160, #161, #170, #172
	#172	#171, #163, #160, #161, #164, #162
	#209	#210, #192, #208
	#243	#242, #253, #244, #252, #245, #254, #251
	#412	#413, #420, #418, #414, #419
	#335	#334
	#363	#362, #354, #355
	#91	#89, #90, #93, #88, #94, #92
	#341	#342, #343, #340
	#53	#54, #59, #58, #55, #52, #51
	#332	#331, #330
	#251	#242, #253, #244, #252, #245, #254, #243
	#355	#362, #354, #363
	#264	#261, #260
	#19	#18
	#197	#196, #216, #199, #200, #198, #215
	#410	#411
	#327	#326, #322
	#212	#210, #213, #193, #195, #211, #194
